# Supplementary material for: The impact of Elaeagnus angustifolia root exudates on Parafrankia soli NRRL B-16219 exoproteome
Source: J Genomics. 2024 May 11;12:58–70. doi: 10.7150/jgen.93243 (PMC11093716; doi:10.7150/jgen.93243)
Supplement: Supplementary file 1 — Supplementary tables. [file jgenv12p0058s1.xlsx]

## Sheet: Table S1
Table S1. List of proteins from Frankia sp. NRRL B-16219 exoproteomes and their spectral count comparison
Database :	MS17-048-NRRL-B16219 (6201 seq )
Enzyme :	Trypsin - Max missed cleavages: 2
Fixed modifications :	Carbamidomethyl (C)
Variable modifications :	Deamidated (NQ), Oxidation (M)
MS/ MS² mass tol. :	± 5 ppm / ± 0.02 Da
Instrument type :	ESI Qexactive
	2011 proteins detected
	948 proteins certified with at least 2 peptides
				All Total peptides	All Total SC	All Total NSAF								Spectral Count
				7270	43571	1304.24								856	1402	1071	876	6890	8957	9271	9698
														Spectral Count
								Best hit in terms of i) #peptides, and ii) MASCOT score						Exoproteome with root exudate from Elaeagnus angustifolia				Exoproteome without treatment
Protein accession	Functional description	pI	MW	Total peptides	Total SC	NSAF	% NSAF	Dat	Sample	Mascot score	#peptides	SC_épuré	Protein sequence coverage %	Q22409_S-3-1.mgf	Q22410_S-3-2.mgf	Q22411_S-3-3.mgf	Q22412_S-3-4.mgf	Q22413_S-4-1.mgf	Q22414_S-4-2.mgf	Q22415_S-4-3.mgf	Q22416_S-4-4.mgf
WP_071067206.1	3,4-dihydroxyphenylacetate 2,3-dioxygenase [Frankia sp. NRRL B-16219]	5.5985	37604.5	31	2373	63.1042	0.048384	F209535.dat	Q22415_S-4-3.mgf	2432.7	31	606	93.0723	4	23	17	8	411	616	606	621
WP_020458691.1	MULTISPECIES: chemical-damaging agent resistance protein C [Frankia]	4.55975	20251	16	860	42.467	0.0325608	F209534.dat	Q22414_S-4-2.mgf	1339.67	15	211	86.3874	0	11	5	5	204	211	207	203
WP_020459849.1	MULTISPECIES: bacteriocin [Frankia]	5.12633	29395.2	25	1093	37.183	0.0285093	F209536.dat	Q22416_S-4-4.mgf	1476.8	24	136	93.1159	55	65	53	51	126	131	124	136
WP_071066892.1	bacterioferritin [Frankia sp. NRRL B-16219]	4.88588	18180.3	17	639	35.1479	0.026949	F209535.dat	Q22415_S-4-3.mgf	1171.31	16	149	91.7197	5	17	15	13	118	136	149	136
WP_071063556.1	proteasome subunit beta [Frankia sp. NRRL B-16219]	4.96951	27638.9	22	725	26.2312	0.0201123	F209536.dat	Q22416_S-4-4.mgf	1648.14	21	121	70.1149	18	18	30	18	80	92	96	121
WP_071061360.1	ABC transporter substrate-binding protein [Frankia sp. NRRL B-16219]	4.96158	34626.5	40	843	24.3455	0.0186664	F209533.dat	Q22413_S-4-1.mgf	3001.94	40	270	74.8466	0	12	4	2	270	194	179	180
WP_071060471.1	amino acid ABC transporter substrate-binding protein [Frankia sp. NRRL B-16219]	4.95279	47261.8	34	1014	21.4549	0.0164502	F209535.dat	Q22415_S-4-3.mgf	2641.23	32	244	89.9329	1	4	3	1	231	252	244	273
WP_071063554.1	proteasome subunit alpha [Frankia sp. NRRL B-16219]	5.87913	26415.5	18	559	21.1618	0.0162254	F209536.dat	Q22416_S-4-4.mgf	1243.8	17	98	67.6349	7	14	15	5	67	91	87	98
WP_071061122.1	cyclic nucleotide-binding domain-containing protein [Frankia sp. NRRL B-16219]	5.25254	51298.5	34	1022	19.9226	0.0152753	F209536.dat	Q22416_S-4-4.mgf	2242.67	32	155	66.5957	41	48	53	50	125	141	127	155
WP_071059704.1	chemical-damaging agent resistance protein C [Frankia sp. NRRL B-16219]	4.55382	20426.1	13	320	15.6662	0.0120118	F209536.dat	Q22416_S-4-4.mgf	1196.36	14	76	90.7216	0	4	1	0	99	66	74	76
WP_020458838.1	MULTISPECIES: DNA starvation/stationary phase protection protein [Frankia]	5.45379	17182.8	13	212	12.3379	0.00945989	F209536.dat	Q22416_S-4-4.mgf	839.1	12	60	81.9355	0	2	0	0	36	54	60	60
WP_071067200.1	endonuclease/exonuclease/phosphatase [Frankia sp. NRRL B-16219]	5.30432	36306	17	429	11.8162	0.00905988	F209533.dat	Q22413_S-4-1.mgf	1311.99	17	148	64.7239	0	9	2	1	148	81	89	86
WP_071062052.1	dihydrolipoyl dehydrogenase [Frankia sp. NRRL B-16219]	5.4109	49734.6	41	565	11.3603	0.0087103	F209536.dat	Q22416_S-4-4.mgf	2918.56	39	163	93.5622	0	3	1	0	98	147	151	163
WP_083390855.1	nucleoside-diphosphate kinase [Frankia sp. NRRL B-16219]	5.6398	14590.9	10	164	11.2399	0.00861799	F209536.dat	Q22416_S-4-4.mgf	613.79	10	43	59.1241	1	4	2	1	35	34	36	43
WP_071065812.1	hypothetical protein [Frankia sp. NRRL B-16219]	10.5537	16137.2	5	163	10.1009	0.00774467	F209536.dat	Q22416_S-4-4.mgf	386.63	5	23	52.2293	8	7	9	7	20	24	18	23
WP_020459322.1	MULTISPECIES: hypothetical protein [Frankia]	10.456	11431.5	9	112	9.79752	0.00751207	F209535.dat	Q22415_S-4-3.mgf	515.84	9	13	60.3774	4	8	7	9	2	18	13	11
WP_071062513.1	ferritin [Frankia sp. NRRL B-16219]	4.34261	14465	9	140	9.67856	0.00742086	F209536.dat	Q22416_S-4-4.mgf	456.84	7	22	73.6842	8	10	8	9	14	15	15	22
WP_020459414.1	MULTISPECIES: rubrerythrin [Frankia]	4.83543	15819.7	13	142	8.97618	0.00688232	F209535.dat	Q22415_S-4-3.mgf	777.615	12	39	88.3562	0	1	0	0	29	39	39	34
WP_071060215.1	hypothetical protein [Frankia sp. NRRL B-16219]	4.56665	31534.7	18	280	8.8791	0.00680788	F209528.dat	Q22408_S2-4.mgf	970.6	16	23	67.4497	15	19	20	17	27	27	34	37
WP_020462558.1	MULTISPECIES: hypothetical protein [Frankia]	5.0403	24123.6	15	203	8.415	0.00645205	F209535.dat	Q22415_S-4-3.mgf	772.2	15	57	52.3364	0	0	0	0	37	51	57	57
WP_071065190.1	phage tail sheath family protein [Frankia sp. NRRL B-16219]	4.88153	55808.2	21	452	8.09917	0.00620989	F209536.dat	Q22416_S-4-4.mgf	1059.37	18	56	42.3372	23	28	19	24	45	47	51	56
WP_071063462.1	dienelactone hydrolase family protein [Frankia sp. NRRL B-16219]	5.07839	26006.1	13	195	7.49824	0.00574914	F209533.dat	Q22413_S-4-1.mgf	855.5	13	49	76.2097	0	0	0	0	49	45	48	53
WP_071061866.1	chemical-damaging agent resistance protein C [Frankia sp. NRRL B-16219]	4.72461	20358.3	13	145	7.12241	0.00546098	F209534.dat	Q22414_S-4-2.mgf	929.05	12	37	66.8394	0	0	0	0	34	37	37	36
WP_071065991.1	acetyl-CoA C-acetyltransferase [Frankia sp. NRRL B-16219]	5.34772	39935.8	26	279	6.98622	0.00535655	F209536.dat	Q22416_S-4-4.mgf	1854.99	26	74	72.5888	0	0	0	0	59	73	73	74
WP_071066924.1	AIM24 family protein [Frankia sp. NRRL B-16219]	8.47536	23862.1	14	166	6.95663	0.00533387	F209535.dat	Q22415_S-4-3.mgf	609.29	11	23	41.4847	9	10	9	12	15	21	23	21
WP_071065476.1	hypothetical protein [Frankia sp. NRRL B-16219]	5.12255	50552.2	24	335	6.62681	0.00508098	F209536.dat	Q22416_S-4-4.mgf	1355.9	22	95	52.2293	0	11	4	1	38	77	92	95
WP_020459808.1	MULTISPECIES: hypothetical protein [Frankia]	10.9749	7834.25	8	51	6.50988	0.00499133	F209534.dat	Q22414_S-4-2.mgf	269.76	8	13	59.7222	0	3	2	2	2	13	12	10
WP_083390965.1	hypothetical protein [Frankia sp. NRRL B-16219]	4.71024	40520.7	26	253	6.24373	0.00478726	F209536.dat	Q22416_S-4-4.mgf	1709.05	25	68	77.8364	0	0	0	0	66	61	58	68
WP_071063325.1	ABC transporter substrate-binding protein, partial [Frankia sp. NRRL B-16219]	5.09853	37383.2	26	227	6.07225	0.00465578	F209536.dat	Q22416_S-4-4.mgf	1680.81	24	63	84.104	0	1	0	0	50	55	58	63
WP_020458563.1	MULTISPECIES: DUF3107 domain-containing protein [Frankia]	5.02175	7973.29	7	47	5.89468	0.00451964	F209536.dat	Q22416_S-4-4.mgf	534.18	7	15	76	0	0	1	0	9	11	11	15
WP_071065787.1	phosphate ABC transporter substrate-binding protein PstS [Frankia sp. NRRL B-16219]	4.25183	37314.2	17	219	5.86908	0.00450001	F209536.dat	Q22416_S-4-4.mgf	1476.5	16	61	68.4783	0	2	0	0	36	57	61	61
WP_071064205.1	acetyl-CoA C-acyltransferase [Frankia sp. NRRL B-16219]	5.26241	40900.7	27	223	5.45223	0.00418039	F209536.dat	Q22416_S-4-4.mgf	1854.82	24	66	73.0479	0	1	1	0	36	58	61	66
WP_071063399.1	peptidase S15 [Frankia sp. NRRL B-16219]	6.59426	58295.2	18	314	5.38637	0.0041299	F209536.dat	Q22416_S-4-4.mgf	1323.82	17	65	58.7387	4	8	8	10	58	66	68	65
WP_071059886.1	AMP-dependent synthetase [Frankia sp. NRRL B-16219]	5.46723	62418.7	30	332	5.31892	0.00407819	F209536.dat	Q22416_S-4-4.mgf	1712.68	29	84	57.0928	0	22	4	1	51	74	83	84
WP_071064855.1	acetylornithine aminotransferase [Frankia sp. NRRL B-16219]	5.36387	41970.9	18	222	5.28938	0.00405554	F209535.dat	Q22415_S-4-3.mgf	1178.51	16	59	59.9034	0	0	0	0	46	57	59	60
WP_020459379.1	MULTISPECIES: type I glutamate--ammonia ligase [Frankia]	5.06034	53625.5	33	283	5.27734	0.0040463	F209536.dat	Q22416_S-4-4.mgf	1673.52	31	84	76.7932	0	0	1	0	42	77	77	84
WP_071061284.1	branched-chain amino acid ABC transporter substrate-binding protein [Frankia sp. NRRL B-16219]	5.13375	42224.6	22	220	5.21023	0.00399485	F209534.dat	Q22414_S-4-2.mgf	1362.73	22	60	65.7831	0	0	0	0	39	60	63	58
WP_071062899.1	ABC transporter substrate-binding protein[Frankia sp. NRRL B-16219]	5.1822	55200.4	30	287	5.19924	0.00398642	F209533.dat	Q22413_S-4-1.mgf	2292.2	30	92	75.6654	0	0	0	0	92	66	59	70
WP_071066376.1	polyribonucleotide nucleotidyltransferase [Frankia sp. NRRL B-16219]	5.0356	77200.1	41	400	5.18134	0.0039727	F209536.dat	Q22416_S-4-4.mgf	2281.11	38	107	51.7147	0	4	4	1	65	104	112	107
WP_083391431.1	alcohol dehydrogenase [Frankia sp. NRRL B-16219]	6.02574	39706.2	22	205	5.16292	0.00395857	F209536.dat	Q22416_S-4-4.mgf	1131.1	21	70	60.8696	0	1	1	0	21	55	57	70
WP_071063993.1	peptidyl-prolyl cis-trans isomerase [Frankia sp. NRRL B-16219]	6.42072	19149.7	15	96	5.01312	0.00384372	F209536.dat	Q22416_S-4-4.mgf	725.58	15	30	77.1429	0	0	0	0	20	23	23	30
WP_071063278.1	dehydratase [Frankia sp. NRRL B-16219]	5.89309	17919.1	5	87	4.85516	0.00372261	F209536.dat	Q22416_S-4-4.mgf	449.23	5	25	55.0296	0	1	1	1	12	22	25	25
WP_071066493.1	ABC transporter substrate-binding protein [Frankia sp. NRRL B-16219]	5.44009	47014.5	22	222	4.72195	0.00362047	F209533.dat	Q22413_S-4-1.mgf	1606	22	60	74.2794	0	0	0	0	60	56	53	53
WP_018638454.1	MULTISPECIES: 30S ribosomal protein S4 [Frankia]	9.72492	23906.6	18	110	4.60124	0.00352791	F209536.dat	Q22416_S-4-4.mgf	731.87	17	30	65.0718	1	4	1	1	10	28	28	30
WP_020458433.1	MULTISPECIES: GlcNAc-PI de-N-acetylase [Frankia]	5.427	23882	14	109	4.5641	0.00349944	F209535.dat	Q22415_S-4-3.mgf	708.37	14	31	62.212	0	0	0	0	27	24	31	27
WP_071067058.1	hypothetical protein [Frankia sp. NRRL B-16219]	4.33745	42040	26	190	4.51951	0.00346525	F209536.dat	Q22416_S-4-4.mgf	1551.88	22	53	77.665	0	0	0	0	34	49	54	53
WP_020458818.1	MULTISPECIES: 30S ribosomal protein S15 [Frankia]	10.8662	10421.7	9	47	4.50982	0.00345782	F209536.dat	Q22416_S-4-4.mgf	225.52	8	12	58.427	1	1	1	1	3	11	9	12
WP_071065510.1	transaldolase [Frankia sp. NRRL B-16219]	4.72384	39580.4	22	170	4.29505	0.00329315	F209533.dat	Q22413_S-4-1.mgf	1195.24	20	51	57.9946	0	3	1	2	51	36	37	38
WP_071066065.1	ABC transporter substrate-binding protein [Frankia sp. NRRL B-16219]	4.27416	34910.6	16	145	4.15346	0.00318459	F209536.dat	Q22416_S-4-4.mgf	1144.23	15	42	54.5455	0	0	0	0	26	40	37	42
WP_071066236.1	acetyl-CoA acetyltransferase [Frankia sp. NRRL B-16219]	5.06965	42207.4	25	174	4.1225	0.00316085	F209535.dat	Q22415_S-4-3.mgf	1344.71	24	54	71.8519	0	0	0	0	16	49	54	55
WP_071066740.1	enoyl-CoA hydratase [Frankia sp. NRRL B-16219]	5.99072	28638.9	12	118	4.12027	0.00315914	F209535.dat	Q22415_S-4-3.mgf	636.71	12	33	42.5856	0	0	0	0	22	30	33	33
WP_071059434.1	phosphopyruvate hydratase [Frankia sp. NRRL B-16219]	4.5138	44554.6	18	182	4.08488	0.003132	F209535.dat	Q22415_S-4-3.mgf	1560.89	18	42	55.9719	1	3	2	2	26	42	42	48
WP_071066148.1	30S ribosomal protein S7 [Frankia sp. NRRL B-16219]	10.481	17260.2	12	70	4.05557	0.00310954	F209534.dat	Q22414_S-4-2.mgf	502.81	12	19	64.1026	2	1	2	2	7	19	17	16
WP_071060665.1	branched-chain-amino-acid transaminase [Frankia sp. NRRL B-16219]	4.98489	33833.1	16	136	4.01974	0.00308206	F209534.dat	Q22414_S-4-2.mgf	821.435	15	41	65.1466	0	0	0	0	26	41	33	36
WP_071066009.1	enoyl-CoA hydratase [Frankia sp. NRRL B-16219]	5.25617	26640.2	16	106	3.97895	0.00305079	F209535.dat	Q22415_S-4-3.mgf	1011.22	16	27	62.0155	0	0	0	0	25	28	27	26
WP_071066409.1	glucuronate isomerase [Frankia sp. NRRL B-16219]	5.80312	51585.7	30	203	3.9352	0.00301724	F209533.dat	Q22413_S-4-1.mgf	1584.14	30	87	64.086	0	1	0	0	87	38	37	40
WP_020458783.1	MULTISPECIES: 50S ribosomal protein L19 [Frankia]	11.2118	13541.4	10	53	3.91391	0.00300092	F209536.dat	Q22416_S-4-4.mgf	334.47	9	14	59.322	0	2	2	1	8	12	11	14
WP_020463624.1	MULTISPECIES: nitrogen regulatory protein P-II 1 [Frankia]	5.65856	12057.5	8	46	3.81506	0.00292513	F209536.dat	Q22416_S-4-4.mgf	368.68	7	14	62.5	1	3	1	0	3	11	12	14
WP_071066489.1	phosphoglyceromutase [Frankia sp. NRRL B-16219]	5.29088	27039.1	15	103	3.8093	0.00292071	F209535.dat	Q22415_S-4-3.mgf	840.46	14	29	69.3878	0	0	0	0	19	27	29	27
WP_020461856.1	MULTISPECIES: short-chain dehydrogenase [Frankia]	4.98607	28479.8	12	108	3.79217	0.00290757	F209536.dat	Q22416_S-4-4.mgf	669.29	11	30	64.6429	0	0	0	0	20	28	30	30
WP_071066156.1	pyridoxal phosphate-dependent aminotransferase [Frankia sp. NRRL B-16219]	5.7152	42850.1	22	157	3.66394	0.00280926	F209533.dat	Q22413_S-4-1.mgf	1076.34	19	41	59.7015	0	0	0	0	41	41	35	40
WP_071064940.1	phosphoserine transaminase [Frankia sp. NRRL B-16219]	5.14494	39844.3	21	143	3.58897	0.00275178	F209535.dat	Q22415_S-4-3.mgf	1202.06	18	38	54.2781	0	1	0	1	31	37	38	35
WP_071060668.1	3-isopropylmalate dehydrogenase [Frankia sp. NRRL B-16219]	5.2917	35627.4	15	125	3.50854	0.00269011	F209536.dat	Q22416_S-4-4.mgf	1031.83	15	34	46.7836	0	0	0	0	31	30	30	34
WP_071065073.1	xylose isomerase [Frankia sp. NRRL B-16219]	4.89283	43913.9	17	148	3.37023	0.00258406	F209535.dat	Q22415_S-4-3.mgf	917.92	15	39	42.963	0	0	0	0	31	39	39	39
WP_071061472.1	DUF4230 domain-containing protein [Frankia sp. NRRL B-16219]	5.19176	26272.7	12	88	3.34949	0.00256816	F209534.dat	Q22414_S-4-2.mgf	572.71	9	13	48.5714	4	6	6	5	9	13	12	13
WP_071066743.1	3-hydroxyacyl-CoA dehydrogenase [Frankia sp. NRRL B-16219]	5.6257	26173.8	14	87	3.32394	0.00254857	F209535.dat	Q22415_S-4-3.mgf	814.46	14	23	74.8031	0	3	0	0	16	24	23	21
WP_071066004.1	beta-mannanase [Frankia sp. NRRL B-16219]	9.05646	62171.8	21	206	3.3134	0.00254049	F209533.dat	Q22413_S-4-1.mgf	1208.38	21	64	37.8333	0	0	0	0	64	46	48	48
WP_071060259.1	3-dehydroquinate dehydratase [Frankia sp. NRRL B-16219]	5.56543	15631.2	6	51	3.26271	0.00250162	F209533.dat	Q22413_S-4-1.mgf	315.44	6	18	48.9655	0	0	0	0	18	9	14	10
WP_041254923.1	MULTISPECIES: DNA-directed RNA polymerase subunit alpha [Frankia]	4.60341	37901.4	24	123	3.24526	0.00248825	F209535.dat	Q22415_S-4-3.mgf	1078.3	21	32	57.3066	0	3	1	1	21	30	32	34
WP_020463898.1	MULTISPECIES: hypothetical protein [Frankia]	5.88276	18108.3	3	57	3.14774	0.00241347	F209534.dat	Q22414_S-4-2.mgf	199.69	3	13	26.9663	1	2	2	2	14	13	12	11
WP_071066612.1	serine/threonine protein kinase [Frankia sp. NRRL B-16219]	4.85649	75120.7	21	234	3.11499	0.00238836	F209536.dat	Q22416_S-4-4.mgf	1329.94	19	66	30.8864	1	0	0	1	48	56	61	66
WP_071065257.1	hypothetical protein [Frankia sp. NRRL B-16219]	5.55127	21352.8	9	66	3.09093	0.00236991	F209535.dat	Q22415_S-4-3.mgf	417.55	9	15	57.6923	0	0	0	0	13	17	15	21
WP_071066000.1	Tellurium resistance [Frankia sp. NRRL B-16219]	7.78375	23407	9	72	3.07601	0.00235847	F209536.dat	Q22416_S-4-4.mgf	649.13	9	18	37.3333	0	0	0	0	17	18	19	18
WP_071061091.1	hypothetical protein [Frankia sp. NRRL B-16219]	4.50603	19188.5	8	59	3.07476	0.00235752	F209535.dat	Q22415_S-4-3.mgf	458.54	8	17	44.4444	0	0	0	0	12	14	17	16
WP_083390616.1	MULTISPECIES: 2,3,4,5-tetrahydropyridine-2,6-dicarboxylate N-succinyltransferase [Frankia]	5.21303	30269.6	18	93	3.07239	0.0023557	F209535.dat	Q22415_S-4-3.mgf	744.91	14	24	44.4828	0	0	0	0	22	23	24	24
WP_071059563.1	amino acid-binding protein [Frankia sp. NRRL B-16219]	4.94339	41463.6	21	127	3.06293	0.00234844	F209534.dat	Q22414_S-4-2.mgf	1314.98	18	34	78.0549	0	0	0	0	24	34	35	34
WP_071066142.1	30S ribosomal protein S17 [Frankia sp. NRRL B-16219]	9.98203	12133.5	9	37	3.04941	0.00233808	F209535.dat	Q22415_S-4-3.mgf	289.4	9	12	57.2727	0	1	0	0	2	10	12	12
WP_071059491.1	hypothetical protein [Frankia sp. NRRL B-16219]	5.15624	99698.4	24	302	3.02914	0.00232253	F209536.dat	Q22416_S-4-4.mgf	1453.8	24	57	23.7942	19	26	23	28	11	48	53	57
WP_071067209.1	NADPH-dependent oxidoreductase [Frankia sp. NRRL B-16219]	5.83512	21097.7	9	63	2.98611	0.00228954	F209534.dat	Q22414_S-4-2.mgf	455.25	8	17	63.6842	0	3	1	2	8	17	15	16
WP_071065614.1	TerB family tellurite resistance protein [Frankia sp. NRRL B-16219]	5.18088	16421.4	8	49	2.98391	0.00228786	F209534.dat	Q22414_S-4-2.mgf	306.5	5	7	39.7351	2	4	2	5	5	7	7	7
WP_071062693.1	ABC transporter substrate-binding protein [Frankia sp. NRRL B-16219]	5.62375	54444.5	22	161	2.95714	0.00226733	F209536.dat	Q22416_S-4-4.mgf	1048.99	19	43	44.4664	0	0	0	0	40	38	38	43
WP_071059410.1	F0F1 ATP synthase subunit alpha [Frankia sp. NRRL B-16219]	5.04966	59789	18	176	2.94368	0.00225701	F209530.dat	Q22410_S-3-2.mgf	673.45	15	22	31.6456	8	22	13	13	9	15	16	12
WP_071065084.1	hypothetical protein [Frankia sp. NRRL B-16219]	5.51927	35008.5	18	103	2.94214	0.00225584	F209533.dat	Q22413_S-4-1.mgf	873.58	16	33	60.8824	0	0	0	0	33	24	23	23
WP_071063512.1	VOC family protein [Frankia sp. NRRL B-16219]	4.34051	26963.1	8	79	2.92993	0.00224647	F209533.dat	Q22413_S-4-1.mgf	481.55	8	25	44.4882	0	0	0	0	25	17	20	17
WP_071065370.1	leucyl aminopeptidase [Frankia sp. NRRL B-16219]	4.6922	53074.4	22	155	2.92043	0.00223918	F209535.dat	Q22415_S-4-3.mgf	1263.42	21	38	57.9737	1	2	1	2	26	33	38	39
WP_018502291.1	MULTISPECIES: superoxide dismutase, Ni [Frankia]	6.04005	14757.6	6	43	2.91376	0.00223407	F209533.dat	Q22413_S-4-1.mgf	323.56	6	9	48.4848	0	3	2	0	9	10	9	10
WP_071066150.1	DNA-directed RNA polymerase subunit beta' [Frankia sp. NRRL B-16219]	7.5665	144013	76	419	2.90946	0.00223077	F209536.dat	Q22416_S-4-4.mgf	3147.63	66	92	58.9506	16	15	14	12	35	94	77	92
WP_020463479.1	MULTISPECIES: elongation factor Tu [Frankia]	5.22576	43930.8	17	127	2.89091	0.00221655	F209530.dat	Q22410_S-3-2.mgf	832.67	16	24	55.1637	3	24	10	5	13	13	18	16
WP_071063551.1	dienelactone hydrolase family protein [Frankia sp. NRRL B-16219]	5.38453	26328.1	11	76	2.88665	0.00221328	F209535.dat	Q22415_S-4-3.mgf	602.01	11	21	61.0236	0	0	0	0	14	19	21	22
WP_020461552.1	MULTISPECIES: CoA ester lyase [Frankia]	4.9556	34018.3	14	98	2.8808	0.0022088	F209535.dat	Q22415_S-4-3.mgf	805.35	13	25	45.8861	0	1	0	0	21	25	25	26
WP_071059133.1	tyrosinase [Frankia sp. NRRL B-16219]	5.96751	33048.2	8	95	2.87459	0.00220404	F209535.dat	Q22415_S-4-3.mgf	434.39	8	20	44.3333	2	6	5	5	10	16	20	8
WP_071065061.1	single-stranded DNA-binding protein [Frankia sp. NRRL B-16219]	5.49601	19510.6	6	56	2.87023	0.0022007	F209534.dat	Q22414_S-4-2.mgf	447.41	5	14	40.4145	0	1	0	0	12	14	13	14
WP_020572244.1	MULTISPECIES: hypothetical protein [Frankia]	5.36561	19332.7	9	54	2.7932	0.00214163	F209535.dat	Q22415_S-4-3.mgf	516.24	8	13	39.779	0	1	1	1	7	15	13	15
WP_071065990.1	hypothetical protein [Frankia sp. NRRL B-16219]	6.17996	33737.2	6	94	2.78624	0.0021363	F209535.dat	Q22415_S-4-3.mgf	425.96	6	21	16.8675	0	0	0	0	25	23	21	25
WP_071063896.1	zf-TFIIB domain containing protein [Frankia sp. NRRL B-16219]	7.76172	9713.53	3	27	2.77963	0.00213123	F209536.dat	Q22416_S-4-4.mgf	200.11	3	6	34.0909	1	1	1	1	3	6	6	6
WP_071059159.1	dTDP-4-keto-6-deoxy-D-glucose epimerase [Frankia sp. NRRL B-16219]	4.96935	22814.3	9	63	2.76142	0.00211727	F209535.dat	Q22415_S-4-3.mgf	469.01	9	18	47.0588	0	1	0	0	8	19	18	17
WP_041255678.1	MULTISPECIES: NADPH-dependent F420 reductase [Frankia]	5.9394	21804.4	5	60	2.75174	0.00210985	F209534.dat	Q22414_S-4-2.mgf	326.15	5	16	30.0469	0	1	0	0	11	16	15	16
WP_071066151.1	DNA-directed RNA polymerase subunit beta [Frankia sp. NRRL B-16219]	4.99302	126577	58	347	2.74142	0.00210194	F209535.dat	Q22415_S-4-3.mgf	2417.49	52	80	47.9404	5	6	5	6	43	74	80	87
WP_083391439.1	ABC transporter substrate-binding protein [Frankia sp. NRRL B-16219]	5.57867	55123.3	25	151	2.73931	0.00210032	F209534.dat	Q22414_S-4-2.mgf	1476.14	23	39	57.6923	0	0	0	0	37	39	36	39
WP_071066016.1	acetate--CoA ligase [Frankia sp. NRRL B-16219]	5.41678	72320.9	28	198	2.7378	0.00209916	F209536.dat	Q22416_S-4-4.mgf	1540.32	27	53	41.704	4	4	4	4	27	45	45	53
WP_071066838.1	hypothetical protein [Frankia sp. NRRL B-16219]	6.80829	18394.6	3	50	2.71819	0.00208412	F209534.dat	Q22414_S-4-2.mgf	273.7	3	8	30.5085	3	4	4	4	4	8	6	6
WP_020458450.1	MULTISPECIES: glucose-1-phosphate cytidylyltransferase [Frankia]	5.50756	31519.7	13	84	2.665	0.00204334	F209536.dat	Q22416_S-4-4.mgf	645.56	12	23	64.2857	0	0	0	0	20	21	20	23
WP_071066268.1	flavin reductase [Frankia sp. NRRL B-16219]	10.1517	24538.7	7	65	2.64888	0.00203098	F209536.dat	Q22416_S-4-4.mgf	291.395	7	15	54.1667	4	4	3	3	6	12	9	15
WP_020463478.1	MULTISPECIES: 50S ribosomal protein L3 [Frankia]	10.2617	24636.8	9	65	2.63833	0.00202289	F209535.dat	Q22415_S-4-3.mgf	627.4	9	17	61.0169	0	4	2	1	6	18	17	16
WP_071066037.1	ABC transporter substrate-binding protein [Frankia sp. NRRL B-16219]	5.29093	46886.1	16	122	2.60205	0.00199508	F209535.dat	Q22415_S-4-3.mgf	1001.53	16	33	50.6667	0	0	0	0	22	32	33	35
WP_071059896.1	superoxide dismutase family protein [Frankia sp. NRRL B-16219]	4.83604	21361.4	8	55	2.57474	0.00197413	F209533.dat	Q22413_S-4-1.mgf	360.55	8	16	34.1121	0	0	0	0	16	11	13	15
WP_071061024.1	30S ribosomal protein S1 [Frankia sp. NRRL B-16219]	4.72348	54784.1	20	141	2.57374	0.00197337	F209535.dat	Q22415_S-4-3.mgf	766.62	16	28	27.789	3	11	4	3	25	23	28	28
WP_071063277.1	CoA ester lyase [Frankia sp. NRRL B-16219]	4.97503	29054.9	9	72	2.47807	0.00190001	F209535.dat	Q22415_S-4-3.mgf	576.71	9	18	40.4412	0	0	0	0	18	19	18	17
WP_083390901.1	helix-turn-helix domain-containing protein [Frankia sp. NRRL B-16219]	5.9739	34502.7	16	85	2.46357	0.0018889	F209536.dat	Q22416_S-4-4.mgf	695.64	15	26	45.3333	0	2	0	0	12	23	22	26
WP_071065371.1	dihydrolipoyl dehydrogenase [Frankia sp. NRRL B-16219]	5.40114	46916.8	22	114	2.42983	0.00186303	F209534.dat	Q22414_S-4-2.mgf	976.13	20	31	50.4348	0	0	0	0	24	31	29	30
WP_018505119.1	MULTISPECIES: 30S ribosomal protein S8 [Frankia]	10.0493	14836	7	36	2.42653	0.0018605	F209535.dat	Q22415_S-4-3.mgf	318.43	7	11	51.8519	1	1	1	1	5	8	11	8
WP_083390827.1	ABC transporter substrate-binding protein [Frankia sp. NRRL B-16219]	5.43293	55087.2	25	133	2.41435	0.00185116	F209536.dat	Q22416_S-4-4.mgf	1648.81	22	40	63.0268	0	0	0	0	22	42	29	40
WP_006539131.1	MULTISPECIES: 30S ribosomal protein S10 [Frankia]	9.37108	11625.3	6	28	2.40855	0.00184671	F209534.dat	Q22414_S-4-2.mgf	165.135	5	7	44.1176	0	2	1	0	2	7	7	4
WP_071061947.1	cytochrome c oxidase subunit II [Frankia sp. NRRL B-16219]	9.02651	31583.4	9	76	2.40633	0.00184501	F209536.dat	Q22416_S-4-4.mgf	416.52	9	15	38.1119	3	2	2	3	8	13	13	15
WP_071059559.1	acyl dehydratase [Frankia sp. NRRL B-16219]	5.49714	36767	15	86	2.33905	0.00179343	F209535.dat	Q22415_S-4-3.mgf	912.37	15	24	63.7931	0	0	0	0	15	24	24	23
WP_071065985.1	MarR family transcriptional regulator [Frankia sp. NRRL B-16219]	10.8034	16251.6	5	38	2.33823	0.00179279	F209534.dat	Q22414_S-4-2.mgf	205.45	4	7	27.8912	1	3	3	2	1	7	4	5
WP_071066293.1	methionine--tRNA ligase [Frankia sp. NRRL B-16219]	5.24155	62232.7	25	145	2.32997	0.00178646	F209534.dat	Q22414_S-4-2.mgf	1083.51	22	38	48.4956	0	0	0	0	32	38	38	37
WP_006544345.1	MULTISPECIES: DUF3117 domain-containing protein [Frankia]	5.17996	5600.98	4	13	2.32102	0.0017796	F209536.dat	Q22416_S-4-4.mgf	220.74	4	5	70.9091	0	0	0	0	4	3	1	5
WP_071059198.1	methyltransferase [Frankia sp. NRRL B-16219]	4.94875	45745.5	21	106	2.31717	0.00177665	F209536.dat	Q22416_S-4-4.mgf	974.15	18	28	52.9274	0	0	0	0	23	27	28	28
WP_071063265.1	ABC transporter substrate-binding protein [Frankia sp. NRRL B-16219]	5.56645	55524.5	23	128	2.30529	0.00176754	F209536.dat	Q22416_S-4-4.mgf	1333.86	24	40	53.3461	0	3	1	0	22	33	29	40
WP_071060974.1	VOC family protein [Frankia sp. NRRL B-16219]	5.16094	13595.1	5	31	2.28024	0.00174833	F209536.dat	Q22416_S-4-4.mgf	314.19	5	10	51.9685	0	0	0	0	7	7	7	10
WP_009740532.1	MULTISPECIES: 30S ribosomal protein S12 [Frankia]	11.4633	13802.8	6	31	2.24593	0.00172202	F209534.dat	Q22414_S-4-2.mgf	168.8	4	5	25	4	3	1	2	1	5	4	3
WP_071063853.1	cobaltochelatase subunit CobN [Frankia sp. NRRL B-16219]	4.82178	132568	53	292	2.20264	0.00168883	F209534.dat	Q22414_S-4-2.mgf	2780.17	49	91	49.0536	0	0	0	0	20	91	90	91
WP_071060504.1	hypothetical protein [Frankia sp. NRRL B-16219]	3.99742	8628.28	4	19	2.20206	0.00168839	F209536.dat	Q22416_S-4-4.mgf	244.53	4	6	57.3171	0	0	0	0	3	5	5	6
WP_071065397.1	DUF1015 domain-containing protein [Frankia sp. NRRL B-16219]	4.99067	46408.1	16	102	2.19789	0.00168519	F209534.dat	Q22414_S-4-2.mgf	1005.66	16	26	49.6614	0	0	0	0	20	26	26	29
WP_071064815.1	acyl-ACP desaturase [Frankia sp. NRRL B-16219]	5.56098	35505	16	78	2.19687	0.00168441	F209536.dat	Q22416_S-4-4.mgf	780.82	16	20	61.6352	0	0	0	0	19	19	20	20
WP_071064773.1	cytochrome P450 [Frankia sp. NRRL B-16219]	5.06816	44269.3	18	97	2.19113	0.00168001	F209536.dat	Q22416_S-4-4.mgf	654.32	16	29	45.5696	0	0	0	0	21	26	21	29
WP_020463471.1	MULTISPECIES: 50S ribosomal protein L5 [Frankia]	9.8319	21115.2	7	46	2.17852	0.00167034	F209535.dat	Q22415_S-4-3.mgf	333.83	7	12	38.6243	1	2	4	2	3	7	12	11
WP_071066141.1	50S ribosomal protein L14 [Frankia sp. NRRL B-16219]	10.5872	13359.3	7	29	2.17078	0.0016644	F209536.dat	Q22416_S-4-4.mgf	319.5	6	8	32.7869	0	1	2	0	3	7	7	8
WP_083391196.1	LLM class flavin-dependent oxidoreductase [Frankia sp. NRRL B-16219]	5.46861	32345.6	15	70	2.16412	0.0016593	F209536.dat	Q22416_S-4-4.mgf	706.735	14	25	57.8595	0	0	0	0	9	18	18	25
WP_071060577.1	sulfonate ABC transporter substrate-binding protein [Frankia sp. NRRL B-16219]	4.86063	37070.5	17	80	2.15805	0.00165464	F209535.dat	Q22415_S-4-3.mgf	907.6	14	21	60.7843	0	0	0	0	20	19	21	20
WP_071066114.1	GuaB3 family IMP dehydrogenase-related protein [Frankia sp. NRRL B-16219]	5.50465	38859.3	19	83	2.13591	0.00163767	F209534.dat	Q22414_S-4-2.mgf	1019.65	17	28	54.5213	0	0	0	0	2	28	24	29
WP_071063273.1	alpha/beta hydrolase [Frankia sp. NRRL B-16219]	5.09311	31557.9	11	67	2.12308	0.00162783	F209536.dat	Q22416_S-4-4.mgf	494.12	11	19	42.8571	0	0	0	0	11	18	19	19
WP_020463569.1	MULTISPECIES: phosphate transport system regulatory protein PhoU [Frankia]	5.09219	23747.1	11	50	2.10552	0.00161437	F209536.dat	Q22416_S-4-4.mgf	383.7	9	14	46.2617	1	1	4	1	3	11	12	14
WP_071066403.1	bifunctional D-altronate/D-mannonate dehydratase [Frankia sp. NRRL B-16219]	5.89115	46114.3	22	97	2.10347	0.0016128	F209534.dat	Q22414_S-4-2.mgf	1096.91	21	29	62.3786	0	0	0	0	21	29	27	20
WP_020460102.1	MULTISPECIES: methylmalonyl-CoA epimerase [Frankia]	5.94323	14810.7	5	31	2.09308	0.00160483	F209535.dat	Q22415_S-4-3.mgf	216.86	5	8	43.2624	0	1	2	1	3	8	8	7
WP_020459844.1	MULTISPECIES: urate oxidase [Frankia]	5.76284	33114.6	12	69	2.08367	0.00159762	F209535.dat	Q22415_S-4-3.mgf	557.4	11	18	43.8538	0	0	0	0	14	18	18	19
WP_071060254.1	hypothetical protein [Frankia sp. NRRL B-16219]	5.87934	18114.1	5	37	2.0426	0.00156613	F209535.dat	Q22415_S-4-3.mgf	247.3	4	6	42.0118	0	1	1	0	5	6	6	6
WP_071060406.1	bifunctional allantoicase/OHCU decarboxylase [Frankia sp. NRRL B-16219]	5.30115	56311.9	16	112	1.98892	0.00152497	F209536.dat	Q22416_S-4-4.mgf	858.49	15	31	34.0385	0	0	0	0	23	28	30	31
WP_071067150.1	hypothetical protein [Frankia sp. NRRL B-16219]	4.26634	40063.1	14	79	1.97189	0.00151191	F209535.dat	Q22415_S-4-3.mgf	886.2	14	19	58.6842	2	3	2	1	14	15	19	18
WP_071066732.1	DUF4389 domain-containing protein [Frankia sp. NRRL B-16219]	7.92948	25433.5	5	50	1.96591	0.00150733	F209534.dat	Q22414_S-4-2.mgf	201.75	5	9	26.2009	2	3	2	1	3	9	9	4
WP_071065152.1	heme-degrading domain-containing protein [Frankia sp. NRRL B-16219]	5.27416	14253.5	6	28	1.96442	0.00150619	F209534.dat	Q22414_S-4-2.mgf	236.62	6	8	72.028	0	0	0	0	7	8	6	7
WP_071061455.1	aminopeptidase N [Frankia sp. NRRL B-16219]	4.77715	93935.2	38	181	1.92686	0.00147738	F209534.dat	Q22414_S-4-2.mgf	1884.67	31	48	50.8813	0	0	0	0	39	48	47	45
WP_071062314.1	enoyl-CoA hydratase/isomerase family protein [Frankia sp. NRRL B-16219]	5.48988	28552.7	11	55	1.92626	0.00147693	F209536.dat	Q22416_S-4-4.mgf	416.5	9	15	39.2453	0	0	0	0	10	13	17	15
WP_071067197.1	type I-E CRISPR-associated protein Cas7/Cse4/CasC [Frankia sp. NRRL B-16219]	5.42711	40497.1	15	78	1.92607	0.00147678	F209533.dat	Q22413_S-4-1.mgf	937.3	14	25	45.5497	0	2	0	0	25	18	18	15
WP_071060411.1	agmatinase [Frankia sp. NRRL B-16219]	5.47751	38956.5	9	74	1.89955	0.00145645	F209536.dat	Q22416_S-4-4.mgf	421.67	8	20	24.9322	0	0	0	0	18	17	18	20
WP_071061291.1	amidohydrolase [Frankia sp. NRRL B-16219]	5.36091	38474.8	15	73	1.89735	0.00145476	F209536.dat	Q22416_S-4-4.mgf	559.6	13	21	44.7802	0	0	0	0	18	18	16	21
WP_071065917.1	serine hydroxymethyltransferase [Frankia sp. NRRL B-16219]	6.06367	44598.9	18	84	1.88345	0.0014441	F209535.dat	Q22415_S-4-3.mgf	989.88	18	30	59.7619	0	0	0	0	16	20	30	18
WP_071066736.1	hypothetical protein [Frankia sp. NRRL B-16219]	9.02175	24441.8	9	46	1.88202	0.00144301	F209534.dat	Q22414_S-4-2.mgf	286.51	7	11	34.3096	0	2	1	0	11	11	9	11
WP_083391340.1	pyrroline-5-carboxylate reductase [Frankia sp. NRRL B-16219]	5.32605	28274.8	9	53	1.87446	0.00143721	F209534.dat	Q22414_S-4-2.mgf	475.555	9	15	42.6056	0	0	0	0	11	15	13	14
WP_018506292.1	MULTISPECIES: Crp/Fnr family transcriptional regulator [Frankia]	6.3421	25099.3	10	47	1.87256	0.00143575	F209534.dat	Q22414_S-4-2.mgf	313.52	8	13	43.6681	1	2	1	2	4	13	10	11
WP_020458891.1	MULTISPECIES: acyl carrier protein [Frankia]	3.94707	8546.37	3	16	1.87214	0.00143543	F209536.dat	Q22416_S-4-4.mgf	139.82	3	6	26.8293	0	0	0	0	2	3	5	6
WP_071065256.1	aromatic ring-hydroxylating dioxygenase subunit alpha [Frankia sp. NRRL B-16219]	5.49397	48542.7	15	90	1.85404	0.00142155	F209536.dat	Q22416_S-4-4.mgf	882.005	14	25	51.9274	0	1	0	0	17	23	24	25
WP_071060145.1	acyl-CoA dehydrogenase [Frankia sp. NRRL B-16219]	6.04537	42824.7	13	79	1.84473	0.00141441	F209534.dat	Q22414_S-4-2.mgf	670.95	12	22	50.2577	0	0	0	0	16	22	19	22
WP_071063068.1	CoA transferase subunit B [Frankia sp. NRRL B-16219]	4.99343	22324.6	9	41	1.83654	0.00140813	F209534.dat	Q22414_S-4-2.mgf	430.94	8	13	54.8837	0	0	0	0	5	13	12	11
WP_071066133.1	50S ribosomal protein L13 [Frankia sp. NRRL B-16219]	10.2727	16366.7	8	30	1.83299	0.00140541	F209535.dat	Q22415_S-4-3.mgf	365.37	8	9	75.5102	0	1	0	0	3	8	9	9
WP_071066821.1	AIM24 family protein [Frankia sp. NRRL B-16219]	6.74577	24016.2	5	44	1.8321	0.00140473	F209534.dat	Q22414_S-4-2.mgf	272.77	5	6	29.3333	3	4	4	4	5	6	5	6
WP_083391428.1	amidohydrolase family protein [Frankia sp. NRRL B-16219]	5.6463	43696.6	15	80	1.83081	0.00140374	F209533.dat	Q22413_S-4-1.mgf	770.88	14	22	46.3007	0	0	0	0	22	19	19	19
WP_071066154.1	50S ribosomal protein L1 [Frankia sp. NRRL B-16219]	9.6347	25241.5	5	46	1.8224	0.00139729	F209536.dat	Q22416_S-4-4.mgf	179.39	4	7	20.2532	4	5	3	3	2	2	7	7
WP_071059972.1	pyridoxamine 5-phosphate oxidase [Frankia sp. NRRL B-16219]	6.9186	17205.7	7	31	1.80173	0.00138144	F209535.dat	Q22415_S-4-3.mgf	320.785	6	8	44	0	1	0	0	6	7	8	9
WP_026240110.1	MULTISPECIES: 30S ribosomal protein S16 [Frankia]	9.85583	15581.4	9	28	1.79702	0.00137783	F209535.dat	Q22415_S-4-3.mgf	274.9	7	9	52.0548	0	2	1	0	2	6	9	8
WP_071066274.1	peroxiredoxin [Frankia sp. NRRL B-16219]	4.90065	22926.6	8	41	1.78832	0.00137116	F209536.dat	Q22416_S-4-4.mgf	251.67	6	12	35.0962	1	6	2	1	3	8	8	12
WP_071063147.1	CoA transferase subunit A [Frankia sp. NRRL B-16219]	5.10901	26142.5	10	46	1.75959	0.00134913	F209536.dat	Q22416_S-4-4.mgf	369.67	8	16	41.2955	0	0	0	0	5	14	11	16
WP_071061295.1	succinate dehydrogenase flavoprotein subunit [Frankia sp. NRRL B-16219]	6.02783	72063.1	25	126	1.74847	0.0013406	F209535.dat	Q22415_S-4-3.mgf	766.17	17	19	34.7095	7	16	11	6	7	19	19	19
WP_071059273.1	hypothetical protein [Frankia sp. NRRL B-16219]	9.13467	19151	5	33	1.72315	0.00132119	F209534.dat	Q22414_S-4-2.mgf	341.55	5	9	39.3782	0	0	1	0	8	9	8	7
WP_071059405.1	serine hydroxymethyltransferase [Frankia sp. NRRL B-16219]	5.91307	44414.7	18	76	1.71114	0.00131199	F209536.dat	Q22416_S-4-4.mgf	625.75	15	21	38.5167	0	0	0	0	15	19	21	21
WP_071064787.1	DUF4140 domain-containing protein [Frankia sp. NRRL B-16219]	5.44694	62443.2	22	106	1.69754	0.00130156	F209536.dat	Q22416_S-4-4.mgf	835.98	19	33	38.8136	1	1	1	1	15	24	28	33
WP_071066143.1	30S ribosomal protein S3 [Frankia sp. NRRL B-16219]	10.2081	34988.1	11	59	1.68629	0.00129293	F209535.dat	Q22415_S-4-3.mgf	432.65	10	10	25.8462	2	4	5	3	3	10	10	10
WP_020459727.1	MULTISPECIES: membrane protein [Frankia]	8.96062	20261.8	6	34	1.67803	0.0012866	F209535.dat	Q22415_S-4-3.mgf	227.95	6	8	37.4302	1	1	0	2	5	6	8	6
WP_071066140.1	50S ribosomal protein L6 [Frankia sp. NRRL B-16219]	10.2679	19412.5	10	32	1.64842	0.0012639	F209534.dat	Q22414_S-4-2.mgf	343.4	9	9	51.6854	0	1	0	0	4	9	8	8
WP_071066086.1	glycerol dehydrogenase [Frankia sp. NRRL B-16219]	4.84427	37646.5	11	62	1.6469	0.00126273	F209535.dat	Q22415_S-4-3.mgf	726.025	10	19	44.9315	0	0	0	0	11	14	19	18
WP_012157755.1	MULTISPECIES: anti-sigma factor antagonist [Frankia]	5.67789	12303.5	4	20	1.62555	0.00124636	F209536.dat	Q22416_S-4-4.mgf	206.08	4	7	52.2124	0	0	0	0	0	6	7	7
WP_071060060.1	cyclic pyranopterin monophosphate synthase MoaC [Frankia sp. NRRL B-16219]	5.93143	17949.3	8	29	1.61566	0.00123878	F209534.dat	Q22414_S-4-2.mgf	304.18	7	9	47.7528	0	0	0	0	4	9	7	9
WP_071065998.1	DUF3416 domain-containing protein [Frankia sp. NRRL B-16219]	5.5413	75087.1	25	120	1.59814	0.00122535	F209533.dat	Q22413_S-4-1.mgf	978.973	21	33	39.7321	0	0	0	0	33	28	28	31
WP_071064976.1	glucose-6-phosphate isomerase [Frankia sp. NRRL B-16219]	5.62217	59493.3	17	94	1.58001	0.00121144	F209533.dat	Q22413_S-4-1.mgf	689.34	15	24	33.0909	1	2	2	1	24	21	21	20
WP_018505084.1	MULTISPECIES: co-chaperone GroES [Frankia]	4.94533	10797.8	5	17	1.5744	0.00120714	F209530.dat	Q22410_S-3-2.mgf	309.26	4	5	57.4257	0	5	1	0	2	3	3	3
WP_071066797.1	6-phosphogluconate dehydrogenase (decarboxylating) [Frankia sp. NRRL B-16219]	4.96348	36251	12	57	1.57237	0.00120559	F209535.dat	Q22415_S-4-3.mgf	673.89	11	16	46.7647	0	0	0	0	12	13	16	16
WP_071066146.1	50S ribosomal protein L4 [Frankia sp. NRRL B-16219]	9.77849	25135.2	8	39	1.55161	0.00118967	F209536.dat	Q22416_S-4-4.mgf	424.21	6	12	30.1255	0	5	1	0	5	10	6	12
WP_071060402.1	aromatic ring-hydroxylating dioxygenase subunit alpha [Frankia sp. NRRL B-16219]	5.05227	38091.5	13	59	1.5489	0.00118759	F209535.dat	Q22415_S-4-3.mgf	506.11	11	15	43.9093	0	0	0	0	12	16	15	16
WP_071062590.1	hypothetical protein [Frankia sp. NRRL B-16219]	4.98714	22777.1	5	35	1.53663	0.00117818	F209536.dat	Q22416_S-4-4.mgf	159.09	4	6	12.9464	1	3	3	1	4	7	7	6
WP_071065374.1	peptidase E [Frankia sp. NRRL B-16219]	5.81457	29316.9	8	45	1.53495	0.00117689	F209534.dat	Q22414_S-4-2.mgf	514.14	8	13	43.5714	0	0	0	0	9	13	10	13
WP_071067213.1	FAA hydrolase family protein [Frankia sp. NRRL B-16219]	5.19667	34131.4	17	52	1.52352	0.00116813	F209536.dat	Q22416_S-4-4.mgf	628.99	14	18	58.2803	0	0	0	0	4	14	16	18
WP_071064474.1	copper resistance protein CopC [Frankia sp. NRRL B-16219]	5.5388	21139	3	32	1.51379	0.00116067	F209535.dat	Q22415_S-4-3.mgf	239.99	3	6	24.2857	0	0	0	0	8	9	6	9
WP_071065881.1	ABC transporter substrate-binding protein [Frankia sp. NRRL B-16219]	5.55561	56915.4	16	85	1.49344	0.00114507	F209536.dat	Q22416_S-4-4.mgf	1006.06	17	26	41.7457	0	0	0	0	14	24	21	26
WP_071065154.1	malate synthase G [Frankia sp. NRRL B-16219]	5.10987	78559	23	116	1.4766	0.00113215	F209536.dat	Q22416_S-4-4.mgf	781.045	19	33	31.1724	3	2	2	1	19	22	28	33
WP_018502185.1	MULTISPECIES: ferredoxin family protein [Frankia]	3.73795	11602.2	2	17	1.46524	0.00112345	F209536.dat	Q22416_S-4-4.mgf	160.01	2	5	28.0374	0	0	0	0	3	5	4	5
WP_041254942.1	MULTISPECIES: sulfur reduction protein DsrE [Frankia]	4.4336	12308.4	3	18	1.46242	0.00112128	F209536.dat	Q22416_S-4-4.mgf	183.91	3	5	26.6667	0	0	0	0	3	5	5	5
WP_071064662.1	catalase/peroxidase HPI [Frankia sp. NRRL B-16219]	4.72614	80420.1	28	117	1.45486	0.00111549	F209536.dat	Q22416_S-4-4.mgf	1217.69	23	33	40.7806	1	8	2	2	11	29	26	33
WP_018505127.1	MULTISPECIES: 50S ribosomal protein L22 [Frankia]	11.017	15135.1	7	22	1.45357	0.0011145	F209535.dat	Q22415_S-4-3.mgf	230.5	7	9	40	0	0	0	0	2	6	9	5
WP_071065541.1	galactose oxidase [Frankia sp. NRRL B-16219]	4.56773	41599.3	11	60	1.44233	0.00110588	F209535.dat	Q22415_S-4-3.mgf	582.19	10	14	37.156	0	0	0	0	10	15	14	21
WP_020462729.1	MULTISPECIES: 50S ribosomal protein L21 [Frankia]	9.47526	11119	3	16	1.43898	0.00110331	F209536.dat	Q22416_S-4-4.mgf	104.93	3	5	20	0	1	0	0	2	4	4	5
WP_071067223.1	hypothetical protein [Frankia sp. NRRL B-16219]	8.96194	75431	22	108	1.43177	0.00109778	F209536.dat	Q22416_S-4-4.mgf	981.21	20	35	44.9516	0	0	0	0	17	30	25	35
WP_071063881.1	hypothetical protein [Frankia sp. NRRL B-16219]	5.28168	10503.5	5	15	1.4281	0.00109497	F209534.dat	Q22414_S-4-2.mgf	196.71	4	4	73.0769	0	0	0	0	2	4	4	5
WP_071060825.1	adenylosuccinate synthase [Frankia sp. NRRL B-16219]	5.54764	45808.9	18	65	1.41894	0.00108795	F209534.dat	Q22414_S-4-2.mgf	965.34	17	20	52.2248	0	0	0	0	9	20	18	18
WP_071063088.1	(2Fe-2S)-binding protein [Frankia sp. NRRL B-16219]	4.98781	39089.1	12	55	1.40704	0.00107882	F209534.dat	Q22414_S-4-2.mgf	558.41	11	16	34.8315	0	0	0	0	9	16	15	15
WP_071066241.1	enoyl-CoA hydratase/isomerase family protein [Frankia sp. NRRL B-16219]	5.9874	28460.4	11	40	1.40546	0.00107761	F209536.dat	Q22416_S-4-4.mgf	454.85	10	15	42.1053	0	0	0	0	4	9	12	15
WP_071060425.1	ribonuclease PH [Frankia sp. NRRL B-16219]	6.3354	27064.8	9	38	1.40404	0.00107652	F209535.dat	Q22415_S-4-3.mgf	607.9	8	12	52.3077	0	0	0	0	5	9	12	11
WP_020463457.1	MULTISPECIES: 30S ribosomal protein S9 [Frankia]	10.7091	15032.3	6	21	1.39699	0.00107112	F209536.dat	Q22416_S-4-4.mgf	310.02	6	7	45.9259	0	0	0	0	0	7	7	7
WP_020463474.1	MULTISPECIES: 50S ribosomal protein L29 [Frankia]	6.26486	9427.89	3	13	1.37889	0.00105724	F209536.dat	Q22416_S-4-4.mgf	125.66	3	5	36.1446	0	0	0	0	1	4	3	5
WP_071066820.1	hypothetical protein [Frankia sp. NRRL B-16219]	5.61951	55890.8	12	77	1.37769	0.00105631	F209536.dat	Q22416_S-4-4.mgf	578.59	10	13	19.295	4	4	3	4	12	11	13	13
WP_071066199.1	hypothetical protein [Frankia sp. NRRL B-16219]	7.86676	13792.1	3	19	1.3776	0.00105625	F209535.dat	Q22415_S-4-3.mgf	102.72	3	5	25.3623	0	0	0	0	4	4	5	5
WP_009740954.1	MULTISPECIES: cold-shock protein [Frankia]	5.08242	7279.55	3	10	1.37371	0.00105327	F209536.dat	Q22416_S-4-4.mgf	109.02	3	3	40.2985	0	2	0	0	1	2	2	3
WP_071059952.1	deoxyribose-phosphate aldolase [Frankia sp. NRRL B-16219]	5.28597	26277.6	8	36	1.36999	0.00105041	F209536.dat	Q22416_S-4-4.mgf	484.55	8	12	48.0469	0	0	0	0	5	9	10	12
WP_071059433.1	peptidase M28 [Frankia sp. NRRL B-16219]	5.35396	51637.2	19	70	1.35561	0.00103939	F209536.dat	Q22416_S-4-4.mgf	724.555	16	22	36.1169	1	0	0	0	13	16	18	22
WP_071060134.1	hypothetical protein [Frankia sp. NRRL B-16219]	4.50194	14754.3	3	20	1.35554	0.00103934	F209534.dat	Q22414_S-4-2.mgf	148.77	3	6	34.0741	0	0	0	0	4	6	5	5
WP_071064510.1	hypothetical protein [Frankia sp. NRRL B-16219]	5.43038	8854.17	3	12	1.35529	0.00103915	F209535.dat	Q22415_S-4-3.mgf	211.98	3	4	47.4359	0	0	0	0	1	3	4	4
WP_020459340.1	MULTISPECIES: 50S ribosomal protein L20 [Frankia]	11.2167	14084.6	5	19	1.34899	0.00103431	F209534.dat	Q22414_S-4-2.mgf	173.51	4	5	31.746	0	1	1	0	3	5	4	4
WP_071066144.1	30S ribosomal protein S19 [Frankia sp. NRRL B-16219]	11.2071	10581.7	3	14	1.32304	0.00101442	F209535.dat	Q22415_S-4-3.mgf	82.855	2	2	20.4301	1	2	2	1	0	2	2	3
WP_020463613.1	MULTISPECIES: hypothetical protein [Frankia]	6.4084	13615.2	4	18	1.32205	0.00101366	F209534.dat	Q22414_S-4-2.mgf	147.39	4	5	37.3984	0	0	0	0	5	5	3	4
WP_083390632.1	aminotransferase [Frankia sp. NRRL B-16219]	5.21916	45432.9	12	60	1.32063	0.00101257	F209535.dat	Q22415_S-4-3.mgf	481.37	11	17	27.791	0	0	0	0	13	15	17	15
WP_071060201.1	outer capsid protein Hoc [Frankia sp. NRRL B-16219]	4.16068	15158.3	4	20	1.31941	0.00101163	F209536.dat	Q22416_S-4-4.mgf	245.93	4	5	40.8451	0	0	0	0	4	4	4	5
WP_071064923.1	Glu/Leu/Phe/Val dehydrogenase [Frankia sp. NRRL B-16219]	5.58567	37961.4	11	50	1.31713	0.00100988	F209535.dat	Q22415_S-4-3.mgf	509.08	11	15	41.2568	0	0	0	1	13	8	15	13
WP_071064344.1	bifunctional 5,10-methylene-tetrahydrofolate dehydrogenase/5,10-methylene-tetrahydrofolate cyclohydrolase [Frankia sp. NRRL B-16219]	5.32871	27492.6	10	36	1.30944	0.00100399	F209536.dat	Q22416_S-4-4.mgf	402.35	10	11	54.5455	0	0	0	0	8	9	8	11
WP_071060024.1	enoyl-CoA hydratase [Frankia sp. NRRL B-16219]	5.21349	23458.2	6	30	1.27887	0.000980551	F209535.dat	Q22415_S-4-3.mgf	337.33	6	10	39.5556	0	0	0	0	3	9	10	8
WP_071067129.1	hypothetical protein [Frankia sp. NRRL B-16219]	4.87515	12516.4	4	16	1.27832	0.000980131	F209534.dat	Q22414_S-4-2.mgf	217.25	4	7	50.9091	0	0	0	0	1	7	3	5
WP_071060260.1	3-amino-5-hydroxybenzoic acid synthase [Frankia sp. NRRL B-16219]	5.31434	42307.9	15	54	1.27636	0.000978624	F209536.dat	Q22416_S-4-4.mgf	775.303	14	18	51.0309	0	0	0	0	8	16	12	18
WP_071061520.1	50S ribosomal protein L27 [Frankia sp. NRRL B-16219]	11.3715	10249.5	2	13	1.26835	0.000972486	F209536.dat	Q22416_S-4-4.mgf	103.7	2	3	20	0	1	1	1	1	3	3	3
WP_071061880.1	gfo/Idh/MocA family oxidoreductase [Frankia sp. NRRL B-16219]	5.68484	55809.8	17	70	1.25426	0.00096168	F209534.dat	Q22414_S-4-2.mgf	821.745	15	18	40.3071	0	0	0	0	13	18	18	21
WP_071061189.1	translocation protein TolB [Frankia sp. NRRL B-16219]	5.15895	39866.3	6	50	1.25419	0.000961629	F209534.dat	Q22414_S-4-2.mgf	316.46	6	8	21.5584	0	1	0	1	13	8	6	8
WP_083390870.1	chlorite dismutase [Frankia sp. NRRL B-16219]	5.57448	28754.3	8	36	1.25198	0.000959936	F209533.dat	Q22413_S-4-1.mgf	296.58	7	10	27.7344	0	0	0	0	10	9	9	8
WP_083390868.1	malto-oligosyltrehalose synthase [Frankia sp. NRRL B-16219]	5.08166	94473.2	27	118	1.24903	0.000957672	F209535.dat	Q22415_S-4-3.mgf	1233.84	26	34	34.4988	1	2	0	1	15	32	34	33
WP_018504068.1	MULTISPECIES: 30S ribosomal protein S6 [Frankia]	6.5914	11371.2	5	14	1.23118	0.000943988	F209535.dat	Q22415_S-4-3.mgf	231.44	4	4	53.4653	0	0	0	0	2	3	4	5
WP_006542630.1	MULTISPECIES: Lsr2 family protein [Frankia]	9.21288	12238.2	5	15	1.22567	0.000939759	F209530.dat	Q22410_S-3-2.mgf	233.62	5	5	47.7876	0	5	0	0	0	3	3	4
WP_071061967.1	adenosylcobinamide kinase [Frankia sp. NRRL B-16219]	5.19718	49792.7	13	61	1.22508	0.000939308	F209533.dat	Q22413_S-4-1.mgf	589.26	11	16	29.5117	0	0	0	0	16	13	16	16
WP_071066621.1	serine hydrolase [Frankia sp. NRRL B-16219]	5.55975	49979.8	12	61	1.22049	0.000935791	F209535.dat	Q22415_S-4-3.mgf	524.52	12	17	32.3404	0	0	0	0	9	18	17	17
WP_071059490.1	hypothetical protein [Frankia sp. NRRL B-16219]	4.42199	13981.1	2	17	1.21593	0.000932293	F209535.dat	Q22415_S-4-3.mgf	150.79	2	4	33.0827	2	2	2	2	0	2	4	3
WP_020458658.1	MULTISPECIES: ATP synthase subunit B [Frankia]	4.71116	21420.3	8	26	1.2138	0.000930661	F209536.dat	Q22416_S-4-4.mgf	188.82	5	5	22.7979	1	5	2	2	2	5	3	5
WP_083390853.1	hypothetical protein [Frankia sp. NRRL B-16219]	3.94517	12364.8	3	15	1.21312	0.00093014	F209536.dat	Q22416_S-4-4.mgf	178.65	3	5	23.8095	0	0	0	0	2	4	4	5
WP_071061550.1	phosphatase PAP2 family protein [Frankia sp. NRRL B-16219]	9.4724	46232.2	8	56	1.21128	0.000928724	F209534.dat	Q22414_S-4-2.mgf	422.33	7	13	23.3645	1	3	3	2	3	13	9	10
WP_071066817.1	sporulation protein [Frankia sp. NRRL B-16219]	5.09561	28136.5	5	34	1.2084	0.000926516	F209530.dat	Q22410_S-3-2.mgf	186.28	4	4	28.9575	3	4	4	2	3	3	3	5
WP_071064916.1	DUF1929 domain-containing protein [Frankia sp. NRRL B-16219]	4.67696	56461	18	68	1.20437	0.000923429	F209535.dat	Q22415_S-4-3.mgf	726.38	14	19	35.9768	0	0	0	0	16	17	19	16
WP_020459523.1	MULTISPECIES: imidazoleglycerol-phosphate dehydratase [Frankia]	5.97355	20998.9	5	25	1.19054	0.000912825	F209536.dat	Q22416_S-4-4.mgf	255.6	5	7	28.7179	0	0	0	0	5	6	7	7
WP_071065006.1	thioredoxin [Frankia sp. NRRL B-16219]	5.10798	11823.1	5	14	1.18412	0.000907901	F209536.dat	Q22416_S-4-4.mgf	208.09	5	6	49.0741	0	0	0	0	1	3	4	6
WP_071063545.1	peptidylprolyl isomerase [Frankia sp. NRRL B-16219]	4.73038	21120.9	4	25	1.18366	0.00090755	F209536.dat	Q22416_S-4-4.mgf	190.36	4	8	22.381	0	0	0	0	5	5	7	8
WP_071062370.1	amino acid-binding protein [Frankia sp. NRRL B-16219]	5.05027	41650.8	10	49	1.17645	0.000902021	F209535.dat	Q22415_S-4-3.mgf	626.78	9	13	30.8458	0	0	0	0	10	13	13	13
WP_071060659.1	hypothetical protein [Frankia sp. NRRL B-16219]	4.23245	10200.8	2	12	1.17638	0.000901966	F209535.dat	Q22415_S-4-3.mgf	106.99	2	2	36.3636	0	1	1	0	1	3	2	3
WP_071066117.1	chaperonin GroEL [Frankia sp. NRRL B-16219]	4.89263	57284.2	12	67	1.16961	0.000896775	F209530.dat	Q22410_S-3-2.mgf	524.51	9	13	18.83	3	13	3	3	2	4	5	4
WP_083391230.1	gluconolaconase [Frankia sp. NRRL B-16219]	4.49601	55683.3	14	65	1.16732	0.000895017	F209534.dat	Q22414_S-4-2.mgf	824.56	13	19	40	0	0	0	0	10	19	15	21
WP_071062512.1	bacterioferritin [Frankia sp. NRRL B-16219]	4.94344	18258.3	4	21	1.15016	0.000881867	F209535.dat	Q22415_S-4-3.mgf	186.74	4	7	28.6624	0	0	0	0	5	5	7	4
WP_071059486.1	hypothetical protein [Frankia sp. NRRL B-16219]	4.54222	34958.3	9	40	1.14422	0.00087731	F209536.dat	Q22416_S-4-4.mgf	341.73	7	11	24.7706	4	3	5	3	0	6	8	11
WP_071066392.1	hypothetical protein [Frankia sp. NRRL B-16219]	6.35007	32428.4	10	37	1.14097	0.00087482	F209536.dat	Q22416_S-4-4.mgf	438.445	9	12	35.5049	0	0	0	0	5	9	11	12
WP_071066152.1	50S ribosomal protein L7/L12 [Frankia sp. NRRL B-16219]	4.5412	13405.1	4	15	1.11898	0.000857955	F209535.dat	Q22415_S-4-3.mgf	113.8	2	3	11.5385	1	2	2	2	1	1	3	1
WP_006543269.1	MULTISPECIES: 30S ribosomal protein S18 [Frankia]	10.3839	8950.81	2	10	1.11722	0.000856606	F209535.dat	Q22415_S-4-3.mgf	78.85	2	3	34.6154	0	0	0	0	2	3	3	2
WP_071064863.1	6,7-dimethyl-8-ribityllumazine synthase [Frankia sp. NRRL B-16219]	5.30039	16192.6	5	18	1.11162	0.000852311	F209534.dat	Q22414_S-4-2.mgf	284.15	5	6	46.875	0	0	0	0	4	6	5	3
WP_071066561.1	ammonium transporter [Frankia sp. NRRL B-16219]	5.23133	44107.9	3	49	1.11091	0.000851771	F209530.dat	Q22410_S-3-2.mgf	295.33	3	5	10.5386	2	5	5	4	4	4	5	4
WP_071066478.1	glutamate-1-semialdehyde-2,1-aminomutase [Frankia sp. NRRL B-16219]	5.20965	45937.4	10	51	1.11021	0.000851231	F209536.dat	Q22416_S-4-4.mgf	465.9	10	17	28.8248	0	0	0	0	9	13	12	17
WP_071064215.1	dehydratase [Frankia sp. NRRL B-16219]	6.23026	18960.4	5	21	1.10757	0.000849211	F209535.dat	Q22415_S-4-3.mgf	228.47	5	7	39.881	0	0	0	0	4	5	7	5
WP_071066303.1	hypothetical protein [Frankia sp. NRRL B-16219]	4.9165	22716.4	8	25	1.10052	0.000843807	F209533.dat	Q22413_S-4-1.mgf	317.965	7	7	52.6549	0	0	0	0	7	6	7	5
WP_020458662.1	MULTISPECIES: ATP synthase subunit beta [Frankia]	4.7313	52348.8	15	57	1.08885	0.000834856	F209530.dat	Q22410_S-3-2.mgf	682.9	13	17	40.9186	0	17	4	1	4	8	10	8
WP_071060859.1	molecular chaperone DnaK [Frankia sp. NRRL B-16219]	4.74367	65310.2	18	71	1.08712	0.000833529	F209535.dat	Q22415_S-4-3.mgf	427	12	16	18.9542	1	9	3	1	8	7	16	18
WP_071060061.1	molybdenum cofactor biosynthesis protein [Frankia sp. NRRL B-16219]	5.67671	21240.9	6	23	1.08282	0.000830231	F209534.dat	Q22414_S-4-2.mgf	282	5	5	31.3364	0	0	0	0	5	5	7	6
WP_071062358.1	DNA-binding protein [Frankia sp. NRRL B-16219]	9.93429	6520.56	2	7	1.07353	0.000823108	F209524.dat	Q22404_S-1-4.mgf	20.08	1	1	18.3333	1	1	1	1	0	0	0	0
WP_071065520.1	MBL fold metallo-hydrolase [Frankia sp. NRRL B-16219]	4.69976	23315.6	6	25	1.07224	0.000822122	F209534.dat	Q22414_S-4-2.mgf	287.24	6	8	43.2432	0	0	0	0	6	8	6	5
WP_071060885.1	export ABC transporter ATP-binding protein [Frankia sp. NRRL B-16219]	8.92095	39453.7	8	42	1.06454	0.000816216	F209535.dat	Q22415_S-4-3.mgf	385.255	7	7	31.3316	1	2	2	3	5	8	7	8
WP_071066135.1	50S ribosomal protein L17 [Frankia sp. NRRL B-16219]	9.89381	20696.8	5	22	1.06296	0.000815008	F209535.dat	Q22415_S-4-3.mgf	234.985	5	7	32.3077	0	2	1	0	3	4	7	5
WP_071059682.1	HAD family hydrolase [Frankia sp. NRRL B-16219]	4.6762	24508.4	10	26	1.06086	0.000813395	F209533.dat	Q22413_S-4-1.mgf	505.34	10	12	63.2287	0	0	0	0	12	4	6	4
WP_006541558.1	MULTISPECIES: translation initiation factor IF-1 [Frankia]	9.76653	8536.59	3	9	1.05428	0.000808353	F209535.dat	Q22415_S-4-3.mgf	87.36	3	3	36.9863	0	1	0	0	1	2	3	2
WP_071067190.1	xanthine dehydrogenase family protein subunit M [Frankia sp. NRRL B-16219]	5.99031	30436.8	7	32	1.05136	0.000806109	F209536.dat	Q22416_S-4-4.mgf	357.68	7	10	31.9588	1	1	1	1	2	6	8	10
WP_071066822.1	AIM24 family protein [Frankia sp. NRRL B-16219]	6.19084	34339.5	7	36	1.04836	0.000803808	F209535.dat	Q22415_S-4-3.mgf	262.68	4	5	17.1512	2	2	3	3	3	5	5	5
WP_071067207.1	carboxymuconolactone decarboxylase family protein [Frankia sp. NRRL B-16219]	5.14167	20081.2	6	21	1.04575	0.000801813	F209535.dat	Q22415_S-4-3.mgf	204.1	6	8	22.3464	0	0	0	0	3	5	8	5
WP_071067203.1	DUF2278 domain-containing protein [Frankia sp. NRRL B-16219]	5.17847	35733.3	8	37	1.03545	0.000793911	F209536.dat	Q22416_S-4-4.mgf	281.62	6	9	20.5357	0	3	1	0	11	7	6	9
WP_071060724.1	FAA hydrolase family protein [Frankia sp. NRRL B-16219]	5.25085	27274.1	6	28	1.02662	0.000787139	F209536.dat	Q22416_S-4-4.mgf	343.3	5	7	37.5969	0	0	0	0	5	8	8	7
WP_071065914.1	amino acid-binding protein [Frankia sp. NRRL B-16219]	5.36602	42108	6	43	1.02118	0.000782975	F209536.dat	Q22416_S-4-4.mgf	510.65	7	13	22.9064	0	0	0	0	10	11	9	13
WP_020458904.1	MULTISPECIES: succinate dehydrogenase/fumarate reductase iron-sulfur subunit [Frankia]	5.04383	26563.9	5	27	1.01642	0.000779319	F209534.dat	Q22414_S-4-2.mgf	168.44	5	5	29.1498	1	2	2	1	2	5	4	6
WP_071065993.1	co-chaperone YbbN [Frankia sp. NRRL B-16219]	4.8271	33499.5	8	34	1.01494	0.000778188	F209536.dat	Q22416_S-4-4.mgf	455.68	8	12	31.7221	0	0	0	0	3	10	9	12
WP_071067163.1	3-hydroxyacyl-CoA dehydrogenase [Frankia sp. NRRL B-16219]	5.00171	25640.3	7	26	1.01403	0.000777487	F209534.dat	Q22414_S-4-2.mgf	293.7	6	8	30.9524	0	0	0	0	2	8	8	8
WP_011606858.1	MULTISPECIES: DUF2469 domain-containing protein [Frankia]	4.54703	11912.9	4	12	1.00731	0.000772335	F209534.dat	Q22414_S-4-2.mgf	242.18	4	4	41.8367	0	0	0	0	1	4	4	3
WP_020459470.1	MULTISPECIES: peroxiredoxin [Frankia]	4.74352	16964.6	5	17	1.00209	0.000768333	F209536.dat	Q22416_S-4-4.mgf	206.65	5	6	23.0263	0	0	0	0	2	5	4	6
WP_071063775.1	Nif3-like dinuclear metal center hexameric protein [Frankia sp. NRRL B-16219]	6.09362	32174.5	7	32	0.994576	0.000762572	F209535.dat	Q22415_S-4-3.mgf	379.49	7	9	37.7358	0	0	0	0	6	8	9	9
WP_071061932.1	ubiquinol-cytochrome c reductase cytochrome b subunit [Frankia sp. NRRL B-16219]	8.74368	59502.3	9	59	0.991558	0.000760259	F209534.dat	Q22414_S-4-2.mgf	353.44	7	8	12.8205	1	7	4	4	6	8	8	9
WP_071061120.1	hypothetical protein [Frankia sp. NRRL B-16219]	6.41678	33368.7	9	33	0.988949	0.000758259	F209533.dat	Q22413_S-4-1.mgf	419.33	9	12	34.7305	0	0	0	0	12	7	8	6
WP_071060675.1	2-isopropylmalate synthase [Frankia sp. NRRL B-16219]	4.75354	61666.9	15	60	0.972969	0.000746006	F209536.dat	Q22416_S-4-4.mgf	513.14	13	17	23.5398	0	1	1	1	9	16	14	17
WP_071065342.1	transketolase [Frankia sp. NRRL B-16219]	5.09433	65800.5	11	64	0.972637	0.000745752	F209535.dat	Q22415_S-4-3.mgf	693.23	11	18	25.0399	0	4	0	0	10	16	18	16
WP_018505109.1	MULTISPECIES: 30S ribosomal protein S13 [Frankia]	10.8874	14536.8	6	14	0.96307	0.000738416	F209536.dat	Q22416_S-4-4.mgf	150.06	4	4	28.5714	0	0	0	1	0	4	4	4
WP_071062248.1	toxic anion resistance protein [Frankia sp. NRRL B-16219]	5.92289	43981.8	12	42	0.95494	0.000732182	F209536.dat	Q22416_S-4-4.mgf	475.45	9	11	28.1553	0	3	2	0	5	8	10	11
WP_071066187.1	sodium-translocating pyrophosphatase [Frankia sp. NRRL B-16219]	4.92642	78871	9	75	0.95092	0.0007291	F209536.dat	Q22416_S-4-4.mgf	395.55	8	10	10.687	3	7	5	7	3	9	8	10
WP_071065611.1	methylmalonyl-CoA mutase [Frankia sp. NRRL B-16219]	4.99558	65827.8	19	62	0.941851	0.000722147	F209536.dat	Q22416_S-4-4.mgf	904.44	17	18	33.7481	0	0	0	0	16	16	12	18
WP_071060522.1	OmpA family protein [Frankia sp. NRRL B-16219]	4.13937	25599.5	6	24	0.937517	0.000718824	F209533.dat	Q22413_S-4-1.mgf	313.08	6	9	30.8	0	0	0	0	9	5	5	5
WP_071066395.1	thymidylate synthase (FAD) [Frankia sp. NRRL B-16219]	6.056	26788.6	7	25	0.933232	0.000715538	F209536.dat	Q22416_S-4-4.mgf	307.66	7	7	24.5902	0	0	0	0	4	7	7	7
WP_083390835.1	succinate dehydrogenase [Frankia sp. NRRL B-16219]	10.1511	25827.9	3	24	0.929228	0.000712468	F209534.dat	Q22414_S-4-2.mgf	152.5	3	5	13.2479	1	2	2	2	2	5	3	4
WP_020458729.1	MULTISPECIES: ketol-acid reductoisomerase [Frankia]	4.98684	35608.2	11	33	0.926753	0.000710571	F209536.dat	Q22416_S-4-4.mgf	245.97	9	9	29.3051	0	1	1	1	4	4	9	9
WP_049796003.1	MULTISPECIES: NAD(P)/FAD-dependent oxidoreductase [Frankia]	9.27631	54268.4	12	50	0.921346	0.000706425	F209534.dat	Q22414_S-4-2.mgf	482.28	9	14	19.3738	1	1	2	4	4	14	10	11
WP_071065633.1	histidinol dehydrogenase [Frankia sp. NRRL B-16219]	5.06668	44605.3	11	41	0.919174	0.00070476	F209534.dat	Q22414_S-4-2.mgf	355.99	9	13	28.1755	0	0	0	0	5	13	13	10
WP_071066115.1	IMP dehydrogenase [Frankia sp. NRRL B-16219]	5.77659	56671.1	11	52	0.917575	0.000703533	F209535.dat	Q22415_S-4-3.mgf	612.835	10	14	27.4401	0	1	1	1	10	12	14	13
WP_012157634.1	MULTISPECIES: ATP-dependent Clp protease ATP-binding subunit [Frankia]	5.65499	92213.9	19	84	0.910926	0.000698435	F209535.dat	Q22415_S-4-3.mgf	619.65	14	23	18.9448	0	3	4	0	12	17	23	15
WP_071064007.1	RND transporter [Frankia sp. NRRL B-16219]	5.64773	91012.8	15	82	0.900972	0.000690804	F209536.dat	Q22416_S-4-4.mgf	413.92	11	13	12.297	4	10	9	6	7	11	10	13
WP_020463117.1	MULTISPECIES: hypothetical protein [Frankia]	5.68274	14465.4	2	13	0.898694	0.000689057	F209535.dat	Q22415_S-4-3.mgf	86.04	2	2	11.7241	1	1	1	1	1	1	2	3
WP_071064217.1	acyl-CoA dehydrogenase [Frankia sp. NRRL B-16219]	5.46805	43608	11	39	0.894332	0.000685713	F209536.dat	Q22416_S-4-4.mgf	491.19	10	11	36.3409	0	0	0	0	3	12	13	11
WP_083390928.1	CAP domain-containing protein [Frankia sp. NRRL B-16219]	5.70416	21265.2	4	19	0.893479	0.000685058	F209536.dat	Q22416_S-4-4.mgf	199.29	4	5	34.4498	0	0	0	0	4	4	5	5
WP_071061750.1	DUF5130 domain-containing protein [Frankia sp. NRRL B-16219]	10.1802	13485.2	4	12	0.889867	0.000682289	F209534.dat	Q22414_S-4-2.mgf	121.46	3	3	30.5344	1	1	1	1	0	3	2	2
WP_083391114.1	beta-mannanase [Frankia sp. NRRL B-16219]	6.30918	41141	6	36	0.875039	0.00067092	F209535.dat	Q22415_S-4-3.mgf	315.92	6	10	18.4615	0	0	0	0	6	8	10	9
WP_071066941.1	hypothetical protein [Frankia sp. NRRL B-16219]	5.15118	51564.8	11	45	0.872688	0.000669118	F209534.dat	Q22414_S-4-2.mgf	564.3	10	14	30.3393	0	0	0	0	4	14	13	14
WP_020459667.1	MULTISPECIES: type I glyceraldehyde-3-phosphate dehydrogenase [Frankia]	5.67104	35528.5	8	31	0.87254	0.000669004	F209530.dat	Q22410_S-3-2.mgf	223.04	6	6	19.1045	1	6	1	1	3	4	2	3
WP_071061273.1	XRE family transcriptional regulator [Frankia sp. NRRL B-16219]	5.57386	32474	2	28	0.862229	0.000661098	F209536.dat	Q22416_S-4-4.mgf	50.14	1	1	4.51389	3	4	3	3	0	1	1	1
WP_071065289.1	aldo/keto reductase [Frankia sp. NRRL B-16219]	6.04117	37202.9	11	32	0.860148	0.000659503	F209536.dat	Q22416_S-4-4.mgf	428.71	9	11	32.1212	0	0	0	0	5	7	9	11
WP_071066145.1	50S ribosomal protein L2 [Frankia sp. NRRL B-16219]	11.4645	30463.3	5	26	0.853486	0.000654395	F209536.dat	Q22416_S-4-4.mgf	167.62	5	7	23.8267	0	2	1	0	1	6	7	7
WP_071066384.1	4-hydroxy-tetrahydrodipicolinate synthase [Frankia sp. NRRL B-16219]	5.0128	32810.1	7	28	0.853395	0.000654325	F209533.dat	Q22413_S-4-1.mgf	249.64	6	7	23.7805	0	0	0	0	7	7	6	8
WP_071059304.1	4a-hydroxytetrahydrobiopterin dehydratase [Frankia sp. NRRL B-16219]	4.40564	10550.3	4	9	0.853054	0.000654064	F209536.dat	Q22416_S-4-4.mgf	167.58	4	4	34.3434	0	0	0	0	2	2	1	4
WP_071065610.1	methylmalonyl-CoA mutase [Frankia sp. NRRL B-16219]	5.05048	79191.3	22	66	0.833425	0.000639013	F209533.dat	Q22413_S-4-1.mgf	878.19	15	19	29.5946	1	0	0	0	19	16	12	18
WP_071065173.1	hypothetical protein [Frankia sp. NRRL B-16219]	5.13676	50524.9	9	42	0.831274	0.000637364	F209536.dat	Q22416_S-4-4.mgf	591.25	9	11	22.9339	0	0	0	0	10	10	11	11
WP_071066130.1	PadR family transcriptional regulator [Frankia sp. NRRL B-16219]	6.45936	32652.1	9	27	0.826899	0.00063401	F209534.dat	Q22414_S-4-2.mgf	276.23	6	9	35.625	0	0	1	0	2	9	7	7
WP_071059909.1	hypothetical protein [Frankia sp. NRRL B-16219]	4.73723	20561	5	17	0.82681	0.000633941	F209534.dat	Q22414_S-4-2.mgf	214.55	5	6	48.6188	0	0	0	0	1	6	5	5
WP_071059603.1	DUF305 domain-containing protein [Frankia sp. NRRL B-16219]	4.88516	20645.8	3	17	0.82341	0.000631335	F209535.dat	Q22415_S-4-3.mgf	155.62	3	6	17.0854	0	0	0	0	3	4	6	4
WP_071065280.1	hypothetical protein [Frankia sp. NRRL B-16219]	4.87152	32896.2	4	27	0.820764	0.000629306	F209533.dat	Q22413_S-4-1.mgf	130.7	4	6	12.1711	0	0	0	0	6	6	7	8
WP_071064783.1	NlpC/P60 family protein [Frankia sp. NRRL B-16219]	5.18128	33085.7	2	27	0.816062	0.000625701	F209534.dat	Q22414_S-4-2.mgf	157.36	2	3	7.59494	0	1	2	1	3	3	4	4
WP_071063586.1	hypothetical protein [Frankia sp. NRRL B-16219]	4.82991	49517.1	12	40	0.807802	0.000619367	F209535.dat	Q22415_S-4-3.mgf	465.57	11	12	30.9524	0	0	0	1	6	10	12	11
WP_041255536.1	MULTISPECIES: Crp/Fnr family transcriptional regulator [Frankia]	8.24534	25058.6	7	20	0.798128	0.00061195	F209536.dat	Q22416_S-4-4.mgf	373.445	7	7	32.8889	0	0	0	0	2	6	5	7
WP_083390851.1	disulfide bond formation protein DsbA [Frankia sp. NRRL B-16219]	4.61787	26335.3	6	21	0.79741	0.000611399	F209536.dat	Q22416_S-4-4.mgf	246.09	5	6	25.4098	0	0	0	0	6	4	5	6
WP_071059444.1	hypothetical protein [Frankia sp. NRRL B-16219]	4.45302	13893.8	4	11	0.791721	0.000607038	F209536.dat	Q22416_S-4-4.mgf	166	4	4	43.0894	0	0	0	0	1	3	3	4
WP_018505143.1	MULTISPECIES: 50S ribosomal protein L11 [Frankia]	9.79091	15173.2	4	12	0.790868	0.000606383	F209531.dat	Q22411_S-3-3.mgf	52.44	2	2	9.72222	2	2	2	1	1	0	1	0
WP_071065177.1	PKD domain-containing protein [Frankia sp. NRRL B-16219]	4.87576	88680.7	7	70	0.789348	0.000605218	F209535.dat	Q22415_S-4-3.mgf	508.26	7	17	13.7344	0	0	0	0	17	17	17	17
WP_020464282.1	MULTISPECIES: nitrogenase iron protein [Frankia]	4.83052	31704.8	6	25	0.788525	0.000604587	F209536.dat	Q22416_S-4-4.mgf	264.37	6	8	25.2595	0	0	0	0	4	7	6	8
WP_071066896.1	CBS domain-containing protein [Frankia sp. NRRL B-16219]	5.3787	15250.2	3	12	0.786874	0.000603321	F209530.dat	Q22410_S-3-2.mgf	114.3	3	5	20.1389	1	5	1	2	0	0	0	0
WP_071059412.1	ATP:cob(I)alamin adenosyltransferase [Frankia sp. NRRL B-16219]	5.06034	20356.5	4	16	0.785991	0.000602644	F209535.dat	Q22415_S-4-3.mgf	236.14	4	5	24.2105	0	0	0	0	3	5	5	3
WP_071059582.1	catalase [Frankia sp. NRRL B-16219]	5.46974	57290.9	15	45	0.785465	0.000602241	F209534.dat	Q22414_S-4-2.mgf	718.35	12	13	35.8974	0	0	0	0	9	13	10	13
WP_071066147.1	elongation factor G [Frankia sp. NRRL B-16219]	4.92902	76533.4	7	60	0.783971	0.000601096	F209530.dat	Q22410_S-3-2.mgf	262.59	5	7	9.16905	7	7	8	5	3	2	6	4
WP_071061124.1	Geosmin synthase [Frankia sp. NRRL B-16219]	5.40824	83942.1	14	65	0.774343	0.000593713	F209534.dat	Q22414_S-4-2.mgf	739.91	14	21	21.6	1	1	1	2	7	21	13	15
WP_071065054.1	LLM class F420-dependent oxidoreductase [Frankia sp. NRRL B-16219]	6.11064	33937.6	8	26	0.766112	0.000587402	F209534.dat	Q22414_S-4-2.mgf	283.4	7	9	26.0317	0	0	0	0	2	9	7	8
WP_071066315.1	DUF839 domain-containing protein [Frankia sp. NRRL B-16219]	5.08539	47192.1	10	36	0.76284	0.000584894	F209535.dat	Q22415_S-4-3.mgf	364.71	9	11	30.4444	0	0	0	0	6	9	11	10
WP_083390892.1	serine/threonine protein kinase [Frankia sp. NRRL B-16219]	5.51666	10669.9	2	8	0.749775	0.000574876	F209536.dat	Q22416_S-4-4.mgf	157.89	2	2	38.6139	0	0	0	0	2	2	2	2
WP_050796088.1	MULTISPECIES: SigE family RNA polymerase sigma factor [Frankia]	9.38453	20176.6	2	15	0.743434	0.000570014	F209528.dat	Q22408_S2-4.mgf	52.07	2	2	8.64865	0	0	1	1	1	1	1	1
WP_071064009.1	adenosylhomocysteinase [Frankia sp. NRRL B-16219]	5.2163	51523	11	38	0.737535	0.000565491	F209533.dat	Q22413_S-4-1.mgf	398.52	10	11	21.9665	4	3	4	3	11	0	3	1
WP_071059612.1	molybdopterin synthase [Frankia sp. NRRL B-16219]	6.42307	16406.7	4	12	0.73141	0.000560795	F209536.dat	Q22416_S-4-4.mgf	156.26	3	4	25.1613	0	0	0	0	1	4	2	4
WP_071065640.1	6-phosphogluconolactonase [Frankia sp. NRRL B-16219]	5.11928	26141.7	5	19	0.726808	0.000557266	F209533.dat	Q22413_S-4-1.mgf	215.2	5	6	23.5521	0	0	0	0	6	5	4	4
WP_071061935.1	(2Fe-2S)-binding protein [Frankia sp. NRRL B-16219]	5.97728	47094.7	10	34	0.72195	0.000553542	F209536.dat	Q22416_S-4-4.mgf	195.05	6	6	20.4082	2	6	2	2	1	3	6	6
WP_071059333.1	stress protein [Frankia sp. NRRL B-16219]	6.1981	48820.8	5	35	0.716908	0.000549676	F209534.dat	Q22414_S-4-2.mgf	286.86	5	10	14.2553	1	1	1	1	2	10	7	9
WP_071064936.1	MarR family transcriptional regulator [Frankia sp. NRRL B-16219]	10.7449	15350.1	4	11	0.716608	0.000549446	F209535.dat	Q22415_S-4-3.mgf	145.305	3	3	24.1135	0	1	0	0	1	2	3	4
WP_071065144.1	VOC family protein [Frankia sp. NRRL B-16219]	5.1567	16765.2	4	12	0.715766	0.000548801	F209536.dat	Q22416_S-4-4.mgf	122.3	3	4	34.6405	0	0	0	0	3	2	3	4
WP_083390775.1	hypothetical protein [Frankia sp. NRRL B-16219]	6.03637	46261.3	10	33	0.713339	0.000546939	F209536.dat	Q22416_S-4-4.mgf	359.835	8	8	23.0769	0	0	0	0	9	8	7	8
WP_071066796.1	NAD(P)/FAD-dependent oxidoreductase [Frankia sp. NRRL B-16219]	5.47194	50547.3	13	36	0.712204	0.000546069	F209535.dat	Q22415_S-4-3.mgf	438.07	9	9	24.4489	0	0	0	0	8	9	9	9
WP_071062659.1	hypothetical protein [Frankia sp. NRRL B-16219]	5.10947	15469.6	3	11	0.71107	0.0005452	F209536.dat	Q22416_S-4-4.mgf	93.64	3	4	16.9014	0	0	0	0	1	3	3	4
WP_071067116.1	DUF269 domain-containing protein [Frankia sp. NRRL B-16219]	4.80394	16953.7	3	12	0.707808	0.000542699	F209534.dat	Q22414_S-4-2.mgf	123.94	3	3	18.0645	0	0	0	0	2	3	2	3
WP_020459218.1	MULTISPECIES: alpha/beta hydrolase [Frankia]	5.62391	31252.7	4	22	0.70394	0.000539733	F209534.dat	Q22414_S-4-2.mgf	231.53	4	5	24.0418	1	3	2	1	1	5	4	5
WP_071059488.1	hypothetical protein [Frankia sp. NRRL B-16219]	5.21574	34238.5	8	24	0.700965	0.000537452	F209536.dat	Q22416_S-4-4.mgf	309.48	7	8	28.7462	1	0	1	1	0	7	6	8
WP_071066136.1	30S ribosomal protein S11 [Frankia sp. NRRL B-16219]	11.2578	14298.5	5	10	0.699373	0.000536231	F209536.dat	Q22416_S-4-4.mgf	210.23	5	4	59.7015	0	0	1	0	1	2	2	4
WP_071066464.1	sulfite reductase [Frankia sp. NRRL B-16219]	5.57514	64354.7	14	44	0.68371	0.000524222	F209536.dat	Q22416_S-4-4.mgf	643.23	13	16	31.0169	0	0	0	0	5	9	12	16
WP_071062082.1	ABC transporter substrate-binding protein [Frankia sp. NRRL B-16219]	4.44055	43931.3	10	30	0.682885	0.00052359	F209536.dat	Q22416_S-4-4.mgf	471.39	9	10	32.0388	0	1	0	0	2	6	9	10
WP_020464606.1	MULTISPECIES: citrate synthase [Frankia]	5.78866	39734.3	7	27	0.679513	0.000521004	F209535.dat	Q22415_S-4-3.mgf	299	6	9	21.7033	0	0	0	0	5	5	9	8
WP_020463372.1	MULTISPECIES: gamma-glutamylcyclotransferase [Frankia]	5.12342	16212.2	3	11	0.678503	0.00052023	F209536.dat	Q22416_S-4-4.mgf	150.56	3	3	34.2466	0	0	0	0	2	3	2	3
WP_071060592.1	30S ribosomal protein S2 [Frankia sp. NRRL B-16219]	5.06939	32981	7	22	0.667051	0.000511449	F209535.dat	Q22415_S-4-3.mgf	226.295	5	7	15.1815	0	2	0	0	2	6	7	3
WP_071066904.1	class I SAM-dependent methyltransferase [Frankia sp. NRRL B-16219]	5.4108	22724.8	2	15	0.660072	0.000506098	F209532.dat	Q22412_S-3-4.mgf	45.53	2	3	7.47664	2	1	2	3	0	0	0	0
WP_071061451.1	4-alpha-glucanotransferase [Frankia sp. NRRL B-16219]	5.02221	81854	15	54	0.659711	0.000505822	F209535.dat	Q22415_S-4-3.mgf	612.07	12	15	25.1263	0	0	0	0	10	15	15	14
WP_071060541.1	aconitate hydratase [Frankia sp. NRRL B-16219]	4.79198	98934.9	9	65	0.656998	0.000503741	F209535.dat	Q22415_S-4-3.mgf	263.1	6	6	6.14887	5	9	8	5	3	6	6	6
WP_071067065.1	molybdate ABC transporter substrate-binding protein [Frankia sp. NRRL B-16219]	4.39143	27740	6	18	0.648882	0.000497518	F209535.dat	Q22415_S-4-3.mgf	181.97	5	6	24.0876	0	0	0	0	3	5	6	4
WP_071064167.1	NADPH-dependent FMN reductase [Frankia sp. NRRL B-16219]	5.33719	18536.1	2	12	0.647387	0.000496372	F209534.dat	Q22414_S-4-2.mgf	106.09	2	3	13.7363	0	0	0	0	1	3	3	5
WP_071065564.1	enoyl-CoA hydratase [Frankia sp. NRRL B-16219]	4.76458	29416.3	6	19	0.6459	0.000495232	F209535.dat	Q22415_S-4-3.mgf	262.98	5	6	23.5714	0	0	0	0	4	3	6	6
WP_071066127.1	alanine racemase [Frankia sp. NRRL B-16219]	6.25142	39095.2	9	25	0.639464	0.000490297	F209533.dat	Q22413_S-4-1.mgf	359.13	7	8	28.9474	0	0	0	1	8	5	4	5
WP_020463537.1	MULTISPECIES: 3-octaprenyl-4-hydroxybenzoate carboxy-lyase [Frankia]	9.92949	26695	2	17	0.636824	0.000488273	F209532.dat	Q22412_S-3-4.mgf	28.69	1	2	3.87597	3	1	2	2	0	0	0	0
WP_018505116.1	MULTISPECIES: 30S ribosomal protein S5 [Frankia]	10.4385	20704.2	4	13	0.627893	0.000481425	F209535.dat	Q22415_S-4-3.mgf	138.28	4	5	21.2871	0	0	0	0	0	3	5	5
WP_071060174.1	DUF2252 domain-containing protein [Frankia sp. NRRL B-16219]	5.00626	48317.1	10	30	0.620899	0.000476063	F209536.dat	Q22416_S-4-4.mgf	397.09	8	10	23.341	0	0	0	0	5	7	8	10
WP_083390858.1	hypothetical protein [Frankia sp. NRRL B-16219]	5.90531	22576.7	3	14	0.620108	0.000475456	F209535.dat	Q22415_S-4-3.mgf	118.68	3	4	16.055	0	0	0	0	2	3	4	5
WP_071063684.1	enoyl-CoA hydratase [Frankia sp. NRRL B-16219]	5.24007	29109	7	18	0.618365	0.00047412	F209533.dat	Q22413_S-4-1.mgf	224.52	6	6	21.978	0	0	0	0	6	4	4	4
WP_071062598.1	3-hydroxybutyryl-CoA dehydrogenase [Frankia sp. NRRL B-16219]	5.08805	32479.8	8	20	0.615767	0.000472128	F209533.dat	Q22413_S-4-1.mgf	347.59	8	9	39.2739	0	0	0	0	9	4	2	2
WP_071060651.1	serine/threonine protein kinase [Frankia sp. NRRL B-16219]	5.21068	73842.4	6	45	0.609406	0.000467251	F209533.dat	Q22413_S-4-1.mgf	486.5	5	12	11.5438	1	0	0	0	12	12	9	11
WP_071061928.1	HIT family protein [Frankia sp. NRRL B-16219]	5.58736	14826.6	3	9	0.607016	0.000465418	F209536.dat	Q22416_S-4-4.mgf	140.75	3	3	22.7941	0	0	0	0	0	3	3	3
WP_071065172.1	Hsp70 family protein [Frankia sp. NRRL B-16219]	4.73263	87808	7	53	0.60359	0.000462791	F209535.dat	Q22415_S-4-3.mgf	472.26	7	15	12.1729	0	0	0	0	11	12	15	15
WP_071065907.1	GMC family oxidoreductase [Frankia sp. NRRL B-16219]	6.25944	56482.5	11	34	0.601956	0.000461539	F209533.dat	Q22413_S-4-1.mgf	421.69	10	10	25.5515	0	0	0	0	10	7	8	9
WP_020463469.1	MULTISPECIES: 50S ribosomal protein L18 [Frankia]	11.5451	13320.3	3	8	0.600589	0.000460491	F209536.dat	Q22416_S-4-4.mgf	126.05	3	3	23.3871	0	0	0	0	1	2	2	3
WP_071065022.1	DNA gyrase subunit A [Frankia sp. NRRL B-16219]	5.62999	92281.8	18	55	0.596	0.000456972	F209535.dat	Q22415_S-4-3.mgf	587.86	14	14	20.908	2	3	3	1	3	11	14	15
WP_071063137.1	sugar phosphate isomerase/epimerase [Frankia sp. NRRL B-16219]	4.68499	28552.3	2	17	0.5954	0.000456512	F209528.dat	Q22408_S2-4.mgf	67.11	2	2	5.97015	3	3	3	3	0	0	0	0
WP_071066888.1	NUDIX hydrolase [Frankia sp. NRRL B-16219]	6.38018	35377.6	6	21	0.593596	0.000455129	F209536.dat	Q22416_S-4-4.mgf	251.3	6	6	22.9851	0	1	0	0	3	6	5	6
WP_020463826.1	MULTISPECIES: acyl-CoA dehydrogenase [Frankia]	5.50174	40591.7	8	24	0.591254	0.000453333	F209536.dat	Q22416_S-4-4.mgf	359.96	7	9	26.7717	0	0	0	0	4	6	5	9
WP_020459639.1	MULTISPECIES: response regulator [Frankia]	5.19969	22074.6	3	13	0.588913	0.000451538	F209535.dat	Q22415_S-4-3.mgf	171.8	3	5	17.5879	0	0	0	0	2	2	5	4
WP_083391131.1	hypothetical protein [Frankia sp. NRRL B-16219]	4.28582	20413	2	12	0.58786	0.000450731	F209535.dat	Q22415_S-4-3.mgf	149.57	2	4	12.8571	0	0	0	0	2	3	4	3
WP_083391384.1	phosphomethylpyrimidine synthase ThiC [Frankia sp. NRRL B-16219]	5.13456	63178.5	12	37	0.585642	0.00044903	F209534.dat	Q22414_S-4-2.mgf	356.37	10	10	24.8276	0	0	0	0	4	10	10	11
WP_071066286.1	group 1 truncated hemoglobin [Frankia sp. NRRL B-16219]	4.86462	12011.2	2	7	0.582787	0.000446842	F209535.dat	Q22415_S-4-3.mgf	103.27	2	2	24.5763	0	0	0	0	1	2	2	2
WP_071066322.1	3,4-dioxygenase subunit beta [Frankia sp. NRRL B-16219]	4.6856	32655.7	3	19	0.581827	0.000446105	F209534.dat	Q22414_S-4-2.mgf	240.37	3	6	13.2716	0	0	0	0	4	6	5	4
WP_071059452.1	Ku protein [Frankia sp. NRRL B-16219]	5.27631	34584.9	6	20	0.578287	0.000443391	F209535.dat	Q22415_S-4-3.mgf	366.81	6	6	24.2138	0	0	0	0	5	5	6	4
WP_071064562.1	mannose-6-phosphate isomerase [Frankia sp. NRRL B-16219]	5.07552	39948	7	23	0.575749	0.000441445	F209535.dat	Q22415_S-4-3.mgf	262.19	6	7	23.4694	0	0	0	0	3	6	7	6
WP_071059755.1	PPOX class F420-dependent oxidoreductase [Frankia sp. NRRL B-16219]	6.26778	15716.2	3	9	0.572657	0.000439074	F209534.dat	Q22414_S-4-2.mgf	84.47	2	2	13.7931	1	1	1	1	0	2	1	2
WP_071064209.1	3-hydroxyacyl-CoA dehydrogenase [Frankia sp. NRRL B-16219]	5.28153	26225.3	4	15	0.571966	0.000438544	F209535.dat	Q22415_S-4-3.mgf	157.62	4	4	18.2879	0	0	0	0	2	4	4	4
WP_020461804.1	MULTISPECIES: carboxymuconolactone decarboxylase [Frankia]	5.14714	13996.8	3	8	0.571559	0.000438232	F209535.dat	Q22415_S-4-3.mgf	137.89	3	3	23.622	0	0	0	0	0	2	3	3
WP_020459347.1	MULTISPECIES: N-acetyl-gamma-glutamyl-phosphate reductase [Frankia]	5.41346	36780.9	6	21	0.570948	0.000437764	F209536.dat	Q22416_S-4-4.mgf	287.98	6	7	21.6667	0	0	0	0	4	5	5	7
WP_071066431.1	aldo/keto reductase [Frankia sp. NRRL B-16219]	5.59099	37146.2	5	21	0.565334	0.000433459	F209536.dat	Q22416_S-4-4.mgf	222.555	5	5	21.7647	0	0	0	0	6	5	5	5
WP_071062167.1	hypothetical protein [Frankia sp. NRRL B-16219]	7.92964	15958.2	3	9	0.563974	0.000432416	F209530.dat	Q22410_S-3-2.mgf	60.45	2	2	9.93377	1	2	1	2	0	0	0	0
WP_071063456.1	hypothetical protein [Frankia sp. NRRL B-16219]	5.32687	17794.5	2	10	0.561972	0.000430882	F209534.dat	Q22414_S-4-2.mgf	105.44	2	2	13.2075	0	1	0	0	1	2	1	2
WP_026239192.1	MULTISPECIES: division/cell wall cluster transcriptional repressor MraZ [Frankia]	5.102	16123.3	5	9	0.558199	0.000427989	F209536.dat	Q22416_S-4-4.mgf	143.19	3	3	26.5734	0	0	0	0	1	2	2	3
WP_071065192.1	phage tail protein [Frankia sp. NRRL B-16219]	6.31562	16248.6	5	9	0.553895	0.000424689	F209535.dat	Q22415_S-4-3.mgf	127.1	4	4	33.5616	0	0	0	0	0	2	4	3
WP_018502733.1	MULTISPECIES: cold-shock protein [Frankia]	4.83461	7246.54	2	4	0.551988	0.000423226	F209533.dat	Q22413_S-4-1.mgf	55	2	3	33.8235	0	0	0	0	3	0	0	1
WP_071065377.1	DUF4191 domain-containing protein [Frankia sp. NRRL B-16219]	11.6564	34424.1	2	19	0.551939	0.000423189	F209531.dat	Q22411_S-3-3.mgf	58.55	2	3	5.67164	2	2	3	2	1	1	1	1
WP_018505130.1	MULTISPECIES: 50S ribosomal protein L23 [Frankia]	10.7445	10916	2	6	0.549651	0.000421435	F209536.dat	Q22416_S-4-4.mgf	94.23	2	3	30.6122	0	0	0	0	1	0	2	3
WP_071067112.1	nitrogenase molybdenum-iron protein subunit beta [Frankia sp. NRRL B-16219]	5.39603	56906.2	6	31	0.544756	0.000417682	F209536.dat	Q22416_S-4-4.mgf	316.45	6	7	13.3205	1	1	1	1	5	6	6	7
WP_071061844.1	alkaline phosphatase [Frankia sp. NRRL B-16219]	5.365	59094.1	9	32	0.541509	0.000415192	F209535.dat	Q22415_S-4-3.mgf	283.27	8	9	19.3246	0	0	0	0	6	9	9	8
WP_020459316.1	MULTISPECIES: aspartate carbamoyltransferase [Frankia]	8.81498	33367.4	7	18	0.539449	0.000413612	F209534.dat	Q22414_S-4-2.mgf	298.91	6	6	26.5372	0	0	0	0	2	6	5	5
WP_071065090.1	L-rhamnose isomerase [Frankia sp. NRRL B-16219]	5.06561	42823.5	9	23	0.537089	0.000411803	F209536.dat	Q22416_S-4-4.mgf	328.21	7	7	24.2268	0	0	0	0	2	7	7	7
WP_071059318.1	leucyl aminopeptidase [Frankia sp. NRRL B-16219]	4.68039	61930.5	10	33	0.532855	0.000408557	F209535.dat	Q22415_S-4-3.mgf	508.54	8	10	18.5065	0	0	0	0	5	8	10	9
WP_071061528.1	VOC family protein [Frankia sp. NRRL B-16219]	5.10947	17190.6	3	9	0.523542	0.000401416	F209535.dat	Q22415_S-4-3.mgf	115.93	3	3	23.4177	0	0	0	0	2	2	3	2
WP_071063902.1	hypothetical protein [Frankia sp. NRRL B-16219]	9.98526	13404.4	2	7	0.522217	0.0004004	F209527.dat	Q22407_S-2-3.mgf	42.43	1	1	9.01639	0	1	0	0	0	0	1	0
WP_012157640.1	MULTISPECIES: type III pantothenate kinase [Frankia]	5.75441	26829.2	6	14	0.52182	0.000400096	F209533.dat	Q22413_S-4-1.mgf	187.73	5	5	32.8063	0	0	0	0	5	2	3	4
WP_071059270.1	hypothetical protein [Frankia sp. NRRL B-16219]	4.53726	19281.8	3	10	0.518625	0.000397646	F209535.dat	Q22415_S-4-3.mgf	116.74	3	3	26.3441	0	0	0	0	2	2	3	3
WP_071064878.1	aminodeoxychorismate lyase [Frankia sp. NRRL B-16219]	4.59109	50160.8	7	26	0.518333	0.000397422	F209536.dat	Q22416_S-4-4.mgf	239.72	6	9	14.7122	0	0	0	0	7	4	6	9
WP_071064718.1	hypothetical protein [Frankia sp. NRRL B-16219]	5.51656	54283.5	10	28	0.515811	0.000395488	F209535.dat	Q22415_S-4-3.mgf	330.83	7	7	17.6015	0	0	0	0	7	8	7	6
WP_071065381.1	glutamine synthetase [Frankia sp. NRRL B-16219]	5.26706	50723.5	7	26	0.512583	0.000393013	F209535.dat	Q22415_S-4-3.mgf	415.56	7	7	24.5575	0	0	0	0	6	6	7	7
WP_071059170.1	ribose-phosphate pyrophosphokinase [Frankia sp. NRRL B-16219]	6.00958	35244.3	7	18	0.510721	0.000391586	F209534.dat	Q22414_S-4-2.mgf	287.22	6	7	30.2469	0	0	0	0	3	7	4	4
WP_071065330.1	30S ribosomal protein S20 [Frankia sp. NRRL B-16219]	11.0436	9797.44	2	5	0.510338	0.000391292	F209534.dat	Q22414_S-4-2.mgf	65.74	2	2	24.7191	0	0	0	0	0	2	2	1
WP_071067059.1	amidohydrolase [Frankia sp. NRRL B-16219]	5.5778	49230.7	9	25	0.507814	0.000389357	F209536.dat	Q22416_S-4-4.mgf	290.62	8	8	18.3932	0	0	0	0	1	7	4	8
WP_071066071.1	glyoxalase [Frankia sp. NRRL B-16219]	4.47229	15769.8	3	8	0.507298	0.000388961	F209536.dat	Q22416_S-4-4.mgf	132.87	3	3	29.5775	0	0	0	0	1	2	2	3
WP_071059536.1	oxidoreductase [Frankia sp. NRRL B-16219]	5.35166	31676.5	6	16	0.505106	0.000387281	F209534.dat	Q22414_S-4-2.mgf	275.09	5	6	18.7713	0	0	0	0	0	6	4	5
WP_071064538.1	DNA polymerase III subunit beta [Frankia sp. NRRL B-16219]	4.70211	41778	6	21	0.502657	0.000385403	F209535.dat	Q22415_S-4-3.mgf	172.1	5	5	13	2	2	1	2	0	2	5	4
WP_071067142.1	hypothetical protein [Frankia sp. NRRL B-16219]	6.72369	20074.9	3	10	0.498135	0.000381936	F209535.dat	Q22415_S-4-3.mgf	176.94	3	3	20.4878	0	0	0	0	2	2	3	3
WP_020463156.1	MULTISPECIES: DNA-binding response regulator [Frankia]	6.63377	24190.8	2	12	0.496056	0.000380341	F209526.dat	Q22406_S-2-2.mgf	27.51	1	1	3.18182	1	1	1	1	0	0	0	0
WP_071066385.1	ribonuclease J [Frankia sp. NRRL B-16219]	5.80287	60706.7	10	30	0.494179	0.000378903	F209536.dat	Q22416_S-4-4.mgf	380.53	8	11	15.1515	0	0	0	0	3	9	7	11
WP_020464604.1	MULTISPECIES: citrate synthase [Frankia]	5.16483	50635.5	7	25	0.493725	0.000378554	F209534.dat	Q22414_S-4-2.mgf	209.77	4	4	10.5495	2	3	2	2	1	4	2	4
WP_071059278.1	class II fumarate hydratase [Frankia sp. NRRL B-16219]	5.39869	48891.3	7	24	0.490885	0.000376377	F209536.dat	Q22416_S-4-4.mgf	213.31	6	9	13.8229	0	1	0	0	2	6	6	9
WP_020462610.1	MULTISPECIES: divalent-cation tolerance protein CutA [Frankia]	4.69041	12245.1	2	6	0.489992	0.000375692	F209535.dat	Q22415_S-4-3.mgf	147.21	2	2	26.6055	0	0	0	0	0	2	2	2
WP_071060333.1	peptidase S15 [Frankia sp. NRRL B-16219]	5.56062	57332.5	10	28	0.488379	0.000374456	F209533.dat	Q22413_S-4-1.mgf	452.97	9	11	22.7523	0	0	0	0	11	4	7	6
WP_071060736.1	carboxymuconolactone decarboxylase family protein [Frankia sp. NRRL B-16219]	4.92892	24647.5	3	12	0.486866	0.000373295	F209534.dat	Q22414_S-4-2.mgf	191.1	3	4	16.8889	0	0	0	0	0	4	4	4
WP_071060376.1	aspartate aminotransferase family protein [Frankia sp. NRRL B-16219]	5.50547	47578.1	7	23	0.483416	0.00037065	F209534.dat	Q22414_S-4-2.mgf	227.27	6	7	17.2646	0	0	0	0	4	7	7	5
WP_071059707.1	aldo/keto reductase [Frankia sp. NRRL B-16219]	4.97508	36844.1	6	17	0.461404	0.000353773	F209536.dat	Q22416_S-4-4.mgf	163.22	6	6	26.361	0	0	0	0	4	3	4	6
WP_071063929.1	2-amino-4-hydroxy-6-hydroxymethyldihydropteridine pyrophosphokinase [Frankia sp. NRRL B-16219]	5.52407	34770.2	5	16	0.460164	0.000352822	F209536.dat	Q22416_S-4-4.mgf	96.2	3	3	5.34125	1	1	1	1	3	2	3	3
WP_071066174.1	D-alanyl-D-alanine carboxypeptidase [Frankia sp. NRRL B-16219]	11.2006	47886.8	5	22	0.459417	0.000352249	F209534.dat	Q22414_S-4-2.mgf	188.35	5	6	10.8974	0	0	0	0	5	6	6	5
WP_071064540.1	DUF3105 domain-containing protein [Frankia sp. NRRL B-16219]	6.9735	28545.4	4	13	0.455415	0.000349181	F209528.dat	Q22408_S2-4.mgf	100.41	2	2	10.8614	1	2	2	1	1	1	1	1
WP_071062951.1	Hsp70 family protein [Frankia sp. NRRL B-16219]	4.98029	90735.1	19	41	0.451865	0.000346459	F209530.dat	Q22410_S-3-2.mgf	453.38	12	13	20.0721	1	13	1	1	2	4	4	8
WP_071064886.1	peptide deformylase [Frankia sp. NRRL B-16219]	5.03448	20106.3	3	9	0.44762	0.000343205	F209534.dat	Q22414_S-4-2.mgf	92.98	3	3	22.9508	0	0	0	0	2	3	2	2
WP_071064688.1	2-hydroxyacid dehydrogenase [Frankia sp. NRRL B-16219]	5.52597	36033.4	2	16	0.444032	0.000340454	F209531.dat	Q22411_S-3-3.mgf	52.58	2	3	4.21687	1	1	3	1	0	0	1	1
WP_071065512.1	glucose-6-phosphate dehydrogenase [Frankia sp. NRRL B-16219]	5.56021	36125	4	16	0.442906	0.00033959	F209536.dat	Q22416_S-4-4.mgf	115.96	3	4	9.11765	1	1	1	0	3	3	3	4
WP_071065003.1	serine/threonine protein kinase [Frankia sp. NRRL B-16219]	4.68852	67770.9	8	30	0.442668	0.000339407	F209536.dat	Q22416_S-4-4.mgf	391.62	7	8	15.8951	0	0	0	0	6	7	9	8
WP_071063506.1	amidohydrolase family protein [Frankia sp. NRRL B-16219]	6.11851	42968.4	7	19	0.442185	0.000339037	F209535.dat	Q22415_S-4-3.mgf	251.145	7	8	20.8437	0	0	0	0	5	2	8	4
WP_071063732.1	peptidoglycan endopeptidase [Frankia sp. NRRL B-16219]	10.0301	36214.8	2	16	0.441809	0.000338749	F209536.dat	Q22416_S-4-4.mgf	76.02	2	3	7.38636	0	2	1	1	0	2	2	3
WP_006545176.1	MULTISPECIES: 50S ribosomal protein L28 [Frankia]	11.7169	6825.48	2	3	0.439529	0.000337001	F209536.dat	Q22416_S-4-4.mgf	49.76	1	1	14.5161	0	0	0	0	0	1	1	1
WP_071059632.1	acyl-CoA dehydrogenase [Frankia sp. NRRL B-16219]	5.76085	48031.2	5	21	0.437216	0.000335227	F209535.dat	Q22415_S-4-3.mgf	203.3	3	5	8.54503	0	4	0	0	1	5	5	5
WP_071059417.1	protein meaA [Frankia sp. NRRL B-16219]	5.07445	71421.8	11	31	0.434041	0.000332793	F209536.dat	Q22416_S-4-4.mgf	411.53	10	11	15.3153	0	0	0	0	5	6	9	11
WP_071059306.1	translational GTPase TypA [Frankia sp. NRRL B-16219]	5.20004	67359.1	5	29	0.430529	0.0003301	F209521.dat	Q22401_S-1-1.mgf	72.71	3	4	4.5677	2	2	2	2	1	0	0	1
WP_071059588.1	glyoxalase/bleomycin resistance/extradiol dioxygenase family protein [Frankia sp. NRRL B-16219]	4.92616	16318.2	2	7	0.428969	0.000328904	F209533.dat	Q22413_S-4-1.mgf	112.57	2	2	25.3333	0	0	0	0	2	1	2	2
WP_071064871.1	dihydroorotase [Frankia sp. NRRL B-16219]	5.28147	46794.1	7	20	0.427404	0.000327704	F209536.dat	Q22416_S-4-4.mgf	271.37	6	6	18.847	0	0	0	0	4	3	7	6
WP_071063080.1	VOC family protein [Frankia sp. NRRL B-16219]	5.73146	14071	2	6	0.426409	0.000326941	F209535.dat	Q22415_S-4-3.mgf	97.54	2	2	20.3125	0	0	0	0	0	2	2	2
WP_020463552.1	MULTISPECIES: porphobilinogen synthase [Frankia]	4.98852	35352	8	15	0.424305	0.000325328	F209535.dat	Q22415_S-4-3.mgf	147.22	5	5	25.7396	0	1	0	0	1	4	5	2
WP_071063935.1	1-(5-phosphoribosyl)-5-amino-4-imidazole-carboxylate carboxylase [Frankia sp. NRRL B-16219]	5.01239	25975.5	4	11	0.423477	0.000324693	F209536.dat	Q22416_S-4-4.mgf	153.01	4	4	23.1939	0	0	0	0	1	3	3	4
WP_071062813.1	hypothetical protein [Frankia sp. NRRL B-16219]	4.63495	14391.2	3	6	0.416921	0.000319666	F209536.dat	Q22416_S-4-4.mgf	58.58	2	2	15.3846	1	0	1	0	0	1	1	2
WP_071061174.1	GDP-mannose 4,6-dehydratase [Frankia sp. NRRL B-16219]	5.29957	36282.5	2	15	0.413423	0.000316984	F209535.dat	Q22415_S-4-3.mgf	106.94	2	4	5.77508	0	0	0	0	4	3	4	4
WP_071064221.1	dihydrodipicolinate reductase [Frankia sp. NRRL B-16219]	4.88317	36392.6	6	15	0.412171	0.000316025	F209535.dat	Q22415_S-4-3.mgf	274.08	6	6	18.5294	0	0	0	0	1	4	6	4
WP_083390890.1	carnitine O-acetyltransferase [Frankia sp. NRRL B-16219]	5.08779	68003.9	13	28	0.411741	0.000315695	F209534.dat	Q22414_S-4-2.mgf	396.27	10	10	18.038	0	0	0	0	1	10	8	8
WP_071067109.1	twin-arginine translocation pathway signal protein [Frankia sp. NRRL B-16219]	4.9396	14609.3	2	6	0.410697	0.000314894	F209534.dat	Q22414_S-4-2.mgf	57.35	2	2	34.4371	0	0	0	0	1	2	2	1
WP_071060886.1	hypothetical protein [Frankia sp. NRRL B-16219]	8.63822	26866.6	3	11	0.40943	0.000313923	F209536.dat	Q22416_S-4-4.mgf	86.96	2	2	10.2767	0	1	0	1	1	1	2	2
WP_071066137.1	type I methionyl aminopeptidase [Frankia sp. NRRL B-16219]	5.60709	29356.1	4	12	0.408774	0.00031342	F209535.dat	Q22415_S-4-3.mgf	132.85	3	3	12.5448	1	1	0	0	1	2	3	2
WP_071067111.1	nitrogenase molybdenum-iron protein alpha chain [Frankia sp. NRRL B-16219]	6.10788	54063.9	7	22	0.406926	0.000312003	F209534.dat	Q22414_S-4-2.mgf	256.26	6	6	11.1111	0	1	0	0	3	6	6	6
WP_071059411.1	F0F1 ATP synthase subunit gamma [Frankia sp. NRRL B-16219]	7.87372	32208.7	6	13	0.403617	0.000309466	F209534.dat	Q22414_S-4-2.mgf	159.98	4	4	20.8054	0	3	0	0	1	4	3	2
WP_071059082.1	flotillin family protein [Frankia sp. NRRL B-16219]	5.44367	52084.3	6	21	0.403192	0.00030914	F209534.dat	Q22414_S-4-2.mgf	313.85	5	6	15.0602	0	1	0	0	3	6	5	6
WP_071066754.1	enoyl-CoA hydratase/isomerase family protein [Frankia sp. NRRL B-16219]	5.12005	24948.1	4	10	0.400832	0.000307331	F209535.dat	Q22415_S-4-3.mgf	123.84	4	4	15.4812	0	0	0	0	1	2	4	3
WP_071065389.1	NUDIX hydrolase [Frankia sp. NRRL B-16219]	4.99128	22496.5	4	9	0.400063	0.000306741	F209533.dat	Q22413_S-4-1.mgf	114.73	3	3	22.2222	0	0	0	0	3	1	2	2
WP_071066064.1	methionyl-tRNA formyltransferase [Frankia sp. NRRL B-16219]	5.24866	35065.9	6	14	0.399249	0.000306117	F209535.dat	Q22415_S-4-3.mgf	164.83	4	5	16.1905	0	0	0	0	4	2	5	3
WP_071060015.1	VOC family protein [Frankia sp. NRRL B-16219]	4.34874	20075.8	4	8	0.39849	0.000305535	F209534.dat	Q22414_S-4-2.mgf	112.71	4	4	26.8817	0	0	0	0	1	4	1	2
WP_083390813.1	ATP phosphoribosyltransferase [Frankia sp. NRRL B-16219]	5.25837	30191.8	3	12	0.397458	0.000304744	F209536.dat	Q22416_S-4-4.mgf	171.26	3	3	11.7021	0	0	0	0	1	1	2	3
WP_071060916.1	ATP-dependent zinc metalloprotease FtsH [Frankia sp. NRRL B-16219]	5.92601	80618	5	32	0.396934	0.000304342	F209535.dat	Q22415_S-4-3.mgf	177.27	4	4	5.9761	1	3	3	3	3	3	4	4
WP_071060833.1	CAP domain-containing protein [Frankia sp. NRRL B-16219]	10.5583	47890.2	5	19	0.396741	0.000304194	F209535.dat	Q22415_S-4-3.mgf	283	5	7	14.8148	0	0	0	0	2	4	7	6
WP_071060516.1	TetR/AcrR family transcriptional regulator [Frankia sp. NRRL B-16219]	6.34041	22713.9	2	9	0.396234	0.000303805	F209535.dat	Q22415_S-4-3.mgf	152.94	2	3	12.6214	0	0	0	0	0	3	3	3
WP_071060041.1	aspartate aminotransferase family protein [Frankia sp. NRRL B-16219]	4.95826	48583.3	7	19	0.391081	0.000299854	F209535.dat	Q22415_S-4-3.mgf	242.3	6	7	13.1356	0	0	0	0	2	6	7	4
WP_071059639.1	hypothetical protein [Frankia sp. NRRL B-16219]	5.32748	33522.7	5	13	0.387797	0.000297337	F209535.dat	Q22415_S-4-3.mgf	190.65	5	5	14.6032	0	0	0	0	1	2	5	4
WP_071066042.1	short-chain dehydrogenase [Frankia sp. NRRL B-16219]	4.82715	28606.3	3	11	0.38453	0.000294832	F209536.dat	Q22416_S-4-4.mgf	118.9	3	3	8.39416	0	2	0	0	1	3	2	3
WP_071067264.1	carbon-nitrogen family hydrolase [Frankia sp. NRRL B-16219]	5.99312	28733.3	5	11	0.382832	0.000293529	F209533.dat	Q22413_S-4-1.mgf	127.65	3	3	17.7778	0	0	0	0	3	2	2	3
WP_012157620.1	MULTISPECIES: threonine synthase [Frankia]	5.30397	44416.8	10	17	0.382738	0.000293457	F209536.dat	Q22416_S-4-4.mgf	284.12	7	7	20.7059	0	0	0	0	0	4	5	7
WP_071064817.1	amidohydrolase [Frankia sp. NRRL B-16219]	5.96716	44526.3	6	17	0.381797	0.000292735	F209535.dat	Q22415_S-4-3.mgf	236.38	6	6	19.6126	0	0	0	0	2	4	6	5
WP_071060807.1	SGNH/GDSL hydrolase family protein [Frankia sp. NRRL B-16219]	9.43125	34063.2	6	13	0.381644	0.000292618	F209535.dat	Q22415_S-4-3.mgf	168.95	4	4	14.8265	0	0	0	0	1	4	4	2
WP_071059964.1	hypothetical protein [Frankia sp. NRRL B-16219]	4.93209	13107.1	2	5	0.381471	0.000292486	F209535.dat	Q22415_S-4-3.mgf	92.2	2	2	20.8333	0	0	0	0	1	1	2	1
WP_071066301.1	hypothetical protein [Frankia sp. NRRL B-16219]	4.03606	44616.3	3	17	0.381027	0.000292145	F209533.dat	Q22413_S-4-1.mgf	231.13	3	4	6.99301	0	0	0	0	4	4	5	4
WP_071060337.1	enoyl-CoA hydratase [Frankia sp. NRRL B-16219]	5.98311	29102.2	4	11	0.377979	0.000289808	F209535.dat	Q22415_S-4-3.mgf	98.645	3	4	17.3285	0	0	0	0	2	2	4	3
WP_071061950.1	aminotransferase class V-fold PLP-dependent enzyme [Frankia sp. NRRL B-16219]	6.16145	39844	5	15	0.376468	0.00028865	F209535.dat	Q22415_S-4-3.mgf	213.97	4	4	16.4948	0	0	0	0	3	4	4	4
WP_071061385.1	amino acid ABC transporter ATP-binding protein [Frankia sp. NRRL B-16219]	8.53471	26596.9	4	10	0.375984	0.000288279	F209536.dat	Q22416_S-4-4.mgf	96.32	3	3	12.7049	0	0	0	0	0	2	2	3
WP_071059409.1	F0F1 ATP synthase subunit delta [Frankia sp. NRRL B-16219]	9.61031	29282	5	11	0.375658	0.000288029	F209536.dat	Q22416_S-4-4.mgf	112.23	2	2	12.1864	1	1	0	0	1	2	3	2
WP_071063072.1	LLM class F420-dependent oxidoreductase [Frankia sp. NRRL B-16219]	5.48344	31967.9	2	12	0.375376	0.000287813	F209535.dat	Q22415_S-4-3.mgf	33.2	1	2	2.39726	1	1	1	1	2	2	2	2
WP_071066186.1	DNA topoisomerase I [Frankia sp. NRRL B-16219]	8.78697	109324	14	41	0.375031	0.000287548	F209536.dat	Q22416_S-4-4.mgf	481.89	12	13	14.2578	0	0	0	1	5	12	10	13
WP_071066008.1	DUF3417 domain-containing protein [Frankia sp. NRRL B-16219]	5.43442	93448.9	14	35	0.374536	0.000287169	F209536.dat	Q22416_S-4-4.mgf	485.94	11	12	21.0773	0	0	0	0	4	9	10	12
WP_071065222.1	ethyl tert-butyl ether degradation protein EthD [Frankia sp. NRRL B-16219]	5.20981	16047.8	2	6	0.373882	0.000286667	F209535.dat	Q22415_S-4-3.mgf	64.65	2	2	14.7059	0	0	0	0	0	1	2	3
WP_071065796.1	2-C-methyl-D-erythritol 2,4-cyclodiphosphate synthase [Frankia sp. NRRL B-16219]	4.92565	16090.1	3	6	0.3729	0.000285914	F209534.dat	Q22414_S-4-2.mgf	102.04	2	2	18.125	0	0	0	0	1	2	2	1
WP_071065578.1	short-chain dehydrogenase [Frankia sp. NRRL B-16219]	5.96613	26880.3	4	10	0.37202	0.000285239	F209536.dat	Q22416_S-4-4.mgf	130.35	4	4	14.5038	0	0	0	0	0	3	3	4
WP_071065112.1	carboxymuconolactone decarboxylase [Frankia sp. NRRL B-16219]	5.62999	32290.7	6	12	0.371624	0.000284936	F209534.dat	Q22414_S-4-2.mgf	143.98	4	4	19	0	0	0	0	1	4	3	4
WP_071067101.1	hypothetical protein [Frankia sp. NRRL B-16219]	10.2365	21580.1	4	8	0.370711	0.000284236	F209530.dat	Q22410_S-3-2.mgf	138.99	4	7	25.1163	0	7	1	0	0	0	0	0
WP_020463421.1	MULTISPECIES: succinate--CoA ligase subunit alpha [Frankia]	5.54294	29682.2	4	11	0.370593	0.000284145	F209530.dat	Q22410_S-3-2.mgf	99.56	2	3	11.0345	1	3	1	1	0	1	3	1
WP_071059609.1	dihydrodipicolinate reductase [Frankia sp. NRRL B-16219]	5.03872	38053.2	2	14	0.367906	0.000282085	F209536.dat	Q22416_S-4-4.mgf	48.08	1	1	3.33333	2	1	1	2	1	1	1	1
WP_071059225.1	Ppx/GppA family phosphatase [Frankia sp. NRRL B-16219]	4.92739	32644.1	7	12	0.367601	0.000281851	F209535.dat	Q22415_S-4-3.mgf	208.76	5	5	16.6667	0	0	0	0	1	2	5	4
WP_083391211.1	glycosyl hydrolase [Frankia sp. NRRL B-16219]	6.8432	40820.3	4	15	0.367464	0.000281747	F209533.dat	Q22413_S-4-1.mgf	176.65	3	5	14.9746	0	0	0	0	5	3	3	4
WP_071066193.1	type II secretion system protein E [Frankia sp. NRRL B-16219]	11.3428	54593.1	4	20	0.366347	0.00028089	F209528.dat	Q22408_S2-4.mgf	55.51	2	4	2.6616	2	3	0	2	0	0	0	0
WP_071063995.1	hypothetical protein [Frankia sp. NRRL B-16219]	10.9672	24727.2	5	9	0.363971	0.000279068	F209536.dat	Q22416_S-4-4.mgf	110.92	4	4	15.8333	0	2	1	1	0	0	1	4
WP_071059400.1	arginine--tRNA ligase [Frankia sp. NRRL B-16219]	5.22611	60685.2	9	22	0.362526	0.00027796	F209536.dat	Q22416_S-4-4.mgf	266.44	6	6	12.1053	0	0	0	0	4	6	6	6
WP_020463514.1	MULTISPECIES: NADH-quinone oxidoreductase subunit F [Frankia]	6.22172	47469	6	17	0.358129	0.000274588	F209536.dat	Q22416_S-4-4.mgf	185.49	4	4	10.0671	0	1	1	1	2	4	4	4
WP_071060407.1	aldolase [Frankia sp. NRRL B-16219]	5.03509	44706.3	7	16	0.357892	0.000274407	F209534.dat	Q22414_S-4-2.mgf	208.36	6	6	23.2019	0	0	0	0	1	6	5	3
WP_083391010.1	cobalamin biosynthesis protein [Frankia sp. NRRL B-16219]	11.0648	33580.6	2	12	0.357349	0.000273991	F209530.dat	Q22410_S-3-2.mgf	45.16	1	1	2.10843	0	1	1	1	1	1	2	1
WP_071066727.1	universal stress protein [Frankia sp. NRRL B-16219]	5.11713	31122.1	3	11	0.353447	0.000270999	F209530.dat	Q22410_S-3-2.mgf	61.21	2	3	6.06061	1	3	1	0	0	1	1	1
WP_083390702.1	hypothetical protein [Frankia sp. NRRL B-16219]	6.40901	42540	5	15	0.35261	0.000270357	F209535.dat	Q22415_S-4-3.mgf	232.45	5	5	15.6962	0	2	0	0	1	3	5	4
WP_020462770.1	MULTISPECIES: ribose-5-phosphate isomerase [Frankia]	5.38749	17036.6	3	6	0.352183	0.000270029	F209536.dat	Q22416_S-4-4.mgf	85.99	3	3	25.4658	0	0	0	0	0	1	2	3
WP_071059323.1	MarR family transcriptional regulator [Frankia sp. NRRL B-16219]	7.90991	17048	2	6	0.351948	0.00026985	F209535.dat	Q22415_S-4-3.mgf	63.11	2	3	19.7452	0	0	0	0	1	1	3	1
WP_020459303.1	MULTISPECIES: DUF948 domain-containing protein [Frankia]	10.4894	17049.2	2	6	0.351923	0.00026983	F209535.dat	Q22415_S-4-3.mgf	94.76	2	2	12.8049	0	0	0	0	1	1	2	2
WP_071060016.1	serine/threonine protein kinase [Frankia sp. NRRL B-16219]	4.78641	57012.7	4	20	0.350799	0.000268969	F209535.dat	Q22415_S-4-3.mgf	242.69	4	7	14.6789	0	0	0	0	2	7	7	4
WP_071064169.1	transferase [Frankia sp. NRRL B-16219]	10.1846	20074.7	3	7	0.348698	0.000267357	F209533.dat	Q22413_S-4-1.mgf	43	2	2	9.94764	1	0	1	0	2	1	1	1
WP_071066897.1	hypothetical protein [Frankia sp. NRRL B-16219]	6.06535	11531.6	3	4	0.346872	0.000265957	F209535.dat	Q22415_S-4-3.mgf	64.46	2	2	24.2718	0	0	1	0	0	1	2	0
WP_071067113.1	nitrogenase iron-molybdenum cofactor biosynthesis protein NifE [Frankia sp. NRRL B-16219]	5.50562	49014	2	17	0.346839	0.000265933	F209527.dat	Q22407_S-2-3.mgf	55.14	2	3	3.50109	2	1	1	1	1	1	1	1
WP_012157582.1	MULTISPECIES: serine/threonine-protein phosphatase [Frankia]	4.74786	49019.6	6	17	0.3468	0.000265903	F209536.dat	Q22416_S-4-4.mgf	258.3	5	5	17.9872	0	3	0	0	0	4	5	5
WP_071065032.1	YbhB/YbcL family Raf kinase inhibitor-like protein [Frankia sp. NRRL B-16219]	4.97748	20354.1	2	7	0.343911	0.000263687	F209530.dat	Q22410_S-3-2.mgf	49.78	2	2	16.4948	0	2	0	0	0	1	2	2
WP_071066091.1	malate dehydrogenase [Frankia sp. NRRL B-16219]	4.85986	32155.7	3	11	0.342085	0.000262288	F209535.dat	Q22415_S-4-3.mgf	122.12	3	4	11.9355	0	1	0	0	1	2	4	2
WP_071060749.1	amidohydrolase [Frankia sp. NRRL B-16219]	6.31485	29258.1	3	10	0.341786	0.000262058	F209533.dat	Q22413_S-4-1.mgf	173.36	3	3	13.308	0	0	0	0	3	2	3	2
WP_071067085.1	3-oxoacyl-ACP reductase FabG [Frankia sp. NRRL B-16219]	5.61568	26476.7	2	9	0.339922	0.000260629	F209529.dat	Q22409_S-3-1.mgf	51.32	1	1	3.18725	1	1	1	1	0	0	0	1
WP_071066852.1	DUF445 domain-containing protein [Frankia sp. NRRL B-16219]	7.20373	47324.2	7	16	0.338094	0.000259227	F209535.dat	Q22415_S-4-3.mgf	251.88	5	5	13.6891	0	0	0	0	3	3	5	4
WP_071067187.1	xanthine dehydrogenase [Frankia sp. NRRL B-16219]	4.73115	83245.7	10	28	0.336354	0.000257893	F209534.dat	Q22414_S-4-2.mgf	437.905	8	10	12.532	0	0	0	0	1	10	8	9
WP_071062540.1	enoyl-[acyl-carrier-protein] reductase FabI [Frankia sp. NRRL B-16219]	5.26588	26961	2	9	0.333816	0.000255947	F209536.dat	Q22416_S-4-4.mgf	70.31	2	3	7.00389	0	0	0	0	1	2	2	3
WP_071059271.1	hypothetical protein [Frankia sp. NRRL B-16219]	4.86651	50990.7	7	17	0.333394	0.000255624	F209535.dat	Q22415_S-4-3.mgf	203.36	6	6	12.8099	0	0	0	0	3	4	6	4
WP_071063535.1	hypothetical protein [Frankia sp. NRRL B-16219]	9.41689	27008.5	3	9	0.333229	0.000255497	F209536.dat	Q22416_S-4-4.mgf	43.36	2	3	10.1504	0	0	0	0	1	2	2	3
WP_071064544.1	TetR/AcrR family transcriptional regulator [Frankia sp. NRRL B-16219]	5.56415	21085.9	4	7	0.331975	0.000254536	F209536.dat	Q22416_S-4-4.mgf	143.03	4	4	24.7423	0	0	0	0	0	2	1	4
WP_071066282.1	acetyl-CoA C-acyltransferase [Frankia sp. NRRL B-16219]	4.99711	39595.2	5	13	0.328323	0.000251735	F209534.dat	Q22414_S-4-2.mgf	109.72	3	3	18.8976	0	0	0	0	4	3	2	3
WP_071062705.1	PKD domain-containing protein [Frankia sp. NRRL B-16219]	7.75814	61080.1	8	20	0.327439	0.000251058	F209536.dat	Q22416_S-4-4.mgf	190.79	6	6	12.6957	1	2	1	2	0	5	2	6
WP_071067158.1	TauD/TfdA family dioxygenase [Frankia sp. NRRL B-16219]	5.02129	31067.5	2	10	0.32188	0.000246795	F209528.dat	Q22408_S2-4.mgf	21.745	1	1	3.27273	1	1	1	1	0	0	0	0
WP_071064367.1	DNA-binding protein [Frankia sp. NRRL B-16219]	4.91261	15597	2	5	0.320575	0.000245795	F209536.dat	Q22416_S-4-4.mgf	46.95	2	2	5.47945	0	0	0	0	1	1	1	2
WP_071066457.1	NADH-quinone oxidoreductase subunit C [Frankia sp. NRRL B-16219]	5.32733	25161.7	3	8	0.317943	0.000243777	F209534.dat	Q22414_S-4-2.mgf	120.38	3	3	14.4105	0	0	0	0	1	3	2	2
WP_071066992.1	PTS fructose transporter subunit IIA [Frankia sp. NRRL B-16219]	4.72098	15728.1	2	5	0.317902	0.000243745	F209533.dat	Q22413_S-4-1.mgf	41.39	2	2	20.3947	0	0	0	0	2	1	1	1
WP_071066791.1	hypothetical protein [Frankia sp. NRRL B-16219]	4.74081	34657.3	5	11	0.317393	0.000243355	F209535.dat	Q22415_S-4-3.mgf	143.68	4	4	14.1538	0	0	0	0	2	2	4	2
WP_071065416.1	molecular chaperone DnaK [Frankia sp. NRRL B-16219]	4.86487	69389.5	3	22	0.317051	0.000243093	F209523.dat	Q22403_S-1-3.mgf	75.71	2	3	2.28659	2	2	2	1	1	0	1	1
WP_071059128.1	carbohydrate-binding protein [Frankia sp. NRRL B-16219]	9.85705	57107.2	6	18	0.315197	0.000241671	F209534.dat	Q22414_S-4-2.mgf	313.47	6	6	12.4771	0	0	0	0	1	6	4	4
WP_071060312.1	RNA polymerase sigma factor RpoD [Frankia sp. NRRL B-16219]	5.22044	44869.7	4	14	0.312014	0.000239231	F209535.dat	Q22415_S-4-3.mgf	106.97	3	4	5.75	1	1	1	2	1	0	4	2
WP_071064895.1	NUDIX domain-containing protein [Frankia sp. NRRL B-16219]	4.55449	19257.6	4	6	0.311566	0.000238887	F209535.dat	Q22415_S-4-3.mgf	126.85	2	2	15.4286	0	0	0	0	1	2	2	1
WP_071064322.1	Lrp/AsnC family transcriptional regulator [Frankia sp. NRRL B-16219]	5.14714	16136.4	3	5	0.309858	0.000237578	F209535.dat	Q22415_S-4-3.mgf	127.37	2	2	18.3673	1	0	0	0	0	0	2	2
WP_071067003.1	acyltransferase [Frankia sp. NRRL B-16219]	9.33515	22597.1	2	7	0.309774	0.000237514	F209536.dat	Q22416_S-4-4.mgf	54.08	1	1	4.7619	1	1	1	1	0	1	1	1
WP_071059893.1	acyl-CoA dehydrogenase [Frankia sp. NRRL B-16219]	7.06515	41970.5	5	13	0.309741	0.000237488	F209533.dat	Q22413_S-4-1.mgf	119.15	4	5	10.1562	1	0	0	0	5	3	2	2
WP_083391356.1	hypothetical protein [Frankia sp. NRRL B-16219]	6.36065	29207.2	3	9	0.308143	0.000236263	F209535.dat	Q22415_S-4-3.mgf	123.35	3	3	19.0311	0	0	0	0	2	2	3	2
WP_012157652.1	MULTISPECIES: phosphoribosylamine--glycine ligase [Frankia]	5.63709	45491.6	6	14	0.307749	0.000235961	F209535.dat	Q22415_S-4-3.mgf	273.055	6	6	18.451	0	0	0	0	1	3	6	4
WP_071060349.1	hypothetical protein [Frankia sp. NRRL B-16219]	6.93081	35858.5	5	11	0.306761	0.000235204	F209535.dat	Q22415_S-4-3.mgf	106.06	3	3	10.4348	0	0	0	0	2	3	3	1
WP_071065271.1	hypothetical protein [Frankia sp. NRRL B-16219]	6.57008	13058.6	2	4	0.306311	0.000234859	F209524.dat	Q22404_S-1-4.mgf	38.07	2	2	9.09091	0	0	0	0	0	0	0	0
WP_071066033.1	glyoxalase [Frankia sp. NRRL B-16219]	4.41008	19724.7	3	6	0.304187	0.00023323	F209535.dat	Q22415_S-4-3.mgf	119.06	3	3	15.847	0	0	0	0	1	1	3	1
WP_083390883.1	hypothetical protein [Frankia sp. NRRL B-16219]	12.1262	29863	4	9	0.301376	0.000231075	F209528.dat	Q22408_S2-4.mgf	52.87	2	2	5.59701	1	2	1	0	0	0	1	0
WP_071060072.1	Tat pathway signal protein [Frankia sp. NRRL B-16219]	4.92938	46757.3	6	14	0.299419	0.000229574	F209534.dat	Q22414_S-4-2.mgf	308.39	6	7	24.2152	0	0	0	0	0	7	2	2
WP_071066748.1	CoA transferase [Frankia sp. NRRL B-16219]	5.21748	36812	5	11	0.298816	0.000229112	F209536.dat	Q22416_S-4-4.mgf	215.25	5	5	16.2857	0	0	0	0	0	3	3	5
WP_083390617.1	TIGR00730 family Rossman fold protein [Frankia sp. NRRL B-16219]	4.54012	26815.6	3	8	0.298334	0.000228742	F209535.dat	Q22415_S-4-3.mgf	162.1	3	3	18.1818	0	0	0	0	1	2	3	2
WP_083390856.1	VWA domain-containing protein [Frankia sp. NRRL B-16219]	5.19785	87155.1	8	26	0.298319	0.00022873	F209536.dat	Q22416_S-4-4.mgf	237.93	6	9	9.39358	0	0	0	0	4	5	7	9
WP_071064601.1	CpaF family protein [Frankia sp. NRRL B-16219]	5.59646	46987.6	2	14	0.297951	0.000228448	F209528.dat	Q22408_S2-4.mgf	39.68	2	2	4.43925	2	2	2	1	0	0	0	0
WP_071064961.1	hypothetical protein [Frankia sp. NRRL B-16219]	9.20777	33666.8	4	10	0.297029	0.000227741	F209536.dat	Q22416_S-4-4.mgf	141.48	3	3	8.77743	0	0	0	0	2	1	4	3
WP_083391125.1	SCO family protein [Frankia sp. NRRL B-16219]	4.93649	27035.5	3	8	0.295907	0.000226881	F209533.dat	Q22413_S-4-1.mgf	99.61	3	3	17.0543	0	0	0	0	3	2	3	0
WP_083391229.1	hydrolase [Frankia sp. NRRL B-16219]	5.86891	34343.8	4	10	0.291173	0.000223252	F209533.dat	Q22413_S-4-1.mgf	131.53	3	3	13.5542	0	0	0	0	3	2	2	3
WP_071061774.1	inositol monophosphatase [Frankia sp. NRRL B-16219]	4.90321	30929	4	9	0.290989	0.000223111	F209536.dat	Q22416_S-4-4.mgf	193.33	4	5	16.7763	0	0	0	0	0	2	2	5
WP_071060097.1	hypothetical protein [Frankia sp. NRRL B-16219]	5.33903	24226.3	2	7	0.288943	0.000221542	F209531.dat	Q22411_S-3-3.mgf	47.88	2	2	6.46552	1	2	2	0	0	0	0	0
WP_071065602.1	acetyl-CoA C-acyltransferase [Frankia sp. NRRL B-16219]	5.21022	41576	7	12	0.288628	0.0002213	F209536.dat	Q22416_S-4-4.mgf	203.55	6	7	25.1889	0	0	0	0	0	3	2	7
WP_071066332.1	phosphoribosyl transferase [Frankia sp. NRRL B-16219]	6.93761	48775.9	4	14	0.287027	0.000220073	F209536.dat	Q22416_S-4-4.mgf	90.93	3	3	6.49351	1	0	3	2	0	2	0	3
WP_071064314.1	DUF2088 domain-containing protein [Frankia sp. NRRL B-16219]	6.10849	59377.6	5	17	0.286303	0.000219518	F209534.dat	Q22414_S-4-2.mgf	238.12	5	5	11.9772	0	0	0	0	3	5	5	4
WP_071064819.1	pyruvate carboxylase [Frankia sp. NRRL B-16219]	5.26931	119160	10	34	0.285331	0.000218772	F209536.dat	Q22416_S-4-4.mgf	347.1	7	10	11.4463	0	1	1	0	8	5	9	10
WP_006540374.1	MULTISPECIES: hypothetical protein [Frankia]	4.40395	17615	2	5	0.283849	0.000217636	F209534.dat	Q22414_S-4-2.mgf	71.74	2	2	12.4224	0	0	0	0	0	2	1	2
WP_071065999.1	DUF475 domain-containing protein [Frankia sp. NRRL B-16219]	4.64686	42357.1	2	12	0.283305	0.000217219	F209536.dat	Q22416_S-4-4.mgf	82.5	2	2	4.25	1	1	1	1	0	2	1	2
WP_071059314.1	succinyldiaminopimelate transaminase [Frankia sp. NRRL B-16219]	5.44525	64004.6	6	18	0.28123	0.000215628	F209536.dat	Q22416_S-4-4.mgf	239.59	5	5	12.459	0	0	0	0	5	3	4	5
WP_083391199.1	MarR family transcriptional regulator [Frankia sp. NRRL B-16219]	10.4653	17912.5	3	5	0.279135	0.000214022	F209534.dat	Q22414_S-4-2.mgf	67.59	1	1	5.78035	1	0	0	1	1	1	1	0
WP_071065068.1	maleylpyruvate isomerase [Frankia sp. NRRL B-16219]	5.50071	25238.1	3	7	0.277358	0.000212659	F209536.dat	Q22416_S-4-4.mgf	146.54	3	3	13.1915	0	0	0	0	0	2	2	3
WP_071066107.1	glutamine-hydrolyzing GMP synthase [Frankia sp. NRRL B-16219]	5.26967	57817.8	5	16	0.276731	0.000212179	F209536.dat	Q22416_S-4-4.mgf	149.23	4	5	7.49064	0	0	0	0	4	3	4	5
WP_071059892.1	amidohydrolase [Frankia sp. NRRL B-16219]	4.92989	47540.4	5	13	0.273452	0.000209664	F209535.dat	Q22415_S-4-3.mgf	244.79	4	4	10.5263	0	0	0	0	3	3	4	3
WP_071065849.1	hypothetical protein [Frankia sp. NRRL B-16219]	4.77751	18344.3	2	5	0.272564	0.000208984	F209531.dat	Q22411_S-3-3.mgf	22.87	1	1	4.02299	1	1	1	0	1	0	0	1
WP_071059657.1	hypothetical protein [Frankia sp. NRRL B-16219]	5.03652	22083.7	3	6	0.271694	0.000208316	F209533.dat	Q22413_S-4-1.mgf	65.08	2	2	9.95025	0	0	0	0	2	1	1	1
WP_083391357.1	DUF2993 domain-containing protein [Frankia sp. NRRL B-16219]	5.3512	44394	5	12	0.270306	0.000207253	F209536.dat	Q22416_S-4-4.mgf	121.24	3	3	13.6364	0	1	0	0	2	3	3	3
WP_071066856.1	polyketide cyclase [Frankia sp. NRRL B-16219]	4.90316	18810.1	2	5	0.265814	0.000203808	F209533.dat	Q22413_S-4-1.mgf	36.78	2	2	13.4146	0	0	0	0	2	1	1	1
WP_071065595.1	nitroreductase [Frankia sp. NRRL B-16219]	5.16298	37721.6	3	10	0.2651	0.000203261	F209536.dat	Q22416_S-4-4.mgf	61.88	2	2	5.08475	1	2	0	1	0	0	2	2
WP_071066784.1	NAD(P)/FAD-dependent oxidoreductase [Frankia sp. NRRL B-16219]	9.34364	49055.1	2	13	0.265008	0.00020319	F209531.dat	Q22411_S-3-3.mgf	51.93	2	2	3.02376	2	2	2	0	0	0	0	0
WP_071066018.1	endonuclease [Frankia sp. NRRL B-16219]	6.13155	34121.8	2	9	0.263761	0.000202234	F209535.dat	Q22415_S-4-3.mgf	54.39	2	1	2.54777	1	0	0	0	1	2	1	3
WP_071065891.1	NAD(P)-dependent oxidoreductase [Frankia sp. NRRL B-16219]	5.35104	26643.6	3	7	0.262728	0.000201442	F209535.dat	Q22415_S-4-3.mgf	87.04	2	2	14.0078	0	0	0	0	1	2	2	2
WP_071066885.1	phosphodiesterase [Frankia sp. NRRL B-16219]	5.79305	68706.7	6	18	0.261983	0.000200871	F209536.dat	Q22416_S-4-4.mgf	169.49	4	4	12.4214	0	1	1	0	3	4	4	4
WP_071065597.1	hypothetical protein [Frankia sp. NRRL B-16219]	8.79203	57361.9	2	15	0.261498	0.000200498	F209531.dat	Q22411_S-3-3.mgf	59.11	2	2	3.02457	1	2	2	2	0	0	0	0
WP_071060000.1	dienelactone hydrolase family protein [Frankia sp. NRRL B-16219]	5.87642	26777.6	2	7	0.261413	0.000200433	F209536.dat	Q22416_S-4-4.mgf	86.1	2	2	9.375	0	0	0	0	1	2	2	2
WP_071065390.1	CTP synthase [Frankia sp. NRRL B-16219]	5.94446	69029.3	7	18	0.260759	0.000199932	F209536.dat	Q22416_S-4-4.mgf	229.82	5	5	7.53012	0	0	0	0	3	4	6	5
WP_071060870.1	peptidylprolyl isomerase [Frankia sp. NRRL B-16219]	5.01296	11609	2	3	0.25842	0.000198139	F209536.dat	Q22416_S-4-4.mgf	82.87	2	2	25	0	0	0	0	0	0	1	2
WP_020462740.1	MULTISPECIES: ATP-dependent Clp protease ATP-binding subunit ClpX [Frankia]	5.23174	46771.6	2	12	0.256566	0.000196717	F209522.dat	Q22402_S-1-2.mgf	116.72	2	2	5.11628	0	0	1	0	0	0	0	0
WP_071065970.1	propionyl-CoA synthetase [Frankia sp. NRRL B-16219]	5.21395	66842.2	5	17	0.25433	0.000195003	F209535.dat	Q22415_S-4-3.mgf	180.92	3	3	6.69856	1	1	1	1	3	2	3	3
WP_071060852.1	ATP-dependent chaperone ClpB [Frankia sp. NRRL B-16219]	5.24104	94641.7	8	24	0.253588	0.000194434	F209535.dat	Q22415_S-4-3.mgf	251.41	6	6	6.2069	1	1	2	2	0	4	6	6
WP_071060396.1	urease subunit alpha [Frankia sp. NRRL B-16219]	5.22013	60166.5	4	15	0.249308	0.000191153	F209536.dat	Q22416_S-4-4.mgf	140.89	4	4	8.52174	1	1	1	1	2	2	3	4
WP_071066100.1	ADP-forming succinate--CoA ligase subunit beta [Frankia sp. NRRL B-16219]	4.79044	40266.1	3	10	0.248348	0.000190416	F209535.dat	Q22415_S-4-3.mgf	57.85	2	2	4.63918	0	0	0	0	1	2	2	2
WP_083390861.1	ABC transporter substrate-binding protein [Frankia sp. NRRL B-16219]	4.71428	40280.2	7	10	0.248261	0.00019035	F209530.dat	Q22410_S-3-2.mgf	451.83	7	10	29.0909	0	10	0	0	0	0	0	0
WP_041255763.1	MULTISPECIES: GNAT family N-acetyltransferase [Frankia]	10.0892	16163.4	2	4	0.247472	0.000189745	F209534.dat	Q22414_S-4-2.mgf	46.54	2	2	14.1844	0	0	0	0	0	2	1	1
WP_071059362.1	molybdopterin synthase [Frankia sp. NRRL B-16219]	5.14284	16403.5	2	4	0.243851	0.000186968	F209535.dat	Q22415_S-4-3.mgf	108.3	2	3	18.5897	0	0	0	0	0	0	3	1
WP_071067001.1	serine/threonine protein kinase [Frankia sp. NRRL B-16219]	6.01286	90477.3	8	22	0.243155	0.000186434	F209533.dat	Q22413_S-4-1.mgf	361.76	8	9	13.0787	0	0	0	0	9	4	4	5
WP_071061730.1	peptidylprolyl isomerase [Frankia sp. NRRL B-16219]	6.30213	28988.3	3	7	0.241476	0.000185148	F209533.dat	Q22413_S-4-1.mgf	123.51	3	4	17.8322	0	0	0	0	4	1	1	1
WP_071059261.1	phosphoenolpyruvate carboxykinase (GTP) [Frankia sp. NRRL B-16219]	4.92151	66358.9	5	16	0.241113	0.000184869	F209534.dat	Q22414_S-4-2.mgf	121.89	3	4	5.43657	1	1	1	1	0	4	2	5
WP_083391116.1	translation initiation factor IF-3 [Frankia sp. NRRL B-16219]	9.64328	20819.9	3	5	0.240154	0.000184134	F209534.dat	Q22414_S-4-2.mgf	85.99	2	2	14.2077	0	0	0	0	0	2	2	1
WP_071063777.1	hypothetical protein [Frankia sp. NRRL B-16219]	6.18865	79186.8	6	19	0.239939	0.000183969	F209535.dat	Q22415_S-4-3.mgf	384.39	6	6	10.2902	0	0	0	0	3	4	6	6
WP_071066456.1	NADH-quinone oxidoreductase subunit NuoD [Frankia sp. NRRL B-16219]	5.06878	50228.6	6	12	0.238908	0.000183178	F209535.dat	Q22415_S-4-3.mgf	285.97	6	8	9.62801	0	0	0	0	1	1	8	2
WP_071064299.1	epoxide hydrolase [Frankia sp. NRRL B-16219]	5.4955	46058.7	4	11	0.238826	0.000183115	F209533.dat	Q22413_S-4-1.mgf	147.45	4	4	19.4647	0	0	0	0	4	2	3	2
WP_071061387.1	amino acid ABC transporter permease [Frankia sp. NRRL B-16219]	9.22714	25344.6	4	6	0.236737	0.000181514	F209536.dat	Q22416_S-4-4.mgf	96.52	3	3	14.8936	0	0	0	0	0	1	2	3
WP_083390976.1	ABC transporter substrate-binding protein [Frankia sp. NRRL B-16219]	4.93112	54956.8	3	13	0.23655	0.00018137	F209534.dat	Q22414_S-4-2.mgf	48.85	2	4	4.79846	0	0	0	0	2	4	3	4
WP_020461636.1	MULTISPECIES: 3-oxoacyl-ACP reductase FabG [Frankia]	6.74597	25777.4	4	6	0.232762	0.000178466	F209535.dat	Q22415_S-4-3.mgf	85.95	2	2	7.90514	0	0	1	0	0	1	2	1
WP_071062278.1	multidrug ABC transporter ATP-binding protein [Frankia sp. NRRL B-16219]	10.1125	34387.2	4	8	0.232645	0.000178376	F209530.dat	Q22410_S-3-2.mgf	34.36	2	2	2.83019	1	2	0	0	0	0	0	0
WP_071063500.1	ABC transporter substrate-binding protein [Frankia sp. NRRL B-16219]	5.56205	56078.4	4	13	0.231818	0.000177742	F209536.dat	Q22416_S-4-4.mgf	362.42	7	6	13.3333	0	0	0	0	3	2	2	6
WP_071066196.1	phage holin family protein [Frankia sp. NRRL B-16219]	9.38351	17545.4	2	4	0.22798	0.0001748	F209536.dat	Q22416_S-4-4.mgf	93.11	2	2	13.8554	0	0	0	0	0	1	1	2
WP_071067042.1	sensor domain-containing diguanylate cyclase [Frankia sp. NRRL B-16219]	5.96036	62344.9	3	14	0.224557	0.000172175	F209529.dat	Q22409_S-3-1.mgf	42.98	2	2	2.8021	2	1	3	2	0	0	0	0
WP_071067088.1	(2Fe-2S)-binding protein [Frankia sp. NRRL B-16219]	5.94651	49723.6	4	11	0.221223	0.000169619	F209536.dat	Q22416_S-4-4.mgf	143.3	4	4	10.6729	0	0	0	0	2	2	3	4
WP_071060056.1	allophanate hydrolase [Frankia sp. NRRL B-16219]	5.03034	54535.3	2	12	0.220041	0.000168712	F209531.dat	Q22411_S-3-3.mgf	38.98	2	4	3.37711	0	2	4	0	0	0	0	0
WP_083390659.1	GTP 3',8-cyclase MoaA [Frankia sp. NRRL B-16219]	6.0584	41028.2	2	9	0.219361	0.000168191	F209530.dat	Q22410_S-3-2.mgf	37.26	2	3	3.65535	2	3	3	1	0	0	0	0
WP_083391147.1	thioredoxin-disulfide reductase [Frankia sp. NRRL B-16219]	4.83032	36743.7	4	8	0.217725	0.000166936	F209535.dat	Q22415_S-4-3.mgf	111.68	3	3	12.6437	0	0	0	0	0	2	3	2
WP_071064582.1	ribosomal subunit interface protein [Frankia sp. NRRL B-16219]	5.99594	27563.9	3	6	0.217676	0.000166899	F209530.dat	Q22410_S-3-2.mgf	65.8	3	3	8.56031	1	3	1	1	0	0	0	0
WP_071064359.1	DUF839 domain-containing protein [Frankia sp. NRRL B-16219]	5.51349	46189.5	3	10	0.216499	0.000165997	F209536.dat	Q22416_S-4-4.mgf	94.68	3	3	7.22348	0	0	0	0	0	4	2	3
WP_071061635.1	TrkA family potassium uptake protein [Frankia sp. NRRL B-16219]	6.43713	23257.1	3	5	0.214988	0.000164838	F209532.dat	Q22412_S-3-4.mgf	45.14	1	1	3.18182	1	0	1	1	0	0	0	0
WP_071060821.1	adenylosuccinate lyase [Frankia sp. NRRL B-16219]	5.75799	46877.3	6	10	0.213323	0.000163561	F209536.dat	Q22416_S-4-4.mgf	110.25	3	3	8.96552	0	0	0	0	2	2	3	3
WP_071061789.1	acetyl-CoA C-acyltransferase [Frankia sp. NRRL B-16219]	5.26317	42313.4	3	9	0.212698	0.000163083	F209534.dat	Q22414_S-4-2.mgf	98.75	3	3	6.66667	0	0	0	0	2	3	2	2
WP_071060661.1	murein transglycosylase [Frankia sp. NRRL B-16219]	5.57223	79953.4	4	17	0.212624	0.000163025	F209536.dat	Q22416_S-4-4.mgf	188.69	4	5	7.5188	0	0	0	0	4	4	4	5
WP_020461349.1	MULTISPECIES: tail protein [Frankia]	9.16381	18924.6	2	4	0.211365	0.00016206	F209536.dat	Q22416_S-4-4.mgf	61.81	2	2	14.6067	0	0	0	0	0	1	1	2
WP_071067272.1	hypothetical protein [Frankia sp. NRRL B-16219]	4.81202	33379.7	2	7	0.209708	0.00016079	F209534.dat	Q22414_S-4-2.mgf	184.55	3	2	11.1111	0	0	0	0	1	2	2	2
WP_071061404.1	SAM-dependent DNA methyltransferase [Frankia sp. NRRL B-16219]	5.31746	28695.8	2	6	0.20909	0.000160316	F209530.dat	Q22410_S-3-2.mgf	49.16	2	2	7.1161	1	2	1	1	0	0	0	0
WP_071060420.1	MoaD/ThiS family protein [Frankia sp. NRRL B-16219]	4.83379	14494.5	2	3	0.206976	0.000158695	F209533.dat	Q22413_S-4-1.mgf	29.56	1	1	8.4507	0	0	0	0	1	0	0	2
WP_071062965.1	MMPL family transporter [Frankia sp. NRRL B-16219]	5.5253	82224.1	5	17	0.206752	0.000158523	F209530.dat	Q22410_S-3-2.mgf	141.14	3	3	4.52196	1	3	2	0	1	3	2	2
WP_071061156.1	hypothetical protein [Frankia sp. NRRL B-16219]	10.3321	24255	2	5	0.206143	0.000158056	F209524.dat	Q22404_S-1-4.mgf	34.95	1	1	3.0303	1	0	0	0	0	0	0	1
WP_071063199.1	AMP-dependent synthetase [Frankia sp. NRRL B-16219]	5.46718	63067.7	2	13	0.206128	0.000158045	F209529.dat	Q22409_S-3-1.mgf	61.53	2	2	2.55591	2	2	2	2	0	0	0	0
WP_071064376.1	hypothetical protein [Frankia sp. NRRL B-16219]	8.76678	29174.2	2	6	0.205661	0.000157687	F209531.dat	Q22411_S-3-3.mgf	52.52	2	2	5.82192	1	2	2	1	0	0	0	0
WP_071066848.1	aspartate aminotransferase family protein [Frankia sp. NRRL B-16219]	5.43666	53555.1	2	11	0.205396	0.000157484	F209527.dat	Q22407_S-2-3.mgf	41.01	1	1	1.33588	2	2	2	2	0	0	0	0
WP_083391430.1	type I-E CRISPR-associated protein Cse1/CasA [Frankia sp. NRRL B-16219]	6.65033	58527	3	12	0.205034	0.000157206	F209531.dat	Q22411_S-3-3.mgf	78.02	3	3	4.22018	3	1	3	2	0	0	0	0
WP_071063438.1	acyl-CoA dehydrogenase [Frankia sp. NRRL B-16219]	8.86206	44158.4	3	9	0.203812	0.000156269	F209536.dat	Q22416_S-4-4.mgf	165.99	3	5	13.1265	0	0	0	0	0	4	0	5
WP_071060132.1	cytochrome P450 [Frankia sp. NRRL B-16219]	5.41453	44398.6	5	9	0.202709	0.000155423	F209535.dat	Q22415_S-4-3.mgf	97.26	4	3	12.9114	0	0	0	0	1	3	3	2
WP_071064948.1	DUF1775 domain-containing protein [Frankia sp. NRRL B-16219]	5.03269	24795.7	2	5	0.201648	0.00015461	F209533.dat	Q22413_S-4-1.mgf	52.66	2	2	13.0612	0	0	0	0	2	1	1	1
WP_071062953.1	flagellar motor protein MotB [Frankia sp. NRRL B-16219]	7.12081	34815.3	4	7	0.201061	0.00015416	F209536.dat	Q22416_S-4-4.mgf	103.11	3	3	7.97721	0	2	0	0	0	1	1	3
WP_071060078.1	cysteine--tRNA ligase [Frankia sp. NRRL B-16219]	5.39751	39858.3	3	8	0.200711	0.000153892	F209534.dat	Q22414_S-4-2.mgf	108.08	3	3	8.3558	0	0	0	0	1	3	2	2
WP_071065203.1	putative baseplate assembly protein [Frankia sp. NRRL B-16219]	6.3124	75328.9	2	15	0.199127	0.000152677	F209524.dat	Q22404_S-1-4.mgf	38.15	1	3	0.991501	0	0	0	0	0	1	1	1
WP_071059884.1	transposase [Frankia sp. NRRL B-16219]	11.4013	40633.1	4	8	0.196884	0.000150957	F209528.dat	Q22408_S2-4.mgf	48.33	3	3	6.47887	1	1	1	1	0	0	0	0
WP_071065983.1	large conductance mechanosensitive channel protein MscL [Frankia sp. NRRL B-16219]	4.73284	15380.2	2	3	0.195056	0.000149556	F209535.dat	Q22415_S-4-3.mgf	53.15	2	2	13.1944	0	0	0	0	0	1	2	0
WP_071062732.1	hypothetical protein [Frankia sp. NRRL B-16219]	10.3338	35909.5	3	7	0.194935	0.000149463	F209521.dat	Q22401_S-1-1.mgf	31.22	2	2	5.84615	0	0	0	0	1	1	1	1
WP_018505125.1	MULTISPECIES: 50S ribosomal protein L16 [Frankia]	11.2774	15545.3	2	3	0.192984	0.000147967	F209534.dat	Q22414_S-4-2.mgf	73.35	2	2	23.1884	0	0	0	0	0	2	0	1
WP_071064742.1	3' terminal RNA ribose 2'-O-methyltransferase Hen1 [Frankia sp. NRRL B-16219]	5.89621	57069.7	2	11	0.192747	0.000147785	F209529.dat	Q22409_S-3-1.mgf	36.06	1	1	1.31827	1	1	2	3	0	0	0	0
WP_071061848.1	pyruvate dehydrogenase (acetyl-transferring), homodimeric type [Frankia sp. NRRL B-16219]	5.46943	103794	4	20	0.192689	0.000147741	F209536.dat	Q22416_S-4-4.mgf	131.83	4	4	3.94036	2	1	1	0	2	2	3	4
WP_083390634.1	3-phosphoshikimate 1-carboxyvinyltransferase [Frankia sp. NRRL B-16219]	5.77291	46936.4	3	9	0.191749	0.00014702	F209534.dat	Q22414_S-4-2.mgf	108.53	3	3	8.7146	0	0	0	0	2	3	2	2
WP_071065140.1	hypothetical protein [Frankia sp. NRRL B-16219]	4.85812	26076.1	3	5	0.191747	0.000147018	F209534.dat	Q22414_S-4-2.mgf	120.81	3	3	18.4549	0	0	0	0	0	3	1	1
WP_083391426.1	ABC transporter substrate-binding protein [Frankia sp. NRRL B-16219]	4.45629	41893.7	3	8	0.19096	0.000146415	F209536.dat	Q22416_S-4-4.mgf	171.17	3	3	10.5528	0	0	0	0	0	3	2	3
WP_071063633.1	sulfatase [Frankia sp. NRRL B-16219]	4.64103	57661.4	2	11	0.190769	0.000146269	F209536.dat	Q22416_S-4-4.mgf	66.15	1	1	2.41187	1	1	1	1	1	1	0	1
WP_071066819.1	aldo/keto reductase [Frankia sp. NRRL B-16219]	7.97656	36873.3	4	7	0.189839	0.000145556	F209536.dat	Q22416_S-4-4.mgf	104.26	2	2	7.26744	0	2	0	0	0	1	2	2
WP_071065021.1	DNA topoisomerase (ATP-hydrolyzing) subunit B [Frankia sp. NRRL B-16219]	5.8206	73854	2	14	0.189563	0.000145344	F209534.dat	Q22414_S-4-2.mgf	88.91	2	2	2.53353	1	1	1	1	1	2	1	1
WP_071059911.1	hypothetical protein [Frankia sp. NRRL B-16219]	9.92938	47566.7	3	9	0.189208	0.000145072	F209521.dat	Q22401_S-1-1.mgf	29.29	1	1	2	1	1	0	1	0	0	0	0
WP_071066757.1	3-hydroxyacyl-CoA dehydrogenase [Frankia sp. NRRL B-16219]	5.78421	26565	2	5	0.188218	0.000144312	F209536.dat	Q22416_S-4-4.mgf	85.05	2	2	7.48031	0	0	0	0	1	1	1	2
WP_083390698.1	helix-turn-helix domain containing protein [Frankia sp. NRRL B-16219]	5.03591	21282.7	2	4	0.187946	0.000144104	F209522.dat	Q22402_S-1-2.mgf	18.25	1	1	3.9801	1	0	0	0	0	0	0	0
WP_071064775.1	LLM class F420-dependent oxidoreductase [Frankia sp. NRRL B-16219]	6.14443	37492.2	4	7	0.186705	0.000143153	F209535.dat	Q22415_S-4-3.mgf	112.16	4	4	14.7727	0	0	0	0	0	2	4	1
WP_071066452.1	NADH-quinone oxidoreductase subunit L [Frankia sp. NRRL B-16219]	8.56103	69946.5	2	13	0.185856	0.000142502	F209535.dat	Q22415_S-4-3.mgf	59.27	2	3	2.26586	1	1	1	1	1	1	3	2
WP_083390762.1	FkbM family methyltransferase [Frankia sp. NRRL B-16219]	7.16713	26955.1	2	5	0.185494	0.000142224	F209532.dat	Q22412_S-3-4.mgf	20.68	1	1	3.2	1	1	1	1	0	0	1	0
WP_071066295.1	glucose-1-phosphate thymidylyltransferase [Frankia sp. NRRL B-16219]	5.2573	38073	4	7	0.183857	0.000140969	F209527.dat	Q22407_S-2-3.mgf	41.23	2	2	6.74157	0	0	1	1	1	0	1	0
WP_012157746.1	MULTISPECIES: DNA-binding response regulator [Frankia]	6.80016	27219.4	2	5	0.183693	0.000140843	F209535.dat	Q22415_S-4-3.mgf	54.32	1	1	4.11523	0	0	0	0	1	1	1	1
WP_083390722.1	hypothetical protein [Frankia sp. NRRL B-16219]	5.94538	54978.6	3	10	0.181889	0.00013946	F209522.dat	Q22402_S-1-2.mgf	18.2234	1	1	1.94553	0	1	0	0	0	1	2	2
WP_083390909.1	ABC transporter substrate-binding protein [Frankia sp. NRRL B-16219]	5.15849	55678.3	4	10	0.179603	0.000137707	F209533.dat	Q22413_S-4-1.mgf	137.58	4	4	7.47126	0	0	0	0	4	2	2	2
WP_071059708.1	metal-binding protein [Frankia sp. NRRL B-16219]	9.24462	55817.8	6	10	0.179154	0.000137363	F209536.dat	Q22416_S-4-4.mgf	155.83	3	3	6.44531	0	3	0	0	0	2	2	3
WP_071064889.1	replication-associated recombination protein A [Frankia sp. NRRL B-16219]	5.73866	50243.2	2	9	0.179129	0.000137344	F209529.dat	Q22409_S-3-1.mgf	44.37	2	2	3.57895	2	1	1	1	0	0	0	0
WP_071061882.1	oxidoreductase [Frankia sp. NRRL B-16219]	4.73514	44759.2	3	8	0.178734	0.000137041	F209536.dat	Q22416_S-4-4.mgf	119.39	3	3	5.99078	0	0	0	0	0	2	3	3
WP_041253727.1	MULTISPECIES: elongation factor Ts [Frankia]	6.85715	22548	3	4	0.177399	0.000136018	F209535.dat	Q22415_S-4-3.mgf	91.23	3	3	16.6667	0	0	0	0	0	1	3	0
WP_071059276.1	Si-specific NAD(P)(+) transhydrogenase [Frankia sp. NRRL B-16219]	5.91343	50793.4	2	9	0.177188	0.000135856	F209527.dat	Q22407_S-2-3.mgf	29.08	1	1	1.48305	1	1	1	1	1	1	1	0
WP_083390794.1	hypothetical protein [Frankia sp. NRRL B-16219]	4.7287	33890.2	2	6	0.177042	0.000135744	F209535.dat	Q22415_S-4-3.mgf	80.4	2	2	6.38978	0	0	0	0	1	1	2	2
WP_020458106.1	MULTISPECIES: LacI family transcriptional regulator [Frankia]	6.76898	34213.2	2	6	0.175371	0.000134462	F209529.dat	Q22409_S-3-1.mgf	49.3	2	2	5.18293	2	1	1	1	0	0	0	0
WP_041256661.1	50S ribosomal protein L24 [Frankia sp. NRRL B-16219]	10.9313	11471.2	2	2	0.17435	0.00013368	F209534.dat	Q22414_S-4-2.mgf	23.51	1	1	10.4762	0	0	0	0	0	1	1	0
WP_071065994.1	1,4-alpha-glucan branching protein GlgB [Frankia sp. NRRL B-16219]	5.23593	92049.2	6	16	0.17382	0.000133273	F209535.dat	Q22415_S-4-3.mgf	98.73	4	4	4.00943	0	0	0	1	1	3	4	5
WP_020458528.1	MULTISPECIES: O-methyltransferase [Frankia]	5.32145	23021.2	2	4	0.173753	0.000133222	F209535.dat	Q22415_S-4-3.mgf	49.8	1	1	3.18182	0	0	0	0	0	1	1	1
WP_071060413.1	hypothetical protein [Frankia sp. NRRL B-16219]	3.97375	46117.1	2	8	0.173472	0.000133006	F209521.dat	Q22401_S-1-1.mgf	31.07	2	2	2.97872	1	0	1	1	0	0	0	0
WP_071064213.1	enoyl-CoA hydratase [Frankia sp. NRRL B-16219]	5.76724	28956.3	2	5	0.172674	0.000132395	F209535.dat	Q22415_S-4-3.mgf	39.44	2	2	5.86081	0	0	0	0	0	1	2	2
WP_041255728.1	MULTISPECIES: DNA-binding protein WhiA [Frankia]	10.5721	34886.5	4	6	0.171986	0.000131867	F209535.dat	Q22415_S-4-3.mgf	115.15	3	4	7.62195	0	0	0	0	0	1	4	0
WP_083391304.1	TetR/AcrR family transcriptional regulator [Frankia sp. NRRL B-16219]	6.50879	23371	2	4	0.171152	0.000131228	F209523.dat	Q22403_S-1-3.mgf	18.28	1	1	3.86473	1	1	1	0	0	0	0	0
WP_071061926.1	DUF4352 domain-containing protein [Frankia sp. NRRL B-16219]	4.23542	46898.5	4	8	0.170581	0.00013079	F209533.dat	Q22413_S-4-1.mgf	187.28	4	5	13.8158	0	0	0	0	5	1	1	1
WP_071065838.1	thioredoxin-dependent thiol peroxidase [Frankia sp. NRRL B-16219]	6.58859	17606.1	2	3	0.170396	0.000130648	F209536.dat	Q22416_S-4-4.mgf	98.44	2	2	13.4146	0	0	0	0	0	1	0	2
WP_071060560.1	translation initiation factor IF-2 [Frankia sp. NRRL B-16219]	9.61726	106050	7	18	0.169731	0.000130138	F209535.dat	Q22415_S-4-3.mgf	215.56	5	5	6.33397	0	0	0	0	1	3	5	3
WP_071059436.1	leucine--tRNA ligase [Frankia sp. NRRL B-16219]	5.26946	112067	10	19	0.169541	0.000129993	F209536.dat	Q22416_S-4-4.mgf	199.01	7	7	6.49606	0	0	0	1	1	6	4	7
WP_071060645.1	RNA degradosome polyphosphate kinase [Frankia sp. NRRL B-16219]	5.47015	82911.7	2	14	0.168854	0.000129466	F209536.dat	Q22416_S-4-4.mgf	65.29	2	3	2.98103	0	0	0	0	2	2	3	3
WP_071065493.1	cysteine desulfurase [Frankia sp. NRRL B-16219]	5.53691	47397.2	3	8	0.168786	0.000129414	F209536.dat	Q22416_S-4-4.mgf	49.48	2	3	3.40136	0	0	0	0	1	1	3	3
WP_071060001.1	diaminopimelate decarboxylase [Frankia sp. NRRL B-16219]	5.20439	47494.3	4	8	0.168441	0.000129149	F209534.dat	Q22414_S-4-2.mgf	54.41	3	3	8.92449	0	0	0	0	1	3	2	2
WP_071059999.1	serine/threonine-protein kinase [Frankia sp. NRRL B-16219]	5.16917	71475.6	2	12	0.167889	0.000128726	F209535.dat	Q22415_S-4-3.mgf	133.23	2	3	4.92958	0	0	0	0	3	3	3	3
WP_006540108.1	MULTISPECIES: transcriptional regulator [Frankia]	5.75548	17980.4	2	3	0.166849	0.000127928	F209535.dat	Q22415_S-4-3.mgf	35.13	1	1	7.27273	0	1	0	0	0	1	1	0
WP_071065216.1	NADP-dependent succinic semialdehyde dehydrogenase [Frankia sp. NRRL B-16219]	4.97891	48300.5	5	8	0.16563	0.000126994	F209533.dat	Q22413_S-4-1.mgf	90.24	2	2	5.45852	0	1	0	0	2	2	2	1
WP_020459326.1	MULTISPECIES: S-adenosylmethionine synthase [Frankia]	4.93889	42464.6	2	7	0.164843	0.000126391	F209535.dat	Q22415_S-4-3.mgf	84.57	2	2	5.02513	0	1	0	0	1	2	2	1
WP_071065524.1	peptidase M50 [Frankia sp. NRRL B-16219]	11.211	42478.4	2	7	0.16479	0.000126349	F209536.dat	Q22416_S-4-4.mgf	63.55	1	1	3.05882	0	1	0	0	1	1	2	1
WP_071066843.1	serine/threonine protein kinase [Frankia sp. NRRL B-16219]	5.64333	60817.5	5	10	0.164426	0.000126071	F209536.dat	Q22416_S-4-4.mgf	102.82	3	3	9.10624	0	0	0	0	3	3	1	3
WP_071060851.1	hypothetical protein [Frankia sp. NRRL B-16219]	4.9349	30496.3	2	5	0.163954	0.000125709	F209533.dat	Q22413_S-4-1.mgf	120.75	2	3	9.42761	0	0	0	0	3	1	0	1
WP_083390737.1	methoxymalonyl-ACP biosynthesis protein FkbH [Frankia sp. NRRL B-16219]	5.50184	67435.1	3	11	0.16312	0.000125069	F209521.dat	Q22401_S-1-1.mgf	33.61	2	3	2.23285	0	1	0	0	0	0	0	1
WP_071060409.1	8-oxoguanine deaminase [Frankia sp. NRRL B-16219]	5.05278	49287.7	3	8	0.162312	0.00012445	F209536.dat	Q22416_S-4-4.mgf	106.86	3	3	7.18816	0	0	0	0	1	2	2	3
WP_071060805.1	flavoprotein [Frankia sp. NRRL B-16219]	6.81376	18485.7	2	3	0.162288	0.000124431	F209535.dat	Q22415_S-4-3.mgf	99.68	2	2	19.6629	0	0	0	0	0	0	2	1
WP_071063263.1	ABC transporter permease [Frankia sp. NRRL B-16219]	9.20025	31890.5	2	5	0.156786	0.000120213	F209534.dat	Q22414_S-4-2.mgf	67.61	1	1	4.01338	0	1	0	0	1	1	1	1
WP_071062897.1	ABC transporter ATP-binding protein [Frankia sp. NRRL B-16219]	9.47296	57464.7	2	9	0.156618	0.000120084	F209530.dat	Q22410_S-3-2.mgf	37.01	2	2	3.02491	0	2	1	1	1	1	0	1
WP_071061216.1	DNA-binding protein [Frankia sp. NRRL B-16219]	6.60136	19300.1	2	3	0.15544	0.000119181	F209535.dat	Q22415_S-4-3.mgf	80.13	2	2	14.9425	0	0	0	0	0	0	2	1
WP_071062294.1	site-specific integrase [Frankia sp. NRRL B-16219]	10.1996	45122	2	7	0.155135	0.000118947	F209531.dat	Q22411_S-3-3.mgf	47.1834	2	3	3.89294	0	1	3	2	0	0	0	0
WP_020462553.1	MULTISPECIES: hypothetical protein [Frankia]	4.73652	13005.9	2	2	0.153777	0.000117906	F209533.dat	Q22413_S-4-1.mgf	45.05	1	1	8.19672	0	0	0	0	1	0	0	1
WP_071065034.1	ABC transporter substrate-binding protein [Frankia sp. NRRL B-16219]	4.78206	45523.7	3	7	0.153766	0.000117897	F209534.dat	Q22414_S-4-2.mgf	129.22	3	3	9.35252	0	0	0	0	1	3	1	2
WP_071059950.1	FAD-binding oxidoreductase [Frankia sp. NRRL B-16219]	6.1042	39071.3	2	6	0.153566	0.000117744	F209529.dat	Q22409_S-3-1.mgf	41.42	2	2	4	2	1	2	1	0	0	0	0
WP_020459404.1	MULTISPECIES: iron-sulfur cluster insertion protein ErpA [Frankia]	4.33044	13052.3	2	2	0.15323	0.000117486	F209533.dat	Q22413_S-4-1.mgf	39.84	1	1	6.66667	0	0	0	0	1	1	0	0
WP_071062947.1	hypothetical protein [Frankia sp. NRRL B-16219]	5.6602	58916.3	3	9	0.152759	0.000117125	F209530.dat	Q22410_S-3-2.mgf	85.38	2	2	3.27869	0	2	0	0	0	0	1	0
WP_041253943.1	MULTISPECIES: branched-chain amino acid ABC transporter substrate-binding protein [Frankia]	4.94778	39343.8	3	6	0.152502	0.000116928	F209533.dat	Q22413_S-4-1.mgf	62.84	2	2	7.89474	0	0	0	0	2	2	1	1
WP_071060152.1	hypothetical protein [Frankia sp. NRRL B-16219]	5.07164	32936.7	2	5	0.151807	0.000116395	F209534.dat	Q22414_S-4-2.mgf	99.43	2	2	5.68562	0	0	0	0	0	2	1	2
WP_041253694.1	MULTISPECIES: ATPase [Frankia]	6.1887	52925.1	2	8	0.151157	0.000115897	F209536.dat	Q22416_S-4-4.mgf	33.01	1	1	1.43149	2	2	1	1	0	0	0	1
WP_071064965.1	acyl-CoA dehydrogenase [Frankia sp. NRRL B-16219]	5.44193	66370.8	4	10	0.150669	0.000115522	F209534.dat	Q22414_S-4-2.mgf	123.2	3	3	4.5977	0	0	0	1	2	3	2	2
WP_071065176.1	DUF58 domain-containing protein [Frankia sp. NRRL B-16219]	9.66082	39941.9	2	6	0.150218	0.000115177	F209535.dat	Q22415_S-4-3.mgf	18.34	1	2	2.10526	0	0	1	0	0	1	2	1
WP_071060862.1	Fe-S oxidoreductase [Frankia sp. NRRL B-16219]	5.54145	81271.5	6	12	0.147653	0.00011321	F209534.dat	Q22414_S-4-2.mgf	106.45	3	3	3.64865	0	3	1	0	0	3	2	2
WP_071067108.1	hypothetical protein [Frankia sp. NRRL B-16219]	10.6244	20405.8	2	3	0.147017	0.000112723	F209536.dat	Q22416_S-4-4.mgf	47.82	1	1	5.94059	0	0	0	0	0	0	1	1
WP_071067210.1	C-terminal binding protein [Frankia sp. NRRL B-16219]	5.27023	34033.9	2	5	0.146912	0.000112642	F209534.dat	Q22414_S-4-2.mgf	115.83	2	2	4.25532	0	0	0	0	1	2	0	2
WP_083390884.1	hypothetical protein [Frankia sp. NRRL B-16219]	9.6762	20479.4	2	3	0.146488	0.000112317	F209528.dat	Q22408_S2-4.mgf	31.45	1	1	3.7037	1	0	0	0	0	0	0	0
WP_071066497.1	helix-turn-helix domain-containing protein [Frankia sp. NRRL B-16219]	6.36771	27310	4	4	0.146467	0.000112301	F209530.dat	Q22410_S-3-2.mgf	93.44	3	3	19.2453	0	3	0	0	0	0	0	1
WP_071061785.1	sugar ABC transporter ATP-binding protein [Frankia sp. NRRL B-16219]	6.75334	27346.7	2	4	0.14627	0.00011215	F209531.dat	Q22411_S-3-3.mgf	34.32	1	1	2.69231	0	0	1	0	0	1	1	1
WP_020461250.1	MULTISPECIES: IgiC [Frankia]	5.22351	27531	2	4	0.145291	0.000111399	F209534.dat	Q22414_S-4-2.mgf	53.21	2	2	9.56175	0	0	0	0	0	2	1	1
WP_071059157.1	acyltransferase [Frankia sp. NRRL B-16219]	10.6388	20688.7	2	3	0.145007	0.000111181	F209534.dat	Q22414_S-4-2.mgf	29.33	1	1	3.51759	0	1	0	0	0	1	0	1
WP_071064093.1	cystathionine beta-synthase [Frankia sp. NRRL B-16219]	4.94865	48277.5	4	7	0.144995	0.000111172	F209536.dat	Q22416_S-4-4.mgf	159.31	3	3	11.2311	0	0	0	0	1	1	2	3
WP_071067081.1	enoyl-CoA hydratase/isomerase family protein [Frankia sp. NRRL B-16219]	5.91118	27806.5	2	4	0.143851	0.000110295	F209535.dat	Q22415_S-4-3.mgf	45.195	2	2	8.91473	0	0	0	0	0	1	2	1
WP_071063742.1	(d)CMP kinase [Frankia sp. NRRL B-16219]	4.8638	28246.8	2	4	0.141609	0.000108576	F209522.dat	Q22402_S-1-2.mgf	25.56	1	1	2.53623	0	0	0	0	0	0	0	0
WP_071064850.1	argininosuccinate lyase [Frankia sp. NRRL B-16219]	4.95254	56717	3	8	0.141051	0.000108148	F209535.dat	Q22415_S-4-3.mgf	55.39	2	3	3.94737	0	0	0	0	0	2	3	2
WP_071062707.1	DUF5060 domain-containing protein [Frankia sp. NRRL B-16219]	5.16621	63882.1	4	9	0.140885	0.000108021	F209536.dat	Q22416_S-4-4.mgf	153.11	4	4	9.66608	0	0	0	0	0	2	3	4
WP_083391353.1	alpha/beta hydrolase [Frankia sp. NRRL B-16219]	5.70534	35593.8	2	5	0.140474	0.000107706	F209536.dat	Q22416_S-4-4.mgf	73.09	2	2	10.4294	0	0	0	0	0	1	2	2
WP_071067075.1	hypothetical protein [Frankia sp. NRRL B-16219]	5.35738	57004.5	3	8	0.14034	0.000107603	F209536.dat	Q22416_S-4-4.mgf	45.425	2	2	4.39771	1	1	1	1	0	0	0	2
WP_071060130.1	PaaI family thioesterase [Frankia sp. NRRL B-16219]	6.32216	28929.2	2	4	0.138269	0.000106015	F209529.dat	Q22409_S-3-1.mgf	23.62	1	1	2.90909	1	1	1	0	0	0	0	0
WP_071065074.1	xylulose kinase [Frankia sp. NRRL B-16219]	5.38964	51055.4	2	7	0.137106	0.000105123	F209535.dat	Q22415_S-4-3.mgf	39.7	1	1	1.79641	0	0	0	0	1	1	1	1
WP_071066217.1	branched-chain amino acid ABC transporter substrate-binding protein [Frankia sp. NRRL B-16219]	4.57468	44090.3	4	6	0.136084	0.00010434	F209530.dat	Q22410_S-3-2.mgf	203.93	4	4	13.5198	0	4	0	0	0	1	0	1
WP_071062568.1	ABC transporter ATP-binding protein [Frankia sp. NRRL B-16219]	6.34803	73607.9	3	10	0.135855	0.000104164	F209528.dat	Q22408_S2-4.mgf	34.22	2	2	2.44253	1	1	1	1	0	0	0	0
WP_071065131.1	Hsp70 family protein [Frankia sp. NRRL B-16219]	4.86211	59036.3	4	8	0.13551	0.0001039	F209536.dat	Q22416_S-4-4.mgf	102.55	3	3	5.31136	0	1	0	0	0	2	2	3
WP_071065279.1	4-hydroxy-2-oxovalerate aldolase [Frankia sp. NRRL B-16219]	5.22218	37096.7	2	5	0.134783	0.000103342	F209535.dat	Q22415_S-4-3.mgf	30.71	1	1	5.14286	0	0	0	1	1	1	1	0
WP_071065464.1	LLM class F420-dependent oxidoreductase [Frankia sp. NRRL B-16219]	6.35718	37279.7	3	5	0.134121	0.000102835	F209536.dat	Q22416_S-4-4.mgf	69.25	2	2	4.91329	0	0	0	0	0	1	2	2
WP_071066285.1	PPOX class F420-dependent oxidoreductase [Frankia sp. NRRL B-16219]	8.3056	15045.9	2	2	0.132927	0.000101919	F209531.dat	Q22411_S-3-3.mgf	21.75	1	1	5	0	0	1	0	0	0	0	0
WP_071066982.1	hypothetical protein [Frankia sp. NRRL B-16219]	4.87637	37824.9	2	5	0.132188	0.000101353	F209536.dat	Q22416_S-4-4.mgf	67.52	2	2	4.88506	0	0	0	0	0	1	2	2
WP_071067074.1	universal stress protein [Frankia sp. NRRL B-16219]	7.20608	30463.8	2	4	0.131303	0.000100674	F209533.dat	Q22413_S-4-1.mgf	44.57	2	2	6.73401	0	0	0	0	2	1	0	1
WP_071066111.1	twin-arginine translocation pathway signal protein [Frankia sp. NRRL B-16219]	5.73877	53742	3	7	0.130252	9.98682e-05	F209534.dat	Q22414_S-4-2.mgf	71.06	2	2	3.38645	0	0	0	0	2	2	1	1
WP_071063096.1	beta-ketoacyl synthase [Frankia sp. NRRL B-16219]	6.26614	209926	2	27	0.128616	9.86143e-05	F209532.dat	Q22412_S-3-4.mgf	38.76	1	3	0.444225	3	3	3	3	0	0	0	0
WP_071066580.1	sugar phosphate isomerase/epimerase [Frankia sp. NRRL B-16219]	5.4842	31247.9	2	4	0.128009	9.81482e-05	F209536.dat	Q22416_S-4-4.mgf	53.39	2	2	10.7639	0	0	0	0	0	1	1	2
WP_071066490.1	transcriptional repressor [Frankia sp. NRRL B-16219]	6.02768	15634	2	2	0.127926	9.8085e-05	F209527.dat	Q22407_S-2-3.mgf	20.07	1	1	6.25	1	0	0	0	0	0	0	0
WP_071066451.1	NADH-quinone oxidoreductase subunit M [Frankia sp. NRRL B-16219]	6.44939	55104.7	2	7	0.127031	9.73986e-05	F209534.dat	Q22414_S-4-2.mgf	68.25	2	2	5.20231	1	1	0	0	2	2	1	0
WP_071063222.1	acetyl-CoA carboxyl transferase [Frankia sp. NRRL B-16219]	6.57969	63026.9	2	8	0.12693	9.73212e-05	F209528.dat	Q22408_S2-4.mgf	36.27	1	3	1.14007	0	0	0	0	0	0	0	0
WP_018500228.1	MULTISPECIES: ATP-dependent Clp protease proteolytic subunit [Frankia]	5.45185	23742	2	3	0.126358	9.68827e-05	F209535.dat	Q22415_S-4-3.mgf	22.03	1	1	10.2804	0	1	0	0	0	0	1	1
WP_071063879.1	metalloprotease [Frankia sp. NRRL B-16219]	4.68167	23923.3	3	3	0.125401	9.61488e-05	F209533.dat	Q22413_S-4-1.mgf	84.38	3	3	12.2807	0	0	0	0	3	0	0	0
WP_083390802.1	ABC transporter substrate-binding protein [Frankia sp. NRRL B-16219]	4.74802	56168.2	4	7	0.124626	9.55545e-05	F209535.dat	Q22415_S-4-3.mgf	162.05	4	3	10.7486	0	0	0	0	0	2	3	2
WP_071065014.1	hypothetical protein [Frankia sp. NRRL B-16219]	10.7005	48156.5	2	6	0.124594	9.553e-05	F209536.dat	Q22416_S-4-4.mgf	94.79	2	2	5.20607	0	0	0	0	1	2	1	2
WP_071060171.1	lytic murein transglycosylase [Frankia sp. NRRL B-16219]	4.87264	65118.7	2	8	0.122853	9.41949e-05	F209535.dat	Q22415_S-4-3.mgf	107.26	2	2	4.56621	0	0	0	0	2	1	2	3
WP_071065372.1	2-oxoglutarate dehydrogenase, E2 component, dihydrolipoamide succinyltransferase [Frankia sp. NRRL B-16219]	5.00554	49008.7	4	6	0.122427	9.38688e-05	F209535.dat	Q22415_S-4-3.mgf	105.27	2	2	5.36082	0	2	0	0	1	1	2	0
WP_071064747.1	hypothetical protein [Frankia sp. NRRL B-16219]	5.33842	16391.3	2	2	0.122016	9.35532e-05	F209527.dat	Q22407_S-2-3.mgf	16.04	1	1	5.12821	1	0	0	0	0	0	0	0
WP_071065516.1	phosphoglycerate kinase [Frankia sp. NRRL B-16219]	5.00314	41144.5	3	5	0.121523	9.31755e-05	F209535.dat	Q22415_S-4-3.mgf	46.25	2	2	4	0	1	0	0	0	1	2	1
WP_071064902.1	ATP-dependent helicase HrpB [Frankia sp. NRRL B-16219]	10.3767	91580.8	3	11	0.120112	9.2094e-05	F209530.dat	Q22410_S-3-2.mgf	57.72	2	2	1.693	2	2	2	2	0	0	0	0
WP_083391098.1	helicase [Frankia sp. NRRL B-16219]	7.09219	108784	5	13	0.119503	9.16266e-05	F209532.dat	Q22412_S-3-4.mgf	45.85	2	1	1.50602	1	1	1	1	0	1	1	0
WP_071064047.1	C4-dicarboxylate ABC transporter substrate-binding protein [Frankia sp. NRRL B-16219]	6.00069	41903.3	5	5	0.119322	9.14882e-05	F209533.dat	Q22413_S-4-1.mgf	170.69	5	5	15.9494	0	0	0	0	5	0	0	0
WP_071065870.1	phosphoglycerate mutase [Frankia sp. NRRL B-16219]	6.05523	25169	2	3	0.119194	9.139e-05	F209535.dat	Q22415_S-4-3.mgf	34.34	2	2	10.084	0	0	0	0	0	0	2	1
WP_071066164.1	2-oxoacid:acceptor oxidoreductase subunit alpha [Frankia sp. NRRL B-16219]	5.74204	67152.6	5	8	0.119132	9.1342e-05	F209536.dat	Q22416_S-4-4.mgf	62.86	3	3	5.73248	0	0	0	0	0	2	2	3
WP_071060144.1	CoA transferase [Frankia sp. NRRL B-16219]	6.34941	42405	2	5	0.117911	9.04058e-05	F209536.dat	Q22416_S-4-4.mgf	79.17	2	2	4.20792	0	0	0	0	0	2	1	2
WP_071065126.1	hypothetical protein [Frankia sp. NRRL B-16219]	8.70242	94315.4	6	11	0.11663	8.94238e-05	F209534.dat	Q22414_S-4-2.mgf	101.17	2	2	2.36753	1	1	2	0	1	2	1	1
WP_071063316.1	transposase, partial [Frankia sp. NRRL B-16219]	7.73253	34590.7	2	4	0.115638	8.86634e-05	F209528.dat	Q22408_S2-4.mgf	20.84	1	1	2.19436	0	1	1	1	0	0	0	0
WP_071059466.1	UDP-N-acetylglucosamine 1-carboxyvinyltransferase [Frankia sp. NRRL B-16219]	5.43436	43413.1	2	5	0.115172	8.83064e-05	F209535.dat	Q22415_S-4-3.mgf	43.71	1	1	2.85714	0	0	1	1	1	0	1	1
WP_071065361.1	iron ABC transporter substrate-binding protein [Frankia sp. NRRL B-16219]	3.99118	34767.4	3	4	0.11505	8.82127e-05	F209536.dat	Q22416_S-4-4.mgf	107.72	2	2	11.0448	0	0	0	0	0	1	1	2
WP_071061338.1	GNAT family N-acetyltransferase [Frankia sp. NRRL B-16219]	6.81621	95943.7	4	11	0.114651	8.79062e-05	F209532.dat	Q22412_S-3-4.mgf	40.51	2	2	2.38353	1	1	1	2	0	0	0	0
WP_071060683.1	penicillin-binding protein [Frankia sp. NRRL B-16219]	6.16442	61164.3	4	7	0.114446	8.77492e-05	F209535.dat	Q22415_S-4-3.mgf	113.19	4	4	11.6279	0	0	0	0	0	1	4	2
WP_071066865.1	hypothetical protein [Frankia sp. NRRL B-16219]	5.85945	78648	3	9	0.114434	8.77401e-05	F209535.dat	Q22415_S-4-3.mgf	95.86	3	3	6.9281	0	0	0	0	1	3	3	2
WP_071063086.1	isocitrate dehydrogenase (NADP(+)) [Frankia sp. NRRL B-16219]	5.072	78779.2	4	9	0.114243	8.75939e-05	F209531.dat	Q22411_S-3-3.mgf	65.74	2	2	4.19486	1	1	2	0	1	0	0	0
WP_071064223.1	feruloyl-CoA synthetase [Frankia sp. NRRL B-16219]	5.3033	52687.4	3	6	0.113879	8.73148e-05	F209536.dat	Q22416_S-4-4.mgf	99.11	2	2	4.92813	1	0	0	0	0	1	2	2
WP_071062055.1	oxygenase [Frankia sp. NRRL B-16219]	5.15629	44497.4	2	5	0.112366	8.61546e-05	F209532.dat	Q22412_S-3-4.mgf	24.77	1	2	2.69608	0	1	0	2	0	0	0	0
WP_071062864.1	betaine-aldehyde dehydrogenase, partial [Frankia sp. NRRL B-16219]	5.07511	44508.6	5	5	0.112338	8.61331e-05	F209530.dat	Q22410_S-3-2.mgf	260.46	5	5	13.3017	0	5	0	0	0	0	0	0
WP_071062771.1	ABC transporter ATP-binding protein [Frankia sp. NRRL B-16219]	6.09725	62556.5	3	7	0.111899	8.57963e-05	F209533.dat	Q22413_S-4-1.mgf	24.34	1	1	1.17845	0	0	2	0	1	0	0	0
WP_071065803.1	polyhydroxybutyrate depolymerase [Frankia sp. NRRL B-16219]	4.82193	35782.7	2	4	0.111786	8.57098e-05	F209536.dat	Q22416_S-4-4.mgf	53.42	2	2	7.34463	0	0	0	0	1	0	1	2
WP_071064306.1	cobyrinate a,c-diamide synthase [Frankia sp. NRRL B-16219]	7.89069	53803.2	2	6	0.111518	8.5504e-05	F209528.dat	Q22408_S2-4.mgf	46.82	2	3	2.94659	0	0	0	0	0	0	1	0
WP_071066555.1	hypothetical protein [Frankia sp. NRRL B-16219]	5.67589	71905	2	8	0.111258	8.53049e-05	F209528.dat	Q22408_S2-4.mgf	27.82	1	1	1.04634	1	1	1	1	0	0	0	0
WP_071062893.1	ABC transporter ATP-binding protein [Frankia sp. NRRL B-16219]	6.34113	62977.7	2	7	0.11115	8.52225e-05	F209533.dat	Q22413_S-4-1.mgf	33.32	1	1	1.1745	0	0	0	0	1	1	1	1
WP_071061642.1	ABC transporter permease [Frankia sp. NRRL B-16219]	10.3436	45061.7	2	5	0.110959	8.50758e-05	F209521.dat	Q22401_S-1-1.mgf	31.87	1	1	1.78971	0	0	0	0	0	1	1	1
WP_071065894.1	LLM class F420-dependent oxidoreductase [Frankia sp. NRRL B-16219]	5.91538	36296.8	3	4	0.110203	8.44958e-05	F209535.dat	Q22415_S-4-3.mgf	47.81	1	1	5.29412	0	1	0	0	1	0	1	0
WP_071063823.1	16S rRNA (cytosine(1402)-N(4))-methyltransferase RsmH [Frankia sp. NRRL B-16219]	6.10415	36467.2	2	4	0.109688	8.4101e-05	F209527.dat	Q22407_S-2-3.mgf	27.71	1	1	3.6036	0	0	0	0	0	1	1	1
WP_071063977.1	serine/threonine-protein kinase [Frankia sp. NRRL B-16219]	4.82602	73058.2	3	8	0.109502	8.39585e-05	F209534.dat	Q22414_S-4-2.mgf	115.41	2	2	6.15165	0	0	0	0	2	2	2	2
WP_071065562.1	LLM class F420-dependent oxidoreductase [Frankia sp. NRRL B-16219]	5.52765	36538.1	2	4	0.109475	8.39377e-05	F209536.dat	Q22416_S-4-4.mgf	31.38	1	1	2.68657	0	0	0	0	0	1	1	1
WP_083391227.1	GNAT family N-acetyltransferase [Frankia sp. NRRL B-16219]	6.65698	92079.7	4	10	0.108602	8.32682e-05	F209528.dat	Q22408_S2-4.mgf	59.19	2	2	1.78771	1	2	1	1	1	0	0	1
WP_071065383.1	threonine--tRNA ligase [Frankia sp. NRRL B-16219]	5.58644	73930.8	5	8	0.108209	8.29675e-05	F209535.dat	Q22415_S-4-3.mgf	138.27	3	3	6.83891	2	0	0	0	0	2	3	1
WP_071063584.1	FAD-dependent oxidoreductase [Frankia sp. NRRL B-16219]	5.76003	55529.9	4	6	0.10805	8.28453e-05	F209536.dat	Q22416_S-4-4.mgf	82.15	2	2	6.47773	0	0	0	0	2	0	0	2
WP_071066138.1	preprotein translocase subunit SecY [Frankia sp. NRRL B-16219]	9.89795	46802.4	2	5	0.106832	8.19115e-05	F209531.dat	Q22411_S-3-3.mgf	25.34	1	1	1.62791	1	1	1	1	0	0	1	0
WP_071061532.1	alpha-D-glucose phosphate-specific phosphoglucomutase [Frankia sp. NRRL B-16219]	5.26415	56166.7	3	6	0.106825	8.1906e-05	F209535.dat	Q22415_S-4-3.mgf	83.66	3	3	4.36364	0	0	0	0	2	0	3	1
WP_071065511.1	glucose-6-phosphate dehydrogenase [Frankia sp. NRRL B-16219]	5.14182	56693.9	2	6	0.105832	8.11444e-05	F209535.dat	Q22415_S-4-3.mgf	92.82	2	2	3.92157	0	0	0	0	2	1	2	1
WP_071060693.1	NAD-dependent DNA ligase LigA [Frankia sp. NRRL B-16219]	5.26558	75687.4	3	8	0.105698	8.10419e-05	F209528.dat	Q22408_S2-4.mgf	36.75	2	2	2.13371	1	2	0	1	0	0	0	1
WP_071060720.1	D-alanine--D-alanine ligase [Frankia sp. NRRL B-16219]	4.78891	38120.6	2	4	0.10493	8.04533e-05	F209524.dat	Q22404_S-1-4.mgf	49.26	2	2	4.08719	0	0	0	0	0	0	0	0
WP_071065581.1	hypothetical protein [Frankia sp. NRRL B-16219]	5.21972	143518	6	15	0.104516	8.01361e-05	F209532.dat	Q22412_S-3-4.mgf	93.32	4	4	2.2963	2	2	3	4	0	0	0	0
WP_071059388.1	multifunctional oxoglutarate decarboxylase/oxoglutarate dehydrogenase thiamine pyrophosphate-binding subunit/dihydrolipoyllysine-residue succinyltransferase subunit [Frankia sp. NRRL B-16219]	5.88787	134775	4	14	0.103877	7.96457e-05	F209530.dat	Q22410_S-3-2.mgf	53.34	2	2	1.37097	2	2	2	1	0	1	1	1
WP_071059701.1	transcriptional regulator [Frankia sp. NRRL B-16219]	5.49156	106876	2	11	0.102923	7.89143e-05	F209529.dat	Q22409_S-3-1.mgf	40.82	2	3	1.56098	3	1	2	2	0	0	0	0
WP_083391119.1	phenylalanine--tRNA ligase subunit beta [Frankia sp. NRRL B-16219]	4.80164	88060.9	4	9	0.102202	7.83615e-05	F209535.dat	Q22415_S-4-3.mgf	45.26	2	2	2.11516	0	0	0	0	1	0	2	1
WP_071066770.1	acetyltransferase [Frankia sp. NRRL B-16219]	5.91578	29363.2	2	3	0.102169	7.83359e-05	F209529.dat	Q22409_S-3-1.mgf	50.63	2	3	5.22388	3	0	0	0	0	0	0	0
WP_071061692.1	N-acetylmuramoyl-L-alanine amidase [Frankia sp. NRRL B-16219]	5.47562	29400.8	2	3	0.102038	7.82358e-05	F209527.dat	Q22407_S-2-3.mgf	30.62	1	1	3.05085	0	0	0	0	0	0	0	0
WP_071065801.1	hypothetical protein [Frankia sp. NRRL B-16219]	11.4922	58967	3	6	0.101752	7.80164e-05	F209521.dat	Q22401_S-1-1.mgf	43.43	2	2	4.09982	0	0	0	0	0	0	0	0
WP_071060231.1	hypothetical protein [Frankia sp. NRRL B-16219]	9.66843	29544.1	2	3	0.101543	7.78562e-05	F209530.dat	Q22410_S-3-2.mgf	32.94	2	2	5.53506	0	2	0	1	0	0	0	0
WP_071065663.1	NAD(P)/FAD-dependent oxidoreductase [Frankia sp. NRRL B-16219]	5.27156	69418.4	4	7	0.100838	7.73155e-05	F209534.dat	Q22414_S-4-2.mgf	143.92	4	4	8.15661	0	0	0	0	0	4	1	2
WP_071061576.1	3-oxoacyl-ACP reductase [Frankia sp. NRRL B-16219]	5.1593	29954.2	2	3	0.100153	7.67903e-05	F209535.dat	Q22415_S-4-3.mgf	25.7	1	1	4.48276	0	0	0	0	0	0	1	0
WP_071067196.1	type I-E CRISPR-associated protein Cas5/CasD [Frankia sp. NRRL B-16219]	9.33121	30452.9	2	3	0.0985129	7.5533e-05	F209533.dat	Q22413_S-4-1.mgf	67.35	2	2	10.9541	0	0	0	0	2	0	0	1
WP_071059483.1	hypothetical protein [Frankia sp. NRRL B-16219]	4.72118	103106	5	10	0.0969872	7.43631e-05	F209534.dat	Q22414_S-4-2.mgf	131.16	3	3	4.1206	2	0	0	0	0	3	3	2
WP_071066102.1	acetyl-CoA carboxylase subunit alpha/beta [Frankia sp. NRRL B-16219]	5.43089	51895.8	2	5	0.0963469	7.38722e-05	F209536.dat	Q22416_S-4-4.mgf	41.93	2	2	3.61905	0	0	0	0	1	1	1	2
WP_071066844.1	L-lysine 6-transaminase [Frankia sp. NRRL B-16219]	6.00263	52233.9	2	5	0.0957232	7.3394e-05	F209535.dat	Q22415_S-4-3.mgf	112.97	2	2	6.39175	0	0	0	0	2	1	2	0
WP_071059998.1	amino acid-binding protein [Frankia sp. NRRL B-16219]	5.84529	42232.3	3	4	0.0947142	7.26204e-05	F209533.dat	Q22413_S-4-1.mgf	118.93	3	2	10.6436	0	0	0	0	2	1	0	1
WP_071060264.1	PLP-dependent aminotransferase family protein [Frankia sp. NRRL B-16219]	5.6993	42510.2	2	4	0.0940951	7.21457e-05	F209531.dat	Q22411_S-3-3.mgf	46.13	2	2	4.81013	1	0	2	0	0	0	0	0
WP_071065513.1	serine/threonine protein kinase [Frankia sp. NRRL B-16219]	9.96338	53565.7	2	5	0.0933434	7.15693e-05	F209536.dat	Q22416_S-4-4.mgf	22.37	1	1	1.53846	1	0	0	0	1	0	0	1
WP_071066574.1	menaquinone biosynthesis decarboxylase [Frankia sp. NRRL B-16219]	5.77986	53715.4	3	5	0.0930832	7.13698e-05	F209536.dat	Q22416_S-4-4.mgf	46.33	2	2	2.89855	0	0	0	1	1	0	1	2
WP_071059737.1	MerR family transcriptional regulator [Frankia sp. NRRL B-16219]	5.11054	32476.9	2	3	0.0923732	7.08255e-05	F209535.dat	Q22415_S-4-3.mgf	36.97	2	2	4.72973	0	0	0	0	0	0	2	1
WP_071065085.1	galactokinase [Frankia sp. NRRL B-16219]	7.10379	43326.2	2	4	0.0923228	7.07868e-05	F209530.dat	Q22410_S-3-2.mgf	32.695	2	2	4.48113	1	2	1	0	0	0	0	0
WP_071067009.1	glycosyltransferase family 2 protein [Frankia sp. NRRL B-16219]	9.82097	32712.9	2	3	0.0917069	7.03146e-05	F209535.dat	Q22415_S-4-3.mgf	86.39	2	2	6.27063	0	0	0	0	0	0	2	1
WP_083390704.1	pentapeptide repeat-containing protein [Frankia sp. NRRL B-16219]	6.44387	32829.4	2	3	0.0913814	7.0065e-05	F209527.dat	Q22407_S-2-3.mgf	19.21	1	1	2.57235	0	0	0	0	0	0	0	0
WP_071060815.1	phosphoribosylaminoimidazolesuccinocarboxamide synthase [Frankia sp. NRRL B-16219]	4.66567	33158.7	2	3	0.090474	6.93693e-05	F209530.dat	Q22410_S-3-2.mgf	87.48	2	2	4.9505	1	2	0	0	0	0	0	0
WP_071059204.1	beta-mannanase [Frankia sp. NRRL B-16219]	5.70917	44397.4	2	4	0.0900953	6.90789e-05	F209533.dat	Q22413_S-4-1.mgf	93	2	2	4.79616	0	0	0	0	2	1	0	1
WP_071060605.1	signal peptidase I [Frankia sp. NRRL B-16219]	9.89861	44598.7	3	4	0.0896886	6.87671e-05	F209536.dat	Q22416_S-4-4.mgf	85.44	2	2	6.96056	0	0	0	0	0	0	0	2
WP_071066427.1	cytochrome P450 [Frankia sp. NRRL B-16219]	5.15419	44771.5	2	4	0.0893425	6.85017e-05	F209528.dat	Q22408_S2-4.mgf	37.8	2	2	3.38164	0	0	0	0	0	0	0	0
WP_071061292.1	LysR family transcriptional regulator [Frankia sp. NRRL B-16219]	7.23532	34112	2	3	0.0879455	6.74306e-05	F209528.dat	Q22408_S2-4.mgf	27.77	1	1	2.90323	0	0	0	0	0	0	0	0
WP_071063135.1	MBL fold metallo-hydrolase [Frankia sp. NRRL B-16219]	5.66817	45592.5	3	4	0.0877338	6.72683e-05	F209535.dat	Q22415_S-4-3.mgf	51.16	2	2	3.43137	0	0	0	0	1	0	2	1
WP_071060295.1	TetR/AcrR family transcriptional regulator [Frankia sp. NRRL B-16219]	6.4405	22847.8	2	2	0.0875356	6.71163e-05	F209531.dat	Q22411_S-3-3.mgf	17.36	1	1	3.28638	0	0	1	0	0	0	0	0
WP_071063014.1	cytochrome P450 [Frankia sp. NRRL B-16219]	7.18507	45782.4	2	4	0.0873698	6.69892e-05	F209536.dat	Q22416_S-4-4.mgf	23.23	1	1	1.92308	0	0	0	0	0	0	0	1
WP_071066722.1	4-hydroxybutyrate CoA-transferase [Frankia sp. NRRL B-16219]	6.20454	45856.7	2	4	0.0872283	6.68807e-05	F209536.dat	Q22416_S-4-4.mgf	42.78	2	2	5.81395	0	0	0	0	0	1	1	2
WP_071063686.1	aminopeptidase N [Frankia sp. NRRL B-16219]	5.16283	91892.9	4	8	0.0870578	6.675e-05	F209536.dat	Q22416_S-4-4.mgf	84.91	3	3	4.08401	0	0	0	0	1	2	2	3
WP_083390713.1	cytochrome P450 [Frankia sp. NRRL B-16219]	5.89002	46510.6	2	4	0.086002	6.59404e-05	F209535.dat	Q22415_S-4-3.mgf	39.01	1	1	2.38663	0	1	0	0	0	1	1	1
WP_071066876.1	hypothetical protein [Frankia sp. NRRL B-16219]	8.88783	46569.9	2	4	0.0858923	6.58564e-05	F209532.dat	Q22412_S-3-4.mgf	37.89	2	2	3.50877	1	1	0	2	0	0	0	0
WP_071059145.1	hypothetical protein [Frankia sp. NRRL B-16219]	10.1665	46600.7	2	4	0.0858357	6.58129e-05	F209523.dat	Q22403_S-1-3.mgf	17.43	1	1	1.91388	0	0	0	0	0	0	0	0
WP_071059484.1	hypothetical protein [Frankia sp. NRRL B-16219]	5.3995	93301.1	3	8	0.0857439	6.57426e-05	F209534.dat	Q22414_S-4-2.mgf	42.64	2	2	2.38095	1	0	0	0	1	2	1	1
WP_071061766.1	DUF4349 domain-containing protein [Frankia sp. NRRL B-16219]	4.59789	35013.8	2	3	0.0856806	6.5694e-05	F209536.dat	Q22416_S-4-4.mgf	42.22	2	2	7.18391	0	0	0	0	0	0	1	2
WP_020460099.1	MULTISPECIES: DNA-binding response regulator [Frankia]	7.03816	23398.4	2	2	0.0854758	6.5537e-05	F209530.dat	Q22410_S-3-2.mgf	20.32	1	1	4.12844	0	1	0	0	0	0	0	0
WP_071062108.1	DsbA family oxidoreductase [Frankia sp. NRRL B-16219]	5.26266	23471.9	2	2	0.0852084	6.5332e-05	F209536.dat	Q22416_S-4-4.mgf	75.52	1	1	7.51174	0	0	0	0	0	1	0	1
WP_083390689.1	RNA-binding transcriptional accessory protein [Frankia sp. NRRL B-16219]	6.32089	95747.7	4	8	0.083553	6.40627e-05	F209528.dat	Q22408_S2-4.mgf	48.65	2	2	1.65746	2	1	1	1	0	0	0	0
WP_020458366.1	MULTISPECIES: amidohydrolase [Frankia]	5.05441	47931.5	2	4	0.0834524	6.39856e-05	F209536.dat	Q22416_S-4-4.mgf	113.47	3	2	7.83848	0	1	0	0	0	1	0	2
WP_071064574.1	DUF4350 domain-containing protein [Frankia sp. NRRL B-16219]	6.34685	48745.5	2	4	0.0820589	6.29171e-05	F209528.dat	Q22408_S2-4.mgf	38.85	2	2	3.14465	1	0	1	0	0	0	0	0
WP_020459711.1	MULTISPECIES: HrcA family transcriptional regulator [Frankia]	5.48615	36748.7	2	3	0.0816355	6.25925e-05	F209527.dat	Q22407_S-2-3.mgf	19.56	1	1	2.35988	0	0	1	0	0	0	0	0
WP_071066832.1	GGDEF-domain containing protein [Frankia sp. NRRL B-16219]	9.21094	86089.8	2	7	0.0813104	6.23433e-05	F209532.dat	Q22412_S-3-4.mgf	28.84	1	1	0.86741	1	1	1	1	0	0	0	0
WP_071059540.1	energy-dependent translational throttle protein EttA [Frankia sp. NRRL B-16219]	5.34966	61586.9	2	5	0.081186	6.22479e-05	F209524.dat	Q22404_S-1-4.mgf	29.39	1	1	1.78571	0	0	0	0	1	0	1	0
WP_071062104.1	glyoxalase [Frankia sp. NRRL B-16219]	5.48681	37031.5	3	3	0.0810122	6.21146e-05	F209534.dat	Q22414_S-4-2.mgf	48.57	2	2	7.44048	0	0	0	0	0	2	0	1
WP_071065679.1	aldehyde dehydrogenase [Frankia sp. NRRL B-16219]	4.77915	49744.7	2	4	0.0804105	6.16533e-05	F209528.dat	Q22408_S2-4.mgf	71.24	2	2	4.7619	1	0	0	0	0	0	0	0
WP_071062955.1	hypothetical protein [Frankia sp. NRRL B-16219]	6.7244	50076.1	2	4	0.0798784	6.12453e-05	F209536.dat	Q22416_S-4-4.mgf	73.52	2	2	6.19658	0	0	0	0	0	1	1	2
WP_071065831.1	tellurium resistance protein [Frankia sp. NRRL B-16219]	5.37037	37769.2	2	3	0.0794297	6.09013e-05	F209535.dat	Q22415_S-4-3.mgf	57.72	1	1	3.63128	0	0	0	0	0	1	1	1
WP_071060552.1	bifunctional oligoribonuclease/PAP phosphatase NrnA [Frankia sp. NRRL B-16219]	5.16176	38078.8	2	3	0.078784	6.04062e-05	F209530.dat	Q22410_S-3-2.mgf	15.76	1	1	2.1978	2	1	0	0	0	0	0	0
WP_071061922.1	long-chain fatty acid--CoA ligase [Frankia sp. NRRL B-16219]	5.88246	63912.3	2	5	0.0782323	5.99831e-05	F209535.dat	Q22415_S-4-3.mgf	43.99	2	2	3.1457	0	0	0	0	0	1	2	2
WP_071062188.1	FAD-binding oxidoreductase [Frankia sp. NRRL B-16219]	4.9576	51515.8	2	4	0.077646	5.95336e-05	F209529.dat	Q22409_S-3-1.mgf	51.88	2	2	3.34728	2	1	1	0	0	0	0	0
WP_071059696.1	hypothetical protein [Frankia sp. NRRL B-16219]	6.59988	64402	2	5	0.0776373	5.9527e-05	F209531.dat	Q22411_S-3-3.mgf	55.47	1	1	1.17253	1	0	1	0	0	0	0	0
WP_071060381.1	squalene synthase HpnC [Frankia sp. NRRL B-16219]	5.44167	39217.3	2	3	0.0764968	5.86525e-05	F209535.dat	Q22415_S-4-3.mgf	37.68	1	1	1.83727	0	0	0	0	0	0	1	0
WP_071060370.1	tetratricopeptide repeat protein [Frankia sp. NRRL B-16219]	5.29844	93107.8	2	7	0.0751817	5.76442e-05	F209528.dat	Q22408_S2-4.mgf	45.43	2	2	1.91847	0	1	0	0	0	0	0	0
WP_083390843.1	tRNA (N6-isopentenyl adenosine(37)-C2)-methylthiotransferase MiaB [Frankia sp. NRRL B-16219]	6.93291	53479.2	2	4	0.0747955	5.73481e-05	F209529.dat	Q22409_S-3-1.mgf	19.19	1	1	1.81818	1	0	1	0	0	0	0	0
WP_071060757.1	hypothetical protein [Frankia sp. NRRL B-16219]	9.73356	40892.4	3	3	0.0733633	5.62499e-05	F209528.dat	Q22408_S2-4.mgf	33.65	2	2	4.33604	0	1	0	0	0	0	0	0
WP_071065966.1	branched-chain amino acid ABC transporter substrate-binding protein [Frankia sp. NRRL B-16219]	4.30816	40900.2	2	3	0.0733493	5.62392e-05	F209532.dat	Q22412_S-3-4.mgf	18.86	1	1	2.05128	0	0	1	1	0	0	0	0
WP_071063773.1	hypothetical protein [Frankia sp. NRRL B-16219]	5.11008	27337.4	2	2	0.0731599	5.6094e-05	F209524.dat	Q22404_S-1-4.mgf	16.11	1	1	2.83401	0	0	0	0	0	0	1	0
WP_071059954.1	purine-nucleoside phosphorylase [Frankia sp. NRRL B-16219]	5.45302	27610.4	2	2	0.0724364	5.55393e-05	F209522.dat	Q22402_S-1-2.mgf	20.48	1	1	2.58303	0	0	0	0	0	0	1	0
WP_071060866.1	hypothetical protein [Frankia sp. NRRL B-16219]	4.75344	27784.1	2	2	0.0719837	5.51922e-05	F209522.dat	Q22402_S-1-2.mgf	21.47	1	1	2.5641	0	0	1	0	0	0	0	0
WP_071059365.1	UPF0182 family protein [Frankia sp. NRRL B-16219]	5.92708	111206	2	8	0.0719384	5.51574e-05	F209530.dat	Q22410_S-3-2.mgf	40.03	1	2	0.680272	1	2	1	1	0	0	0	1
WP_071059851.1	DDE transposase [Frankia sp. NRRL B-16219]	6.86579	111446	2	8	0.0717836	5.50387e-05	F209530.dat	Q22410_S-3-2.mgf	40.55	2	2	1.60481	1	2	1	0	0	0	0	0
WP_071060096.1	NAD(P)-dependent oxidoreductase [Frankia sp. NRRL B-16219]	5.03831	27895.3	2	2	0.0716966	5.4972e-05	F209533.dat	Q22413_S-4-1.mgf	21.59	1	1	7.16981	0	0	0	0	1	0	0	0
WP_071066222.1	pyruvate:ferredoxin (flavodoxin) oxidoreductase [Frankia sp. NRRL B-16219]	5.88644	126436	5	9	0.0711821	5.45776e-05	F209529.dat	Q22409_S-3-1.mgf	45.69	2	2	1.35708	2	0	1	0	0	0	1	0
WP_071059432.1	short-chain dehydrogenase [Frankia sp. NRRL B-16219]	6.98771	28194.7	2	2	0.0709353	5.43883e-05	F209521.dat	Q22401_S-1-1.mgf	19.83	1	1	2.57353	0	0	0	0	0	0	0	0
WP_071064287.1	methylcrotonoyl-CoA carboxylase [Frankia sp. NRRL B-16219]	6.16406	56391.8	2	4	0.0709323	5.4386e-05	F209524.dat	Q22404_S-1-4.mgf	42.19	1	1	2.6465	0	1	0	0	0	0	0	0
WP_018505174.1	MULTISPECIES: NADH-quinone oxidoreductase subunit B [Frankia]	7.66122	28265.4	2	2	0.070758	5.42524e-05	F209536.dat	Q22416_S-4-4.mgf	27.33	1	1	3.78788	0	1	0	0	0	0	0	1
WP_071062262.1	hypothetical protein [Frankia sp. NRRL B-16219]	5.97692	114100	2	8	0.0701142	5.37587e-05	F209529.dat	Q22409_S-3-1.mgf	33.55	2	2	1.76991	2	1	1	1	0	0	0	0
WP_071062124.1	DNA helicase UvrD [Frankia sp. NRRL B-16219]	6.50072	85874.5	2	6	0.0698694	5.35711e-05	F209528.dat	Q22408_S2-4.mgf	20.72	1	1	0.996264	1	1	1	1	0	0	0	0
WP_071059619.1	sensor histidine kinase [Frankia sp. NRRL B-16219]	6.56671	43116	3	3	0.0695797	5.33489e-05	F209527.dat	Q22407_S-2-3.mgf	19.42	1	1	3.97022	1	0	0	0	0	0	0	0
WP_071065902.1	peptidase M13 [Frankia sp. NRRL B-16219]	4.93822	72784.1	5	5	0.0686963	5.26716e-05	F209533.dat	Q22413_S-4-1.mgf	140.56	3	3	5.06912	0	1	0	0	3	0	0	1
WP_071065017.1	chromosomal replication initiation protein DnaA [Frankia sp. NRRL B-16219]	6.14285	58354.2	2	4	0.0685469	5.25571e-05	F209529.dat	Q22409_S-3-1.mgf	35.26	2	2	2.8463	2	0	1	0	0	0	0	0
WP_083391443.1	hypothetical protein [Frankia sp. NRRL B-16219]	5.8615	102123	2	7	0.0685446	5.25553e-05	F209536.dat	Q22416_S-4-4.mgf	81.98	2	2	1.71891	0	0	0	0	2	2	1	2
WP_071065347.1	RNA polymerase sigma factor RpoD [Frankia sp. NRRL B-16219]	5.11621	44341.4	3	3	0.0676568	5.18746e-05	F209534.dat	Q22414_S-4-2.mgf	132.86	2	2	6.12245	0	0	0	0	0	2	0	0
WP_071061872.1	hypothetical protein [Frankia sp. NRRL B-16219]	5.29436	177761	5	12	0.0675065	5.17594e-05	F209529.dat	Q22409_S-3-1.mgf	57.065	3	3	1.509	3	0	2	0	0	0	0	0
WP_071065519.1	excinuclease ABC subunit UvrA [Frankia sp. NRRL B-16219]	6.34005	105600	2	7	0.0662882	5.08252e-05	F209523.dat	Q22403_S-1-3.mgf	25.42	1	1	0.725389	1	1	1	1	0	0	0	0
WP_071066002.1	Hsp70 family protein [Frankia sp. NRRL B-16219]	4.8686	60485.1	2	4	0.066132	5.07055e-05	F209522.dat	Q22402_S-1-2.mgf	35.3	1	1	1.38648	0	0	0	0	0	0	0	1
WP_071059371.1	histidinol-phosphatase [Frankia sp. NRRL B-16219]	4.78574	30262.2	2	2	0.066089	5.06725e-05	F209533.dat	Q22413_S-4-1.mgf	16.79	1	1	6.07143	0	0	0	0	1	0	0	0
WP_071065391.1	DNA repair protein RecN [Frankia sp. NRRL B-16219]	5.20781	60537	2	4	0.0660753	5.0662e-05	F209528.dat	Q22408_S2-4.mgf	21.7	1	1	1.20069	0	0	0	1	0	0	0	0
WP_083391236.1	potassium transporter TrkA [Frankia sp. NRRL B-16219]	8.66506	75991.7	3	5	0.0657967	5.04484e-05	F209535.dat	Q22415_S-4-3.mgf	24.71	1	1	1.12045	0	0	0	0	0	1	1	1
WP_071061070.1	cell division protein FtsK [Frankia sp. NRRL B-16219]	6.9945	76387.7	2	5	0.0654555	5.01868e-05	F209523.dat	Q22403_S-1-3.mgf	23.23	1	1	1.11576	1	1	0	0	0	0	0	0
WP_071066010.1	transcriptional regulator [Frankia sp. NRRL B-16219]	9.28403	61239.3	2	4	0.0653175	5.0081e-05	F209527.dat	Q22407_S-2-3.mgf	36.22	2	2	2.41796	0	0	0	0	1	0	0	0
WP_071064383.1	protoporphyrin IX magnesium chelatase [Frankia sp. NRRL B-16219]	7.7425	76699.9	3	5	0.0651891	4.99826e-05	F209532.dat	Q22412_S-3-4.mgf	25.34	1	1	0.907912	1	0	0	1	0	0	0	0
WP_071065613.1	sulfite exporter TauE/SafE family protein [Frankia sp. NRRL B-16219]	11.3833	30774.3	2	2	0.0649892	4.98293e-05	F209527.dat	Q22407_S-2-3.mgf	29.73	1	1	2.23642	0	0	0	0	0	0	0	0
WP_071062003.1	hypothetical protein [Frankia sp. NRRL B-16219]	6.461	46331.9	2	3	0.0647503	4.96461e-05	F209527.dat	Q22407_S-2-3.mgf	26.18	1	1	1.88235	0	0	0	0	0	0	0	0
WP_071060285.1	phage portal protein [Frankia sp. NRRL B-16219]	4.96966	46407.3	2	3	0.064645	4.95654e-05	F209535.dat	Q22415_S-4-3.mgf	49.78	2	2	6.11765	0	0	0	0	0	0	2	1
WP_071062135.1	hypothetical protein [Frankia sp. NRRL B-16219]	5.66444	188436	3	12	0.0636821	4.88271e-05	F209522.dat	Q22402_S-1-2.mgf	45.66	2	2	0.855676	1	1	1	1	0	0	0	0
WP_071063440.1	ABC transporter ATP-binding protein [Frankia sp. NRRL B-16219]	6.18967	62891.4	2	4	0.0636017	4.87655e-05	F209524.dat	Q22404_S-1-4.mgf	20.99	1	1	2.52525	0	0	0	0	1	0	0	0
WP_083390647.1	single-stranded DNA-binding protein [Frankia sp. NRRL B-16219]	4.78175	31510.9	2	2	0.06347	4.86645e-05	F209536.dat	Q22416_S-4-4.mgf	21.63	1	1	2.29508	0	0	1	0	0	0	0	1
WP_071062126.1	heavy metal resistance protein CzcA [Frankia sp. NRRL B-16219]	5.60315	237769	8	15	0.0630865	4.83704e-05	F209536.dat	Q22416_S-4-4.mgf	208.51	4	4	2.25632	1	0	0	2	0	2	1	4
WP_083390669.1	glycosylase [Frankia sp. NRRL B-16219]	5.77613	47931	2	3	0.06259	4.79897e-05	F209524.dat	Q22404_S-1-4.mgf	18.54	1	1	1.54525	0	1	0	1	0	0	0	0
WP_071064947.1	copper resistance protein CopC [Frankia sp. NRRL B-16219]	9.37466	64131	2	4	0.0623723	4.78228e-05	F209536.dat	Q22416_S-4-4.mgf	76.03	2	2	4.49438	0	0	0	0	1	0	1	2
WP_083391115.1	TIGR04222 domain-containing membrane protein [Frankia sp. NRRL B-16219]	11.3951	32365.2	2	2	0.0617948	4.738e-05	F209531.dat	Q22411_S-3-3.mgf	41.135	2	2	2.42424	0	0	2	0	0	0	0	0
WP_071065609.1	molecular chaperone DnaK [Frankia sp. NRRL B-16219]	4.83609	97191.8	3	6	0.0617336	4.73331e-05	F209535.dat	Q22415_S-4-3.mgf	94.95	2	2	2.82132	0	0	0	0	1	1	2	1
WP_071061764.1	dihydroorotate dehydrogenase [Frankia sp. NRRL B-16219]	4.8594	32573.6	2	2	0.0613994	4.70769e-05	F209535.dat	Q22415_S-4-3.mgf	49.99	1	1	4.04984	0	0	0	0	0	1	1	0
WP_020462757.1	MULTISPECIES: exodeoxyribonuclease III [Frankia]	5.5962	32628.4	2	2	0.0612963	4.69978e-05	F209528.dat	Q22408_S2-4.mgf	20.29	1	1	3.367	0	0	0	0	0	0	0	1
WP_071066961.1	FkbM family methyltransferase [Frankia sp. NRRL B-16219]	8.73964	65524.3	3	4	0.061046	4.68059e-05	F209531.dat	Q22411_S-3-3.mgf	43.69	2	2	3.22061	0	0	2	0	0	0	1	1
WP_071065997.1	maltose alpha-D-glucosyltransferase [Frankia sp. NRRL B-16219]	4.6742	65883.3	2	4	0.0607134	4.65509e-05	F209535.dat	Q22415_S-4-3.mgf	67.22	2	2	3.4965	0	0	0	0	1	0	2	1
WP_071066666.1	SARP family transcriptional regulator [Frankia sp. NRRL B-16219]	9.97145	66513.5	2	4	0.0601382	4.61098e-05	F209521.dat	Q22401_S-1-1.mgf	19.69	1	1	1.11465	0	0	0	0	0	0	0	0
WP_083391163.1	hypothetical protein [Frankia sp. NRRL B-16219]	5.73887	100131	4	6	0.0599214	4.59436e-05	F209528.dat	Q22408_S2-4.mgf	34.67	2	2	1.67598	1	1	1	1	0	0	0	0
WP_071059401.1	transcription termination factor Rho [Frankia sp. NRRL B-16219]	6.78702	83476.3	3	5	0.0598972	4.59251e-05	F209536.dat	Q22416_S-4-4.mgf	28.55	1	1	1.39241	1	1	0	0	1	0	0	1
WP_071067104.1	hypothetical protein [Frankia sp. NRRL B-16219]	5.15562	67124.9	2	4	0.0595904	4.56899e-05	F209530.dat	Q22410_S-3-2.mgf	29	1	1	1.63934	0	1	1	1	0	0	0	0
WP_071060170.1	methionine synthase [Frankia sp. NRRL B-16219]	4.84488	134573	2	8	0.0594475	4.55803e-05	F209531.dat	Q22411_S-3-3.mgf	47.08	2	2	1.18765	2	2	2	1	0	0	0	0
WP_083390846.1	hypothetical protein, partial [Frankia sp. NRRL B-16219]	6.35365	84973.2	2	5	0.0588421	4.51161e-05	F209530.dat	Q22410_S-3-2.mgf	23.51	1	1	1.04575	1	1	1	1	0	0	0	0
WP_071061332.1	Xaa-Pro aminopeptidase [Frankia sp. NRRL B-16219]	5.19626	51039.7	3	3	0.0587778	4.50668e-05	F209533.dat	Q22413_S-4-1.mgf	24.65	1	1	2.13675	0	0	0	0	1	1	0	1
WP_083391248.1	histidine kinase [Frankia sp. NRRL B-16219]	5.63776	68352.5	2	4	0.0585202	4.48693e-05	F209530.dat	Q22410_S-3-2.mgf	53.13	2	2	2.19092	0	2	2	0	0	0	0	0
WP_071063547.1	Pup--protein ligase [Frankia sp. NRRL B-16219]	8.58869	51807.9	2	3	0.0579063	4.43986e-05	F209534.dat	Q22414_S-4-2.mgf	47.94	1	1	2.65487	0	0	0	0	0	1	1	0
WP_083390844.1	LytR family transcriptional regulator [Frankia sp. NRRL B-16219]	5.94661	52462.6	2	3	0.0571836	4.38444e-05	F209522.dat	Q22402_S-1-2.mgf	16.13	1	1	2.34375	0	0	0	0	0	0	0	0
WP_071065114.1	sucrase ferredoxin [Frankia sp. NRRL B-16219]	8.1773	35678.4	2	2	0.0560564	4.29802e-05	F209526.dat	Q22406_S-2-2.mgf	20.34	1	1	2.1021	0	0	0	0	0	0	1	0
WP_071063728.1	mannose-1-phosphate guanyltransferase [Frankia sp. NRRL B-16219]	5.10062	89698	2	5	0.0557426	4.27396e-05	F209528.dat	Q22408_S2-4.mgf	53.24	2	2	1.90931	1	0	1	0	0	0	0	0
WP_071063092.1	hypothetical protein [Frankia sp. NRRL B-16219]	8.20429	54346.8	2	3	0.055201	4.23244e-05	F209535.dat	Q22415_S-4-3.mgf	25.33	1	1	1.46444	0	0	0	0	0	0	1	1
WP_071063989.1	AfsR/SARP family transcriptional regulator [Frankia sp. NRRL B-16219]	5.40257	108847	2	6	0.0551232	4.22647e-05	F209528.dat	Q22408_S2-4.mgf	40.02	2	3	1.73578	0	0	0	0	0	0	0	0
WP_071060679.1	phosphoglycerate dehydrogenase [Frankia sp. NRRL B-16219]	4.87699	54568.3	2	3	0.054977	4.21526e-05	F209536.dat	Q22416_S-4-4.mgf	31.43	1	1	1.70132	0	1	0	0	0	0	1	1
WP_071060364.1	MerR family transcriptional regulator [Frankia sp. NRRL B-16219]	4.98801	36604.3	2	2	0.0546385	4.1893e-05	F209524.dat	Q22404_S-1-4.mgf	26.68	1	1	2.02899	1	0	0	0	0	0	0	0
WP_071062847.1	LLM class flavin-dependent oxidoreductase [Frankia sp. NRRL B-16219]	6.43365	36818.9	2	2	0.0543199	4.16488e-05	F209522.dat	Q22402_S-1-2.mgf	36.87	1	1	2.33236	0	0	0	0	0	0	0	0
WP_071063714.1	trehalose-6-phosphate synthase [Frankia sp. NRRL B-16219]	5.02594	55478.4	2	3	0.0540751	4.14611e-05	F209523.dat	Q22403_S-1-3.mgf	17.44	1	1	1.58103	0	1	0	1	0	0	0	0
WP_071066847.1	DNA polymerase III subunit alpha [Frankia sp. NRRL B-16219]	5.40145	130225	2	7	0.0537533	4.12143e-05	F209535.dat	Q22415_S-4-3.mgf	38.04	2	2	1.18846	0	0	0	0	2	1	2	1
WP_071065418.1	molecular chaperone DnaJ [Frankia sp. NRRL B-16219]	9.36674	37244.9	2	2	0.0536986	4.11724e-05	F209521.dat	Q22401_S-1-1.mgf	18.97	1	1	1.98864	0	0	0	0	0	0	0	0
WP_071064755.1	DUF87 domain-containing protein [Frankia sp. NRRL B-16219]	5.86891	75613	3	4	0.052901	4.05608e-05	F209534.dat	Q22414_S-4-2.mgf	41.27	1	1	1.5942	1	0	0	0	0	1	0	0
WP_083391223.1	PucR family transcriptional regulator [Frankia sp. NRRL B-16219]	8.51467	56825	3	3	0.0527936	4.04786e-05	F209532.dat	Q22412_S-3-4.mgf	27.46	1	1	1.48423	1	1	0	1	0	0	0	0
WP_071066750.1	methylmalonyl-CoA mutase [Frankia sp. NRRL B-16219]	4.71254	57248.3	2	3	0.0524033	4.01793e-05	F209536.dat	Q22416_S-4-4.mgf	33.71	2	2	3.80952	0	0	0	0	0	1	0	2
WP_071060164.1	FAD-dependent oxidoreductase [Frankia sp. NRRL B-16219]	8.23905	57484.3	3	3	0.0521882	4.00143e-05	F209535.dat	Q22415_S-4-3.mgf	39.3	1	1	1.35659	0	0	0	1	0	0	1	0
WP_083390624.1	RNA polymerase sigma factor SigF [Frankia sp. NRRL B-16219]	5.27841	38426.8	2	2	0.052047	3.99061e-05	F209535.dat	Q22415_S-4-3.mgf	43.54	1	1	3.04709	0	0	0	0	0	0	1	1
WP_071064485.1	cation-translocating P-type ATPase [Frankia sp. NRRL B-16219]	9.91942	155128	2	8	0.0515704	3.95406e-05	F209535.dat	Q22415_S-4-3.mgf	33.02	1	1	0.58862	0	1	1	1	0	0	1	0
WP_071062708.1	hypothetical protein [Frankia sp. NRRL B-16219]	5.48671	39045.7	2	2	0.051222	3.92735e-05	F209535.dat	Q22415_S-4-3.mgf	29.3	1	1	3.76812	0	0	0	0	0	0	1	1
WP_071059481.1	hypothetical protein [Frankia sp. NRRL B-16219]	4.45195	78415.6	2	4	0.0510103	3.91112e-05	F209536.dat	Q22416_S-4-4.mgf	96.29	2	2	3.92707	0	0	0	0	0	1	1	2
WP_071064361.1	N-acetylglucosamine-6-phosphate deacetylase [Frankia sp. NRRL B-16219]	5.65299	39524.7	2	2	0.0506012	3.87976e-05	F209532.dat	Q22412_S-3-4.mgf	34.63	2	2	3.49127	0	0	0	2	0	0	0	0
WP_071060198.1	hypothetical protein [Frankia sp. NRRL B-16219]	4.58383	119567	2	6	0.0501809	3.84753e-05	F209534.dat	Q22414_S-4-2.mgf	70.715	2	2	2.11827	0	0	1	0	0	2	2	1
WP_071059633.1	GGDEF domain-containing protein [Frankia sp. NRRL B-16219]	6.2115	60769.5	2	3	0.0493669	3.78512e-05	F209524.dat	Q22404_S-1-4.mgf	35.45	2	2	2.95139	0	0	0	0	0	0	0	0
WP_071059767.1	DegT/DnrJ/EryC1/StrS family aminotransferase [Frankia sp. NRRL B-16219]	5.77337	40513.6	2	2	0.0493661	3.78506e-05	F209535.dat	Q22415_S-4-3.mgf	17.08	1	1	1.85185	0	0	0	0	0	0	1	0
WP_071060701.1	methylmalonyl-CoA mutase [Frankia sp. NRRL B-16219]	5.44612	122465	2	6	0.0489935	3.75649e-05	F209521.dat	Q22401_S-1-1.mgf	42.035	2	3	1.50044	0	0	0	0	0	0	0	0
WP_071065198.1	type IV secretion protein Rhs [Frankia sp. NRRL B-16219]	5.56538	61266.4	2	3	0.0489665	3.75441e-05	F209536.dat	Q22416_S-4-4.mgf	50.32	1	1	2.76817	0	0	0	0	0	1	1	1
WP_071059960.1	transposase [Frankia sp. NRRL B-16219]	11.4055	40859.2	2	2	0.0489485	3.75304e-05	F209533.dat	Q22413_S-4-1.mgf	23.71	1	1	1.97183	0	0	0	0	1	0	0	0
WP_071060856.1	molecular chaperone DnaJ [Frankia sp. NRRL B-16219]	9.11642	41133	2	2	0.0486228	3.72806e-05	F209531.dat	Q22411_S-3-3.mgf	20.8	1	1	1.78571	1	0	1	0	0	0	0	0
WP_071060527.1	integrase [Frankia sp. NRRL B-16219]	10.9365	41329.3	2	2	0.0483919	3.71036e-05	F209529.dat	Q22409_S-3-1.mgf	20.56	1	1	2.14477	1	0	0	0	0	0	1	0
WP_071065593.1	DUF1501 domain-containing protein [Frankia sp. NRRL B-16219]	5.69516	41820.5	2	2	0.0478234	3.66677e-05	F209533.dat	Q22413_S-4-1.mgf	62.49	2	2	4.83092	0	0	0	0	2	0	0	0
WP_071059347.1	adenylyltransferase/sulfurtransferase MoeZ [Frankia sp. NRRL B-16219]	5.03182	41917.5	2	2	0.0477128	3.65829e-05	F209535.dat	Q22415_S-4-3.mgf	44.16	2	2	5.89744	0	0	0	0	0	0	2	0
WP_071066738.1	histidine kinase [Frankia sp. NRRL B-16219]	5.35493	62928.6	2	3	0.0476731	3.65525e-05	F209529.dat	Q22409_S-3-1.mgf	30.38	1	1	1.18243	1	0	0	1	0	0	0	0
WP_083391287.1	phosphoribosylaminoimidazolecarboxamide formyltransferase [Frankia sp. NRRL B-16219]	5.54866	84953.5	3	4	0.0470846	3.61012e-05	F209536.dat	Q22416_S-4-4.mgf	74.05	2	2	4.33213	0	0	0	0	0	1	1	2
WP_071064318.1	HAD-IB family hydrolase [Frankia sp. NRRL B-16219]	8.55168	85077.5	2	4	0.047016	3.60486e-05	F209536.dat	Q22416_S-4-4.mgf	32.44	1	1	0.888325	0	1	1	1	0	0	0	1
WP_083390881.1	hypothetical protein [Frankia sp. NRRL B-16219]	5.2622	86061	2	4	0.0464786	3.56366e-05	F209533.dat	Q22413_S-4-1.mgf	37.06	2	2	2.23097	0	0	0	0	2	1	0	1
WP_071065552.1	LLM class flavin-dependent oxidoreductase [Frankia sp. NRRL B-16219]	6.34241	43154.5	2	2	0.0463451	3.55342e-05	F209528.dat	Q22408_S2-4.mgf	16.82	1	1	2.26131	0	0	0	0	0	0	0	0
WP_071066041.1	CoA transferase [Frankia sp. NRRL B-16219]	5.09689	43636.4	2	2	0.0458333	3.51418e-05	F209535.dat	Q22415_S-4-3.mgf	49.96	1	1	2.9703	0	0	0	0	0	1	1	0
WP_071065359.1	glycine--tRNA ligase [Frankia sp. NRRL B-16219]	5.01434	109264	3	5	0.0457608	3.50862e-05	F209528.dat	Q22408_S2-4.mgf	40.89	2	2	1.47203	1	1	0	0	0	0	0	0
WP_071064584.1	preprotein translocase subunit SecA [Frankia sp. NRRL B-16219]	5.10354	109271	2	5	0.0457578	3.50839e-05	F209529.dat	Q22409_S-3-1.mgf	28.51	1	1	0.704935	1	1	1	0	0	0	1	0
WP_071060401.1	adenosine deaminase [Frankia sp. NRRL B-16219]	10.225	65857.2	2	3	0.0455531	3.4927e-05	F209521.dat	Q22401_S-1-1.mgf	29.5	1	1	1.09375	1	0	0	0	0	0	0	0
WP_071061718.1	protein translocase subunit SecF [Frankia sp. NRRL B-16219]	9.69895	44244.2	2	2	0.0452037	3.46591e-05	F209536.dat	Q22416_S-4-4.mgf	67.73	1	1	3.83693	0	0	0	0	0	0	1	1
WP_071063560.1	proteasome ATPase [Frankia sp. NRRL B-16219]	5.03535	66618.6	2	3	0.0450325	3.45278e-05	F209536.dat	Q22416_S-4-4.mgf	65.98	2	2	4.49251	0	0	0	0	0	0	1	2
WP_071066201.1	guanylate cyclase [Frankia sp. NRRL B-16219]	5.67722	135357	2	6	0.0443273	3.39871e-05	F209536.dat	Q22416_S-4-4.mgf	20.86	1	2	0.622568	0	0	0	0	1	1	1	2
WP_083391289.1	sensor protein [Frankia sp. NRRL B-16219]	5.44561	136008	3	6	0.0441151	3.38244e-05	F209531.dat	Q22411_S-3-3.mgf	30.865	2	2	1.23362	0	0	2	0	0	1	1	1
WP_071066881.1	DNA helicase [Frankia sp. NRRL B-16219]	5.46212	186438	5	8	0.0429096	3.29002e-05	F209524.dat	Q22404_S-1-4.mgf	35.14	2	2	0.807848	0	0	0	1	0	0	1	1
WP_071059549.1	amidohydrolase family protein [Frankia sp. NRRL B-16219]	5.31516	46679.7	2	2	0.0428452	3.28508e-05	F209521.dat	Q22401_S-1-1.mgf	16.85	1	1	1.60183	0	0	0	0	0	0	0	0
WP_071061924.1	hypothetical protein [Frankia sp. NRRL B-16219]	6.31843	46882.9	2	2	0.0426595	3.27084e-05	F209521.dat	Q22401_S-1-1.mgf	26.06	1	1	1.60183	1	0	0	0	0	0	0	0
WP_071059361.1	hydrolase [Frankia sp. NRRL B-16219]	4.62227	47210	2	2	0.0423639	3.24817e-05	F209535.dat	Q22415_S-4-3.mgf	32.1	1	1	2.65487	0	0	0	0	0	1	1	0
WP_071059259.1	thioredoxin domain-containing protein [Frankia sp. NRRL B-16219]	5.01367	70998.6	3	3	0.0422543	3.23977e-05	F209533.dat	Q22413_S-4-1.mgf	90.5	2	2	3.43797	0	0	0	0	2	0	0	1
WP_071064879.1	alanine--tRNA ligase [Frankia sp. NRRL B-16219]	5.16575	94763.4	3	4	0.0422104	3.2364e-05	F209536.dat	Q22416_S-4-4.mgf	36.76	2	2	1.93182	0	0	0	0	0	1	1	2
WP_071063300.1	beta keto-acyl synthase [Frankia sp. NRRL B-16219]	5.08278	239161	3	10	0.0418129	3.20593e-05	F209530.dat	Q22410_S-3-2.mgf	35.185	2	3	0.730241	1	3	1	1	1	1	0	1
WP_071066884.1	diphosphate--fructose-6-phosphate 1-phosphotransferase [Frankia sp. NRRL B-16219]	6.09694	48195.9	2	2	0.0414973	3.18173e-05	F209530.dat	Q22410_S-3-2.mgf	16.61	1	1	2.02247	0	1	0	0	0	0	0	0
WP_071065095.1	cytochrome P450 [Frankia sp. NRRL B-16219]	5.29425	49299.1	2	2	0.0405687	3.11053e-05	F209530.dat	Q22410_S-3-2.mgf	23.68	1	1	1.57658	0	1	0	0	0	0	0	0
WP_071064971.1	UDP-glucose/GDP-mannose dehydrogenase family protein [Frankia sp. NRRL B-16219]	5.39638	49579.6	2	2	0.0403392	3.09293e-05	F209535.dat	Q22415_S-4-3.mgf	19.78	1	1	3.44086	0	0	0	0	1	0	1	0
WP_071063738.1	ribosome biogenesis GTPase Der [Frankia sp. NRRL B-16219]	6.22775	49763.3	2	2	0.0401903	3.08151e-05	F209536.dat	Q22416_S-4-4.mgf	32.88	1	1	2.38095	0	0	0	0	0	0	0	1
WP_071061110.1	S9 family peptidase [Frankia sp. NRRL B-16219]	4.8137	75070.2	2	3	0.0399626	3.06406e-05	F209531.dat	Q22411_S-3-3.mgf	39.68	2	2	2.37389	1	0	2	0	0	0	0	0
WP_071067253.1	serine/threonine protein kinase [Frankia sp. NRRL B-16219]	6.46243	179170	6	7	0.0390689	2.99554e-05	F209535.dat	Q22415_S-4-3.mgf	48.82	2	2	0.898742	0	1	1	0	1	0	2	0
WP_071063276.1	methylmalonate-semialdehyde dehydrogenase (CoA acylating) [Frankia sp. NRRL B-16219]	5.28296	51714.3	2	2	0.038674	2.96526e-05	F209531.dat	Q22411_S-3-3.mgf	62.62	2	2	1.82556	0	0	2	0	0	0	0	0
WP_071066623.1	DUF839 domain-containing protein [Frankia sp. NRRL B-16219]	5.32104	52159.2	2	2	0.0383441	2.93996e-05	F209534.dat	Q22414_S-4-2.mgf	74.94	2	2	4.97018	0	0	0	0	0	2	0	0
WP_071066353.1	MmgE/PrpD family protein [Frankia sp. NRRL B-16219]	5.86809	54325	2	2	0.0368155	2.82276e-05	F209531.dat	Q22411_S-3-3.mgf	22.18	1	1	1.39442	0	0	1	0	0	0	0	0
WP_071061166.1	FAD-binding oxidoreductase [Frankia sp. NRRL B-16219]	9.66593	109973	2	4	0.0363726	2.7888e-05	F209535.dat	Q22415_S-4-3.mgf	30.46	1	1	0.661001	0	0	0	0	1	0	1	1
WP_071061045.1	aldehyde dehydrogenase [Frankia sp. NRRL B-16219]	5.70917	56203.7	2	2	0.0355849	2.7284e-05	F209535.dat	Q22415_S-4-3.mgf	25.39	1	1	1.33843	0	0	0	0	0	0	1	0
WP_071066323.1	SMC family ATPase [Frankia sp. NRRL B-16219]	5.12613	114440	3	4	0.0349527	2.67993e-05	F209530.dat	Q22410_S-3-2.mgf	34.74	2	2	1.44274	1	2	0	1	0	0	0	0
WP_083390854.1	trigger factor [Frankia sp. NRRL B-16219]	4.32835	57806.2	2	2	0.0345984	2.65277e-05	F209530.dat	Q22410_S-3-2.mgf	67.18	2	2	3.57815	0	2	0	0	0	0	0	0
WP_071060868.1	glycoside hydrolase family 65 protein [Frankia sp. NRRL B-16219]	5.50879	88985.9	2	3	0.0337132	2.5849e-05	F209534.dat	Q22414_S-4-2.mgf	34.45	1	1	2.125	0	0	0	0	1	1	0	1
WP_083391066.1	ABC transporter ATP-binding protein [Frankia sp. NRRL B-16219]	5.82076	59367.5	2	2	0.0336884	2.583e-05	F209528.dat	Q22408_S2-4.mgf	18.07	1	1	1.56794	0	0	0	1	0	0	0	0
WP_071059451.1	ATP-dependent helicase [Frankia sp. NRRL B-16219]	6.07823	59450	2	2	0.0336417	2.57941e-05	F209528.dat	Q22408_S2-4.mgf	17.9	1	1	1.43885	1	0	0	0	0	0	0	0
WP_083391160.1	hybrid sensor histidine kinase/response regulator [Frankia sp. NRRL B-16219]	4.99026	118913	2	4	0.0336381	2.57914e-05	F209536.dat	Q22416_S-4-4.mgf	37.19	2	2	1.44274	0	0	0	0	1	0	1	2
WP_083391367.1	DNA translocase FtsK [Frankia sp. NRRL B-16219]	8.87914	89380.6	2	3	0.0335643	2.57348e-05	F209535.dat	Q22415_S-4-3.mgf	52.86	1	1	0.855746	0	0	0	0	1	0	1	0
WP_071064001.1	peptidase C2 calpain [Frankia sp. NRRL B-16219]	8.77992	62028.2	2	2	0.0322434	2.4722e-05	F209521.dat	Q22401_S-1-1.mgf	19.12	1	1	1.17057	0	0	0	0	0	0	0	0
WP_071066287.1	haloacid dehalogenase [Frankia sp. NRRL B-16219]	5.48175	93555.4	2	3	0.0320665	2.45864e-05	F209534.dat	Q22414_S-4-2.mgf	24.23	1	1	0.811124	0	0	0	0	0	1	1	0
WP_071060912.1	glutaminase A [Frankia sp. NRRL B-16219]	5.93971	67221.8	2	2	0.0297523	2.2812e-05	F209534.dat	Q22414_S-4-2.mgf	24.5	1	1	1.44231	1	0	0	0	0	1	0	0
WP_071060613.1	chromosome segregation protein SMC [Frankia sp. NRRL B-16219]	5.34972	134596	3	4	0.0297185	2.27861e-05	F209521.dat	Q22401_S-1-1.mgf	65.33	2	2	1.10847	0	1	1	0	0	0	0	0
WP_071066435.1	hypothetical protein [Frankia sp. NRRL B-16219]	6.22862	67497.7	2	2	0.0296306	2.27188e-05	F209528.dat	Q22408_S2-4.mgf	16.22	1	1	1.5625	1	0	0	0	0	0	0	0
WP_071062128.1	restriction endonuclease subunit M [Frankia sp. NRRL B-16219]	5.72982	174995	2	5	0.0285723	2.19073e-05	F209535.dat	Q22415_S-4-3.mgf	53.25	1	1	0.761905	0	0	0	0	0	0	1	0
WP_071066066.1	non-ribosomal peptide synthetase [Frankia sp. NRRL B-16219]	5.16585	623152	7	17	0.0272806	2.09169e-05	F209533.dat	Q22413_S-4-1.mgf	69.13	2	2	0.321925	1	0	1	0	2	3	2	2
WP_071066999.1	TIGR02680 family protein [Frankia sp. NRRL B-16219]	5.59569	147029	4	4	0.0272055	2.08593e-05	F209536.dat	Q22416_S-4-4.mgf	19.66	1	1	0.661765	1	0	0	0	0	0	0	1
WP_071060048.1	hybrid sensor histidine kinase/response regulator [Frankia sp. NRRL B-16219]	4.82398	148195	2	4	0.0269915	2.06952e-05	F209524.dat	Q22404_S-1-4.mgf	20.54	1	1	0.569801	1	0	0	0	0	0	0	0
WP_071065307.1	BREX-2 system phosphatase PglZ [Frankia sp. NRRL B-16219]	5.73166	112471	2	3	0.0266736	2.04515e-05	F209530.dat	Q22410_S-3-2.mgf	18.7	1	1	0.64695	0	1	0	1	0	0	0	0
WP_071061554.1	hypothetical protein [Frankia sp. NRRL B-16219]	6.10016	114829	3	3	0.0261258	2.00315e-05	F209522.dat	Q22402_S-1-2.mgf	38.55	2	2	1.4245	0	0	1	0	0	0	0	0
WP_071059680.1	lantibiotic dehydratase [Frankia sp. NRRL B-16219]	6.4542	115021	2	3	0.0260823	1.99981e-05	F209527.dat	Q22407_S-2-3.mgf	24.6	1	1	0.649351	1	0	0	0	0	0	0	0
WP_071063789.1	isoleucine--tRNA ligase [Frankia sp. NRRL B-16219]	5.28362	119057	2	3	0.025198	1.93201e-05	F209534.dat	Q22414_S-4-2.mgf	44.41	2	2	2.03515	0	0	0	0	0	2	1	0
WP_083390941.1	hypothetical protein [Frankia sp. NRRL B-16219]	5.95959	279674	2	7	0.0250291	1.91906e-05	F209532.dat	Q22412_S-3-4.mgf	46.71	2	2	0.570125	1	1	1	2	0	0	0	0
WP_071060625.1	ATP-dependent DNA helicase RecG [Frankia sp. NRRL B-16219]	5.82439	80903.4	2	2	0.0247208	1.89543e-05	F209521.dat	Q22401_S-1-1.mgf	33.9634	1	1	0.905563	0	0	0	0	0	0	0	1
WP_071065698.1	hypothetical protein [Frankia sp. NRRL B-16219]	5.72174	163098	2	4	0.0245252	1.88042e-05	F209535.dat	Q22415_S-4-3.mgf	20.38	1	1	0.713359	1	1	0	1	0	0	1	0
WP_071059693.1	beta-ketoacyl synthase [Frankia sp. NRRL B-16219]	5.42838	333036	2	8	0.0240215	1.8418e-05	F209525.dat	Q22405_S-2-1.mgf	24.61	1	1	0.276413	0	0	0	0	0	0	0	0
WP_071064334.1	excinuclease ABC subunit UvrA [Frankia sp. NRRL B-16219]	6.40548	84528.4	2	2	0.0236607	1.81414e-05	F209528.dat	Q22408_S2-4.mgf	38.62	1	1	1.76101	0	1	0	0	0	0	0	0
WP_071065310.1	BREX system serine/threonine kinase PglW [Frankia sp. NRRL B-16219]	6.18563	172990	3	4	0.0231227	1.77289e-05	F209531.dat	Q22411_S-3-3.mgf	19.48	1	1	0.679852	0	1	1	0	1	0	0	0
WP_071059550.1	indolepyruvate ferredoxin oxidoreductase [Frankia sp. NRRL B-16219]	6.40088	131138	3	3	0.0228767	1.75403e-05	F209536.dat	Q22416_S-4-4.mgf	17.93	1	1	0.803859	0	0	0	0	0	0	0	1
WP_071061001.1	serine/threonine protein kinase [Frankia sp. NRRL B-16219]	8.02364	91352.5	2	2	0.0218932	1.67862e-05	F209534.dat	Q22414_S-4-2.mgf	34.58	1	1	1.62162	0	1	0	0	0	1	0	0
WP_071061617.1	valine--tRNA ligase [Frankia sp. NRRL B-16219]	5.36418	95878.7	2	2	0.0208597	1.59938e-05	F209535.dat	Q22415_S-4-3.mgf	46.77	2	2	1.83697	0	0	0	0	0	0	2	0
WP_071061565.1	hypothetical protein [Frankia sp. NRRL B-16219]	5.42603	98690.9	2	2	0.0202653	1.5538e-05	F209536.dat	Q22416_S-4-4.mgf	42.46	1	1	1.64114	0	0	0	0	0	0	1	1
WP_071063348.1	DDE transposase [Frankia sp. NRRL B-16219]	6.55924	110522	2	2	0.0180959	1.38747e-05	F209535.dat	Q22415_S-4-3.mgf	31.8	1	1	0.695825	0	0	0	0	0	0	1	0
WP_071065380.1	bifunctional glutamine-synthetase adenylyltransferase/deadenyltransferase [Frankia sp. NRRL B-16219]	9.68924	111695	2	2	0.017906	1.37291e-05	F209529.dat	Q22409_S-3-1.mgf	21.67	1	1	0.762631	1	0	0	0	0	0	1	0
WP_071065764.1	TIR domain-containing protein [Frankia sp. NRRL B-16219]	5.4247	112011	2	2	0.0178555	1.36903e-05	F209527.dat	Q22407_S-2-3.mgf	18.24	1	1	0.848256	0	0	0	0	0	0	0	0
WP_071060335.1	ATP-dependent helicase [Frankia sp. NRRL B-16219]	5.77158	169549	2	3	0.017694	1.35666e-05	F209528.dat	Q22408_S2-4.mgf	26.35	1	1	0.432633	0	1	0	0	0	0	0	0
WP_071062778.1	non-ribosomal peptide synthetase [Frankia sp. NRRL B-16219]	5.07583	201135	2	3	0.0149154	1.14361e-05	F209524.dat	Q22404_S-1-4.mgf	45.51	1	1	0.369198	1	0	0	0	0	0	0	0
WP_071065309.1	SAM-dependent methyltransferase [Frankia sp. NRRL B-16219]	5.31818	135092	2	2	0.0148047	1.13512e-05	F209528.dat	Q22408_S2-4.mgf	44.36	2	2	1.24688	0	0	0	0	0	0	0	0
WP_071060374.1	ATP/GTP-binding protein [Frankia sp. NRRL B-16219]	5.59022	144802	2	2	0.013812	1.05901e-05	F209531.dat	Q22411_S-3-3.mgf	19.86	1	1	0.535578	0	0	1	0	0	0	0	0
WP_071063831.1	SARP family transcriptional regulator [Frankia sp. NRRL B-16219]	6.06827	145639	2	2	0.0137326	1.05292e-05	F209530.dat	Q22410_S-3-2.mgf	18.5	1	1	0.520059	0	1	0	0	0	0	0	0
WP_071064723.1	hypothetical protein [Frankia sp. NRRL B-16219]	5.0104	211527	2	2	0.00945505	7.24949e-06	F209528.dat	Q22408_S2-4.mgf	17.17	1	1	0.401003	0	1	0	0	0	0	0	0
WP_071060746.1	hypothetical protein [Frankia sp. NRRL B-16219]	9.51278	6560.34	1	38	5.79238	0.0044412	F209522.dat	Q22402_S-1-2.mgf	151.25	1	1	30.6452	1	2	3	2	3	5	6	7
WP_020458657.1	MULTISPECIES: ATP synthase subunit C [Frankia]	4.17725	8322.49	1	28	3.36438	0.00257957	F209533.dat	Q22413_S-4-1.mgf	67.6	1	2	12.1951	1	1	1	1	2	4	3	4
WP_071064011.1	hypothetical protein [Frankia sp. NRRL B-16219]	3.82536	23531.3	1	39	1.65736	0.00127075	F209533.dat	Q22413_S-4-1.mgf	81.35	1	13	6.639	0	0	0	0	13	10	8	8
WP_003956441.1	MULTISPECIES: 50S ribosomal protein L36 [Actinobacteria]	10.6947	4386.43	1	6	1.36786	0.00104878	F209534.dat	Q22414_S-4-2.mgf	44.55	1	2	24.3243	0	0	0	0	0	2	2	2
WP_071065239.1	muconolactone delta-isomerase [Frankia sp. NRRL B-16219]	6.29446	12011.2	1	11	0.91581	0.00070218	F209534.dat	Q22414_S-4-2.mgf	24.09	1	2	6.42202	0	1	0	0	2	2	2	2
WP_071060243.1	WhiB family transcriptional regulator [Frankia sp. NRRL B-16219]	8.90418	12063	1	11	0.91188	0.000699167	F209531.dat	Q22411_S-3-3.mgf	37.18	1	1	6.25	1	1	1	1	0	0	0	0
WP_071059963.1	transposase [Frankia sp. NRRL B-16219]	11.4484	37563.3	1	33	0.878516	0.000673586	F209524.dat	Q22404_S-1-4.mgf	35.035	1	2	2.15385	3	4	5	4	0	0	1	0
WP_006539112.1	MULTISPECIES: 50S ribosomal protein L33 [Frankia]	10.2046	6564.29	1	5	0.761696	0.000584017	F209536.dat	Q22416_S-4-4.mgf	25.05	1	2	16.6667	0	0	0	0	0	2	1	2
WP_071059881.1	TIGR03668 family PPOX class F420-dependent oxidoreductase [Frankia sp. NRRL B-16219]	6.4107	17253.9	1	13	0.753455	0.000577697	F209528.dat	Q22408_S2-4.mgf	30.02	1	2	5.80645	2	2	2	2	0	0	0	0
WP_071062809.1	type B 50S ribosomal protein L31 [Frankia sp. NRRL B-16219]	8.09367	9604.86	1	7	0.728797	0.000558792	F209523.dat	Q22403_S-1-3.mgf	23.04	1	1	8.43373	0	1	0	1	1	0	0	0
WP_071066026.1	alpha/beta hydrolase [Frankia sp. NRRL B-16219]	5.30882	35799.4	1	24	0.670402	0.000514018	F209528.dat	Q22408_S2-4.mgf	29.08	1	3	2.39521	4	5	3	4	0	0	0	0
WP_071064894.1	nuclear transport factor 2 family protein [Frankia sp. NRRL B-16219]	5.0057	16656.2	1	11	0.660413	0.00050636	F209528.dat	Q22408_S2-4.mgf	33.77	1	1	4.69799	2	2	1	1	0	0	0	0
WP_071065057.1	hypothetical protein [Frankia sp. NRRL B-16219]	8.33868	9106.83	1	6	0.658846	0.000505158	F209528.dat	Q22408_S2-4.mgf	19.43	1	1	13.75	0	0	0	0	0	0	0	0
WP_071059450.1	hypothetical protein [Frankia sp. NRRL B-16219]	11.8587	9148.88	1	6	0.655818	0.000502836	F209534.dat	Q22414_S-4-2.mgf	29.73	1	1	8.23529	0	0	0	0	2	1	2	1
WP_071065038.1	ATP-binding protein [Frankia sp. NRRL B-16219]	5.55076	14342.4	1	9	0.62751	0.000481132	F209528.dat	Q22408_S2-4.mgf	38.82	1	3	5.34351	2	1	1	0	0	0	0	0
WP_071060874.1	antibiotic biosynthesis monooxygenase [Frankia sp. NRRL B-16219]	5.39725	28904.3	1	17	0.588148	0.000450952	F209530.dat	Q22410_S-3-2.mgf	28.25	1	3	2.72374	2	3	3	3	0	0	0	0
WP_071067201.1	hypothetical protein [Frankia sp. NRRL B-16219]	5.93633	18996.2	1	11	0.579064	0.000443987	F209529.dat	Q22409_S-3-1.mgf	30.85	1	2	3.91061	2	3	2	2	0	0	0	0
WP_071065420.1	TetR/AcrR family transcriptional regulator [Frankia sp. NRRL B-16219]	6.76208	21163.1	1	12	0.567024	0.000434755	F209531.dat	Q22411_S-3-3.mgf	36.01	1	2	4.10256	2	2	2	2	0	0	0	0
WP_071065067.1	ATP-dependent Clp protease proteolytic subunit [Frankia sp. NRRL B-16219]	5.83052	20626.5	1	11	0.533295	0.000408894	F209521.dat	Q22401_S-1-1.mgf	39.67	1	1	3.66492	1	1	1	1	0	0	0	0
WP_071063758.1	MBL fold metallo-hydrolase [Frankia sp. NRRL B-16219]	4.99522	22799.5	1	12	0.526327	0.000403552	F209534.dat	Q22414_S-4-2.mgf	70.98	1	3	6.51163	0	0	0	0	3	3	3	3
WP_071059479.1	hypothetical protein [Frankia sp. NRRL B-16219]	9.49944	12592.7	1	6	0.476465	0.000365321	F209522.dat	Q22402_S-1-2.mgf	32.725	1	1	5.98291	1	0	1	1	0	0	0	0
WP_071065072.1	IS110 family transposase [Frankia sp. NRRL B-16219]	10.233	42826.7	1	20	0.466999	0.000358063	F209532.dat	Q22412_S-3-4.mgf	35.82	1	3	1.77665	0	4	4	3	0	0	0	0
WP_018502318.1	MULTISPECIES: 50S ribosomal protein L31 [Frankia]	9.46044	8643.27	1	4	0.462788	0.000354834	F209535.dat	Q22415_S-4-3.mgf	28.6	1	1	8.97436	0	0	0	0	0	1	1	1
WP_071066604.1	TetR/AcrR family transcriptional regulator [Frankia sp. NRRL B-16219]	5.16779	29337.3	1	13	0.443122	0.000339756	F209531.dat	Q22411_S-3-3.mgf	39.91	1	1	2.50896	1	1	1	1	2	2	2	2
WP_071067170.1	aldehyde dehydrogenase family protein [Frankia sp. NRRL B-16219]	4.79816	49657.3	1	22	0.443037	0.00033969	F209526.dat	Q22406_S-2-2.mgf	20.45	1	2	1.4862	3	3	3	3	0	0	0	0
WP_071059489.1	hypothetical protein [Frankia sp. NRRL B-16219]	4.94277	9133.68	1	4	0.43794	0.000335782	F209534.dat	Q22414_S-4-2.mgf	54.21	1	1	10.8696	0	0	1	1	0	1	1	0
WP_083390820.1	hypothetical protein [Frankia sp. NRRL B-16219]	8.81509	11640.8	1	5	0.429525	0.00032933	F209530.dat	Q22410_S-3-2.mgf	30.64	1	1	6.66667	1	1	0	1	0	0	0	0
WP_071066502.1	hypothetical protein [Frankia sp. NRRL B-16219]	11.4694	30366.3	1	13	0.428106	0.000328242	F209527.dat	Q22407_S-2-3.mgf	41.66	1	2	2.4911	3	2	2	1	0	0	0	0
WP_071066829.1	hypothetical protein [Frankia sp. NRRL B-16219]	4.45225	11840.7	1	5	0.422272	0.000323769	F209536.dat	Q22416_S-4-4.mgf	114.53	1	2	18.1034	0	0	0	0	1	1	1	2
WP_071061050.1	DNA-binding protein [Frankia sp. NRRL B-16219]	7.90076	9477.97	1	4	0.422031	0.000323585	F209524.dat	Q22404_S-1-4.mgf	24.33	1	1	8.04598	0	0	0	0	0	0	0	0
WP_071064106.1	hypothetical protein [Frankia sp. NRRL B-16219]	11.4297	16719.1	1	7	0.418684	0.000321018	F209536.dat	Q22416_S-4-4.mgf	39.93	1	2	7.09677	0	0	0	0	1	2	2	2
WP_071059151.1	glycosyl transferase [Frankia sp. NRRL B-16219]	8.94165	32579.1	1	13	0.399029	0.000305948	F209530.dat	Q22410_S-3-2.mgf	36.76	1	2	2.9316	2	2	2	2	0	0	0	0
WP_071060388.1	hypothetical protein [Frankia sp. NRRL B-16219]	10.826	17773.6	1	7	0.393843	0.000301972	F209531.dat	Q22411_S-3-3.mgf	24.32	1	1	4.5977	2	2	1	1	0	0	0	0
WP_071061624.1	DUF4235 domain-containing protein [Frankia sp. NRRL B-16219]	10.4836	10345.4	1	4	0.386645	0.000296453	F209533.dat	Q22413_S-4-1.mgf	43.32	1	1	15.6863	0	0	0	0	1	1	1	1
WP_071067194.1	type I-E CRISPR-associated endonuclease Cas1 [Frankia sp. NRRL B-16219]	5.88394	36292.5	1	14	0.385754	0.00029577	F209531.dat	Q22411_S-3-3.mgf	27.77	1	2	2.12121	2	2	2	2	0	0	0	0
WP_071066988.1	glycosyl transferase [Frankia sp. NRRL B-16219]	5.1247	41644.2	1	16	0.384207	0.000294584	F209523.dat	Q22403_S-1-3.mgf	24.13	1	2	1.79028	2	2	1	2	0	0	0	0
WP_071064527.1	hypothetical protein [Frankia sp. NRRL B-16219]	11.3162	10456.6	1	4	0.382532	0.0002933	F209534.dat	Q22414_S-4-2.mgf	18.58	1	1	8.08081	0	1	0	0	0	1	1	0
WP_071067145.1	(2Fe-2S)-binding protein [Frankia sp. NRRL B-16219]	5.13145	44746.3	1	17	0.37992	0.000291296	F209525.dat	Q22405_S-2-1.mgf	20.08	1	2	1.75879	3	2	2	1	0	0	0	0
WP_071064250.1	hemerythrin [Frankia sp. NRRL B-16219]	5.22259	18779	1	7	0.372758	0.000285805	F209522.dat	Q22402_S-1-2.mgf	31.2	1	2	4.21687	0	0	0	0	0	0	0	0
WP_071065426.1	XRE family transcriptional regulator [Frankia sp. NRRL B-16219]	9.77292	18804.1	1	7	0.372258	0.000285422	F209529.dat	Q22409_S-3-1.mgf	22.29	1	1	4.73373	1	1	1	1	0	0	0	0
WP_083390860.1	TrkA family potassium uptake protein [Frankia sp. NRRL B-16219]	4.46652	26934.8	1	10	0.371266	0.000284662	F209531.dat	Q22411_S-3-3.mgf	24.46	1	2	3.0888	2	1	2	2	0	0	0	0
WP_083391188.1	CopY family transcriptional regulator [Frankia sp. NRRL B-16219]	6.43161	16687.5	1	6	0.35955	0.000275678	F209521.dat	Q22401_S-1-1.mgf	26.15	1	2	5.03145	0	0	0	0	0	0	0	0
WP_071062270.1	TetR family transcriptional regulator [Frankia sp. NRRL B-16219]	5.99624	22350.5	1	8	0.357933	0.000274439	F209525.dat	Q22405_S-2-1.mgf	26.78	1	1	3.53535	1	1	1	2	0	0	0	0
WP_071059477.1	flagellar protein [Frankia sp. NRRL B-16219]	11.5229	8668.67	1	3	0.346074	0.000265346	F209536.dat	Q22416_S-4-4.mgf	107.69	1	1	28.8889	0	0	0	0	0	1	1	1
WP_071060297.1	methyltransferase domain-containing protein [Frankia sp. NRRL B-16219]	8.45216	26011.7	1	9	0.345999	0.000265288	F209532.dat	Q22412_S-3-4.mgf	27.94	1	1	2.92887	1	0	0	1	0	0	1	0
WP_071064698.1	carboxymuconolactone decarboxylase [Frankia sp. NRRL B-16219]	4.66199	11897.2	1	4	0.336213	0.000257785	F209535.dat	Q22415_S-4-3.mgf	24.23	1	2	8.69565	0	0	0	0	1	1	2	0
WP_071060827.1	DUF3151 domain-containing protein [Frankia sp. NRRL B-16219]	5.8752	14913.6	1	5	0.335265	0.000257058	F209534.dat	Q22414_S-4-2.mgf	35.2	1	1	4.92958	0	0	0	0	0	1	1	1
WP_071060206.1	hypothetical protein [Frankia sp. NRRL B-16219]	9.99042	8995.7	1	3	0.333493	0.000255699	F209529.dat	Q22409_S-3-1.mgf	18.81	1	1	10.1266	1	0	1	0	0	0	0	0
WP_083390783.1	hypothetical protein [Frankia sp. NRRL B-16219]	4.7678	15470.6	1	5	0.323194	0.000247803	F209528.dat	Q22408_S2-4.mgf	19.71	1	2	5.36913	0	1	0	1	0	0	0	0
WP_083390703.1	site-specific integrase [Frankia sp. NRRL B-16219]	10.3243	37993	1	12	0.315848	0.00024217	F209528.dat	Q22408_S2-4.mgf	31.31	1	1	2.34604	0	0	0	0	2	2	2	2
WP_071066637.1	addiction module toxin RelE [Frankia sp. NRRL B-16219]	9.14868	13673.3	1	4	0.292541	0.000224301	F209529.dat	Q22409_S-3-1.mgf	17.98	1	1	8.33333	1	0	2	1	0	0	0	0
WP_006539145.1	MULTISPECIES: 30S ribosomal protein S14 type Z [Frankia]	10.9862	7007.73	1	2	0.285399	0.000218824	F209534.dat	Q22414_S-4-2.mgf	29.87	1	1	13.1148	0	0	0	0	0	1	1	0
WP_071064269.1	ATP-dependent carboxylate-amine ligase [Frankia sp. NRRL B-16219]	5.29425	38987	1	11	0.282145	0.000216329	F209529.dat	Q22409_S-3-1.mgf	28.51	1	3	2.17984	3	1	2	1	0	0	0	0
WP_071066702.1	hypothetical protein [Frankia sp. NRRL B-16219]	5.88731	24828.8	1	7	0.28193	0.000216165	F209526.dat	Q22406_S-2-2.mgf	22.2	1	2	3.4632	0	0	0	0	0	0	0	0
WP_071066585.1	hypothetical protein [Frankia sp. NRRL B-16219]	4.68443	21292.9	1	6	0.281784	0.000216052	F209530.dat	Q22410_S-3-2.mgf	32.12	1	1	3.33333	0	1	0	0	0	0	0	0
WP_071060280.1	ferredoxin [Frankia sp. NRRL B-16219]	4.2736	7099.53	1	2	0.281709	0.000215995	F209534.dat	Q22414_S-4-2.mgf	33.76	1	1	12.5	0	0	0	0	0	1	1	0
WP_071061195.1	hypothetical protein [Frankia sp. NRRL B-16219]	11.5796	7099.6	1	2	0.281706	0.000215993	F209522.dat	Q22402_S-1-2.mgf	21.69	1	2	13.8462	0	0	0	0	0	0	0	0
WP_071066798.1	hypothetical protein [Frankia sp. NRRL B-16219]	5.76795	32076.7	1	9	0.280577	0.000215127	F209533.dat	Q22413_S-4-1.mgf	92.6	1	2	5.14469	0	0	0	0	2	3	2	2
WP_083390808.1	DUF3817 domain-containing protein [Frankia sp. NRRL B-16219]	11.1444	14396	1	4	0.277854	0.00021304	F209523.dat	Q22403_S-1-3.mgf	19.48	1	1	4.92958	0	0	0	0	0	0	0	0
WP_020458945.1	MULTISPECIES: hypothetical protein [Frankia]	9.72389	14492.6	1	4	0.276004	0.000211621	F209523.dat	Q22403_S-1-3.mgf	21.28	1	1	9.30233	0	0	0	0	0	0	0	0
WP_071065487.1	enoyl-CoA hydratase [Frankia sp. NRRL B-16219]	6.93199	29193.5	1	8	0.274033	0.00021011	F209522.dat	Q22402_S-1-2.mgf	51.74	1	2	3.28467	0	0	0	0	0	0	0	0
WP_071065777.1	glycerophosphodiester phosphodiesterase [Frankia sp. NRRL B-16219]	8.54335	40153.2	1	11	0.273951	0.000210047	F209534.dat	Q22414_S-4-2.mgf	38.33	1	2	5.02646	0	1	0	1	2	2	2	2
WP_071066179.1	tRNA pseudouridine(38-40) synthase TruA [Frankia sp. NRRL B-16219]	10.1718	29568.7	1	8	0.270556	0.000207444	F209530.dat	Q22410_S-3-2.mgf	33.75	1	1	2.54545	1	1	2	2	0	0	0	0
WP_071066358.1	hypothetical protein [Frankia sp. NRRL B-16219]	8.00483	18518.6	1	5	0.269998	0.000207016	F209530.dat	Q22410_S-3-2.mgf	28.26	1	1	4.79042	1	1	1	1	0	0	0	0
WP_012157459.1	MULTISPECIES: osmotically inducible protein C [Frankia]	4.90975	14835.4	1	4	0.269625	0.00020673	F209533.dat	Q22413_S-4-1.mgf	63.93	1	1	7.04225	0	0	0	0	1	1	1	1
WP_006542192.1	MULTISPECIES: hypothetical protein [Frankia]	5.05227	7422.75	1	2	0.269442	0.00020659	F209529.dat	Q22409_S-3-1.mgf	20.8	1	1	9.72222	1	0	0	1	0	0	0	0
WP_071067006.1	class I SAM-dependent methyltransferase [Frankia sp. NRRL B-16219]	9.64553	26174.5	1	7	0.267436	0.000205052	F209528.dat	Q22408_S2-4.mgf	28.57	1	1	3.37553	1	1	1	1	0	0	0	0
WP_083391334.1	sulfotransferase [Frankia sp. NRRL B-16219]	4.97523	49213.6	1	13	0.264155	0.000202536	F209524.dat	Q22404_S-1-4.mgf	32.45	1	2	1.57658	1	1	1	1	0	0	0	0
WP_071060197.1	hypothetical protein [Frankia sp. NRRL B-16219]	4.61005	15220.5	1	4	0.262804	0.0002015	F209534.dat	Q22414_S-4-2.mgf	38.49	1	1	8.96552	0	0	0	0	1	1	1	1
WP_071066308.1	class I SAM-dependent methyltransferase [Frankia sp. NRRL B-16219]	5.6235	46237.8	1	12	0.259528	0.000198988	F209528.dat	Q22408_S2-4.mgf	55.06	1	1	1.6055	1	2	2	2	0	0	0	0
WP_020459890.1	MULTISPECIES: alkyl hydroperoxide reductase AhpD [Frankia]	6.06326	19365.9	1	5	0.258186	0.000197959	F209536.dat	Q22416_S-4-4.mgf	26.54	1	1	4.46927	0	0	0	0	2	1	1	1
WP_071066291.1	NAD(P)-dependent oxidoreductase [Frankia sp. NRRL B-16219]	5.50174	23366.3	1	6	0.25678	0.000196881	F209530.dat	Q22410_S-3-2.mgf	25.98	1	2	3.8961	1	2	1	1	0	0	0	0
WP_020459664.1	MULTISPECIES: RNase adaptor protein RapZ [Frankia]	6.46166	31499.4	1	8	0.253973	0.000194729	F209528.dat	Q22408_S2-4.mgf	26.44	1	2	3.11419	1	0	1	1	0	0	0	0
WP_071066794.1	LLM class F420-dependent oxidoreductase [Frankia sp. NRRL B-16219]	5.71822	32278.3	1	8	0.247845	0.00019003	F209524.dat	Q22404_S-1-4.mgf	41.855	1	2	3.34448	0	0	0	0	0	0	0	0
WP_071065210.1	GNAT family N-acetyltransferase [Frankia sp. NRRL B-16219]	4.63771	16361	1	4	0.244484	0.000187454	F209535.dat	Q22415_S-4-3.mgf	56.28	1	1	5.59441	0	0	0	0	1	1	1	1
WP_083391388.1	hypothetical protein [Frankia sp. NRRL B-16219]	11.4747	20477.9	1	5	0.244165	0.000187209	F209526.dat	Q22406_S-2-2.mgf	18.5	1	1	4.27807	1	1	0	1	0	0	0	0
WP_071063579.1	phosphoglycerate mutase [Frankia sp. NRRL B-16219]	5.66495	28696.8	1	7	0.24393	0.000187029	F209530.dat	Q22410_S-3-2.mgf	34.61	1	2	3.28467	1	2	1	1	0	0	0	0
WP_071066959.1	nucleotide sugar dehydrogenase [Frankia sp. NRRL B-16219]	5.39408	49789.8	1	12	0.241013	0.000184792	F209529.dat	Q22409_S-3-1.mgf	23.24	1	2	1.48936	2	1	1	2	0	0	0	0
WP_083390857.1	protein kinase family protein [Frankia sp. NRRL B-16219]	6.34619	42758.6	1	10	0.233871	0.000179316	F209526.dat	Q22406_S-2-2.mgf	31.72	1	1	1.78117	1	1	1	1	0	0	0	0
WP_071061078.1	DNA-binding protein [Frankia sp. NRRL B-16219]	8.13958	8578.6	1	2	0.233138	0.000178754	F209532.dat	Q22412_S-3-4.mgf	20.86	1	1	10.9756	0	1	0	1	0	0	0	0
WP_071059730.1	TetR family transcriptional regulator [Frankia sp. NRRL B-16219]	7.72952	21571.2	1	5	0.231791	0.000177721	F209530.dat	Q22410_S-3-2.mgf	26.78	1	1	3.46535	1	1	1	2	0	0	0	0
WP_071060391.1	TetR/AcrR family transcriptional regulator [Frankia sp. NRRL B-16219]	6.22744	21604.3	1	5	0.231435	0.000177449	F209522.dat	Q22402_S-1-2.mgf	27.17	1	2	3.8835	1	0	0	0	0	0	0	0
WP_071065912.1	hypothetical protein [Frankia sp. NRRL B-16219]	9.37793	26131.6	1	6	0.229607	0.000176047	F209531.dat	Q22411_S-3-3.mgf	23.19	1	1	2.94118	1	1	1	1	0	0	0	0
WP_071065815.1	phosphate ABC transporter permease subunit PstC [Frankia sp. NRRL B-16219]	8.05104	34979.1	1	8	0.228708	0.000175358	F209532.dat	Q22412_S-3-4.mgf	34.6	1	1	2.96736	1	1	1	1	0	0	0	0
WP_071059507.1	hypothetical protein [Frankia sp. NRRL B-16219]	5.83047	13183.1	1	3	0.227564	0.000174481	F209531.dat	Q22411_S-3-3.mgf	19.44	1	1	7.82609	1	0	1	1	0	0	0	0
WP_071064844.1	thymidylate kinase [Frankia sp. NRRL B-16219]	4.76821	22197.6	1	5	0.225249	0.000172706	F209531.dat	Q22411_S-3-3.mgf	24.63	1	1	4.2654	1	1	1	1	0	0	0	0
WP_071066511.1	molybdopterin synthase sulfur carrier subunit [Frankia sp. NRRL B-16219]	4.67809	8974.65	1	2	0.22285	0.000170866	F209536.dat	Q22416_S-4-4.mgf	53.5	1	1	8.33333	0	0	0	0	0	0	0	1
WP_071066527.1	MoxR family ATPase [Frankia sp. NRRL B-16219]	5.12056	31847.8	1	7	0.219796	0.000168524	F209532.dat	Q22412_S-3-4.mgf	18.93	1	1	2.73973	1	1	1	1	0	0	0	0
WP_018502257.1	MULTISPECIES: hypothetical protein [Frankia]	4.25796	18212.2	1	4	0.219633	0.0001684	F209536.dat	Q22416_S-4-4.mgf	30.92	1	1	4.16667	0	0	0	0	1	1	1	1
WP_071061962.1	TetR/AcrR family transcriptional regulator [Frankia sp. NRRL B-16219]	6.07619	22988.1	1	5	0.217504	0.000166767	F209528.dat	Q22408_S2-4.mgf	24.15	1	1	3.7037	1	1	1	0	0	0	0	0
WP_083391330.1	phosphotransferase family protein [Frankia sp. NRRL B-16219]	10.5106	37242.2	1	8	0.21481	0.000164702	F209530.dat	Q22410_S-3-2.mgf	36.76	1	2	2.1021	2	2	2	2	0	0	0	0
WP_071063117.1	homoserine O-acetyltransferase [Frankia sp. NRRL B-16219]	8.33842	42197.5	1	9	0.213283	0.000163531	F209521.dat	Q22401_S-1-1.mgf	26.89	1	1	1.71149	2	2	1	1	0	0	0	0
WP_071064387.1	hypothetical protein [Frankia sp. NRRL B-16219]	11.1871	9475.18	1	2	0.211078	0.00016184	F209529.dat	Q22409_S-3-1.mgf	20.46	1	1	7.69231	1	0	0	0	0	0	0	0
WP_071066386.1	PadR family transcriptional regulator [Frankia sp. NRRL B-16219]	9.92754	14446.6	1	3	0.207661	0.00015922	F209522.dat	Q22402_S-1-2.mgf	26.95	1	1	6.06061	0	0	0	0	0	0	0	0
WP_071065241.1	DNA-binding response regulator [Frankia sp. NRRL B-16219]	5.30207	24102.7	1	5	0.207446	0.000159055	F209531.dat	Q22411_S-3-3.mgf	41.78	1	1	4.38596	1	1	1	1	0	0	0	0
WP_071061622.1	gamma carbonic anhydrase family protein [Frankia sp. NRRL B-16219]	6.14244	19376.1	1	4	0.20644	0.000158284	F209536.dat	Q22416_S-4-4.mgf	63.81	1	1	6.98925	0	0	0	0	1	1	1	1
WP_071061629.1	DUF3710 domain-containing protein [Frankia sp. NRRL B-16219]	4.6144	24492.6	1	5	0.204144	0.000156523	F209535.dat	Q22415_S-4-3.mgf	36.15	1	1	3.05677	0	0	0	0	1	0	1	0
WP_071060030.1	cation transport regulator ChaB [Frankia sp. NRRL B-16219]	9.3399	14754.5	1	3	0.203327	0.000155898	F209534.dat	Q22414_S-4-2.mgf	22.52	1	1	5.18519	0	0	0	0	0	1	1	1
WP_071066245.1	uracil-DNA glycosylase [Frankia sp. NRRL B-16219]	8.00008	24628.8	1	5	0.203014	0.000155658	F209527.dat	Q22407_S-2-3.mgf	23.71	1	1	3.55556	0	1	0	0	0	0	0	0
WP_071064420.1	LppP/LprE family lipoprotein [Frankia sp. NRRL B-16219]	9.22975	19713	1	4	0.202912	0.000155579	F209534.dat	Q22414_S-4-2.mgf	64.09	1	1	6.70103	0	0	0	0	1	1	1	1
WP_071060125.1	DNA-binding protein [Frankia sp. NRRL B-16219]	4.94104	14903.4	1	3	0.201297	0.000154341	F209535.dat	Q22415_S-4-3.mgf	62.25	1	1	7.40741	0	0	0	0	0	1	1	1
WP_071066830.1	LLM class flavin-dependent oxidoreductase [Frankia sp. NRRL B-16219]	6.00636	34784.2	1	7	0.201241	0.000154298	F209536.dat	Q22416_S-4-4.mgf	44.8	1	1	2.14067	1	0	0	0	0	1	0	1
WP_020461782.1	MULTISPECIES: hypothetical protein [Frankia]	4.79085	30419.4	1	6	0.197243	0.000151232	F209523.dat	Q22403_S-1-3.mgf	29.26	1	2	2.41379	0	0	0	0	0	0	0	0
WP_071065001.1	NUDIX hydrolase [Frankia sp. NRRL B-16219]	4.78002	15219.9	1	3	0.19711	0.000151131	F209532.dat	Q22412_S-3-4.mgf	21.61	1	1	4.96454	0	0	1	1	0	0	0	0
WP_071063224.1	acetyl-CoA carboxylase biotin carboxyl carrier protein subunit [Frankia sp. NRRL B-16219]	4.50721	20362.1	1	4	0.196443	0.000150619	F209522.dat	Q22402_S-1-2.mgf	32.94	1	1	4.34783	0	0	1	0	0	0	0	1
WP_071061108.1	ABC transporter ATP-binding protein [Frankia sp. NRRL B-16219]	10.0415	30609.3	1	6	0.196019	0.000150294	F209534.dat	Q22414_S-4-2.mgf	39.98	1	1	2.44755	0	1	1	0	0	1	0	1
WP_071060596.1	tyrosine recombinase XerC [Frankia sp. NRRL B-16219]	11.1007	36173	1	7	0.193514	0.000148374	F209524.dat	Q22404_S-1-4.mgf	35.6	1	1	2.02312	0	1	0	1	0	0	0	0
WP_071066123.1	TetR/AcrR family transcriptional regulator [Frankia sp. NRRL B-16219]	9.77036	31402.7	1	6	0.191067	0.000146497	F209535.dat	Q22415_S-4-3.mgf	36.19	1	1	2.3569	0	1	1	0	0	1	1	1
WP_071060849.1	pseudouridine-5-phosphate glycosidase [Frankia sp. NRRL B-16219]	5.79765	31420.6	1	6	0.190957	0.000146413	F209534.dat	Q22414_S-4-2.mgf	27.48	1	1	2.28758	0	0	0	0	2	1	2	1
WP_071065016.1	50S ribosomal protein L34 [Frankia sp. NRRL B-16219]	13.08	5280.92	1	1	0.189361	0.000145189	F209531.dat	Q22411_S-3-3.mgf	22.36	1	1	15.5556	0	0	1	0	0	0	0	0
WP_071067241.1	hypothetical protein [Frankia sp. NRRL B-16219]	4.63694	10757.2	1	2	0.185922	0.000142552	F209530.dat	Q22410_S-3-2.mgf	32.35	1	1	7.29167	1	1	0	0	0	0	0	0
WP_071067016.1	short-chain dehydrogenase [Frankia sp. NRRL B-16219]	5.32543	26919.8	1	5	0.185737	0.00014241	F209521.dat	Q22401_S-1-1.mgf	29.86	1	1	2.73438	0	0	0	0	0	0	0	0
WP_071061261.1	alkyl sulfatase [Frankia sp. NRRL B-16219]	4.94456	16161.3	1	3	0.185628	0.000142327	F209534.dat	Q22414_S-4-2.mgf	39.63	1	1	5.16129	0	0	0	0	0	1	1	1
WP_071063730.1	CDP-alcohol phosphatidyltransferase family protein [Frankia sp. NRRL B-16219]	9.88118	21592	1	4	0.185254	0.00014204	F209534.dat	Q22414_S-4-2.mgf	75.29	1	1	6	0	0	0	0	1	1	1	1
WP_071063107.1	pyridoxamine 5'-phosphate oxidase family protein [Frankia sp. NRRL B-16219]	6.20148	21627.9	1	4	0.184946	0.000141804	F209536.dat	Q22416_S-4-4.mgf	39.69	1	1	4.10256	0	0	0	0	0	1	1	1
WP_071065547.1	nitroreductase family deazaflavin-dependent oxidoreductase [Frankia sp. NRRL B-16219]	6.42864	16254.4	1	3	0.184565	0.000141512	F209535.dat	Q22415_S-4-3.mgf	48.95	1	1	8.96552	0	0	0	0	0	1	1	1
WP_071065314.1	aminoglycoside phosphotransferase [Frankia sp. NRRL B-16219]	5.42828	38098.2	1	7	0.183736	0.000140876	F209524.dat	Q22404_S-1-4.mgf	22.68	1	2	2.31214	0	0	0	0	0	0	0	0
WP_071062574.1	cation transporter [Frankia sp. NRRL B-16219]	5.03279	33421.8	1	6	0.179523	0.000137646	F209530.dat	Q22410_S-3-2.mgf	49	1	1	4.4164	0	1	1	0	1	1	1	1
WP_083391118.1	transcription antitermination factor NusB [Frankia sp. NRRL B-16219]	5.64747	16712.7	1	3	0.179504	0.000137631	F209530.dat	Q22410_S-3-2.mgf	35.49	1	1	5.19481	0	1	1	1	0	0	0	0
WP_071060839.1	nucleotidyltransferase [Frankia sp. NRRL B-16219]	6.32114	39294.1	1	7	0.178144	0.000136589	F209530.dat	Q22410_S-3-2.mgf	20.49	1	2	2.20386	2	2	2	1	0	0	0	0
WP_071066996.1	hypothetical protein [Frankia sp. NRRL B-16219]	6.42772	56489.8	1	10	0.177023	0.000135729	F209521.dat	Q22401_S-1-1.mgf	37.04	1	2	1.27971	0	0	0	0	0	0	0	0
WP_071066233.1	acyl-CoA dehydrogenase [Frankia sp. NRRL B-16219]	5.79832	45288.2	1	8	0.176647	0.00013544	F209527.dat	Q22407_S-2-3.mgf	81.35	1	1	2.43902	1	1	1	2	0	0	0	0
WP_020462717.1	MULTISPECIES: nicotinate-nucleotide adenylyltransferase [Frankia]	6.15312	22717.8	1	4	0.176074	0.000135001	F209536.dat	Q22416_S-4-4.mgf	30.88	1	1	5.36585	0	0	0	0	1	1	1	1
WP_071059955.1	hypothetical protein [Frankia sp. NRRL B-16219]	11.5751	17218.4	1	3	0.174233	0.00013359	F209534.dat	Q22414_S-4-2.mgf	35.12	1	1	5.88235	0	0	0	0	0	1	1	1
WP_071059310.1	peptidase S1 [Frankia sp. NRRL B-16219]	5.40697	34629.4	1	6	0.173263	0.000132846	F209527.dat	Q22407_S-2-3.mgf	27.12	1	1	2.62391	1	1	1	1	0	0	0	0
WP_071066110.1	ATP-binding protein [Frankia sp. NRRL B-16219]	6.29558	23168.7	1	4	0.172647	0.000132374	F209525.dat	Q22405_S-2-1.mgf	17.32	1	1	5.21327	0	0	0	0	0	0	0	0
WP_071059818.1	DUF3618 domain-containing protein [Frankia sp. NRRL B-16219]	10.9476	17488.3	1	3	0.171543	0.000131528	F209527.dat	Q22407_S-2-3.mgf	26.58	1	1	4.09357	0	0	0	0	0	0	0	0
WP_083391023.1	hypothetical protein [Frankia sp. NRRL B-16219]	10.8429	29158.1	1	5	0.171479	0.000131478	F209527.dat	Q22407_S-2-3.mgf	45.17	1	1	2.54545	0	1	1	1	0	0	0	0
WP_071059098.1	hypothetical protein [Frankia sp. NRRL B-16219]	9.02676	17510.1	1	3	0.171329	0.000131364	F209521.dat	Q22401_S-1-1.mgf	18.17	1	1	4.34783	0	0	0	0	0	0	0	0
WP_071061319.1	ATPase [Frankia sp. NRRL B-16219]	8.54866	87759.2	1	15	0.170922	0.000131052	F209525.dat	Q22405_S-2-1.mgf	18.4	1	2	1.12219	0	0	3	1	0	0	0	0
WP_071061625.1	dUTP diphosphatase [Frankia sp. NRRL B-16219]	5.80036	23427.2	1	4	0.170742	0.000130913	F209532.dat	Q22412_S-3-4.mgf	27.54	1	1	3.4632	1	1	1	1	0	0	0	0
WP_071060166.1	AraC family transcriptional regulator [Frankia sp. NRRL B-16219]	6.50649	29372	1	5	0.17023	0.000130521	F209534.dat	Q22414_S-4-2.mgf	22.49	1	2	2.64151	0	0	0	0	0	2	2	1
WP_071066548.1	hypothetical protein [Frankia sp. NRRL B-16219]	7.73371	11779.7	1	2	0.169783	0.000130178	F209521.dat	Q22401_S-1-1.mgf	18.35	1	2	7.14286	0	0	0	0	0	0	0	0
WP_020463166.1	MULTISPECIES: polyprenyl synthetase family protein [Frankia]	4.76877	35542.4	1	6	0.168812	0.000129434	F209529.dat	Q22409_S-3-1.mgf	31	1	2	2.07101	2	2	1	0	0	0	1	0
WP_071059584.1	CsbD family protein [Frankia sp. NRRL B-16219]	11.2697	5971.13	1	1	0.167472	0.000128406	F209526.dat	Q22406_S-2-2.mgf	15.74	1	1	12.5	0	0	0	0	0	0	0	0
WP_071066978.1	hypothetical protein [Frankia sp. NRRL B-16219]	4.85843	17935.3	1	3	0.167268	0.00012825	F209536.dat	Q22416_S-4-4.mgf	72.48	1	1	6.14525	0	0	0	0	0	1	1	1
WP_071065439.1	2-oxo acid dehydrogenase subunit E2 [Frankia sp. NRRL B-16219]	5.96046	48036.2	1	8	0.166541	0.000127692	F209529.dat	Q22409_S-3-1.mgf	45.63	1	1	1.71674	1	1	1	1	0	0	0	0
WP_071064244.1	hypothetical protein [Frankia sp. NRRL B-16219]	9.4681	24066.4	1	4	0.166207	0.000127436	F209532.dat	Q22412_S-3-4.mgf	28.75	1	1	3.49345	1	1	1	1	0	0	0	0
WP_071059368.1	Lrp/AsnC family transcriptional regulator [Frankia sp. NRRL B-16219]	5.43743	18156.6	1	3	0.165229	0.000126687	F209536.dat	Q22416_S-4-4.mgf	32.82	1	1	5.55556	0	0	0	0	0	1	1	1
WP_083391437.1	hypothetical protein [Frankia sp. NRRL B-16219]	7.64149	18339.1	1	3	0.163585	0.000125426	F209526.dat	Q22406_S-2-2.mgf	27.52	1	1	4.87805	0	0	0	0	0	0	0	0
WP_071060699.1	MarR family transcriptional regulator [Frankia sp. NRRL B-16219]	6.41898	18394.8	1	3	0.16309	0.000125046	F209521.dat	Q22401_S-1-1.mgf	24.4	1	1	4.7619	0	0	0	0	0	0	0	0
WP_083391148.1	hypothetical protein [Frankia sp. NRRL B-16219]	9.98904	24526.7	1	4	0.163088	0.000125045	F209534.dat	Q22414_S-4-2.mgf	26.78	1	1	3.38983	0	0	0	0	1	1	1	1
WP_071059435.1	DUF501 domain-containing protein [Frankia sp. NRRL B-16219]	7.04092	18452.1	1	3	0.162583	0.000124657	F209530.dat	Q22410_S-3-2.mgf	33.15	1	1	4.49438	0	1	1	1	0	0	0	0
WP_083390749.1	EthD family reductase [Frankia sp. NRRL B-16219]	4.51119	12353.9	1	2	0.161892	0.000124128	F209536.dat	Q22416_S-4-4.mgf	41.64	1	1	6.14035	0	0	0	0	0	1	0	1
WP_071062776.1	hypothetical protein [Frankia sp. NRRL B-16219]	5.91006	62158.4	1	10	0.160879	0.000123351	F209527.dat	Q22407_S-2-3.mgf	18.05	1	1	1.35593	1	2	2	1	0	0	0	0
WP_071066845.1	aldehyde dehydrogenase [Frankia sp. NRRL B-16219]	5.93311	55962.9	1	9	0.160821	0.000123306	F209529.dat	Q22409_S-3-1.mgf	29.65	1	2	1.50094	2	2	3	2	0	0	0	0
WP_071059381.1	N-acetyltransferase [Frankia sp. NRRL B-16219]	6.2184	18660.3	1	3	0.160769	0.000123266	F209536.dat	Q22416_S-4-4.mgf	30.53	1	1	4.70588	0	0	0	0	0	1	1	1
WP_071066453.1	NADH dehydrogenase [Frankia sp. NRRL B-16219]	4.62917	31410	1	5	0.159185	0.000122052	F209535.dat	Q22415_S-4-3.mgf	75.51	1	1	5.625	0	0	0	0	1	1	1	1
WP_071065874.1	hydrogenase maturation protease [Frankia sp. NRRL B-16219]	4.59758	18946	1	3	0.158344	0.000121408	F209529.dat	Q22409_S-3-1.mgf	18.13	1	1	3.78378	1	1	0	1	0	0	0	0
WP_071059865.1	DinB family protein [Frankia sp. NRRL B-16219]	5.16431	19017.6	1	3	0.157748	0.000120951	F209536.dat	Q22416_S-4-4.mgf	56.09	1	1	10.7955	0	0	0	0	0	1	1	1
WP_020458728.1	MULTISPECIES: acetolactate synthase small subunit [Frankia]	9.58317	19102.4	1	3	0.157048	0.000120414	F209532.dat	Q22412_S-3-4.mgf	19.73	1	1	4.02299	1	1	0	1	0	0	0	0
WP_071064289.1	hypothetical protein [Frankia sp. NRRL B-16219]	10.0578	19261.4	1	3	0.155752	0.00011942	F209529.dat	Q22409_S-3-1.mgf	17.63	1	1	4.65116	1	1	1	0	0	0	0	0
WP_071060562.1	transcription termination/antitermination protein NusA [Frankia sp. NRRL B-16219]	6.33315	38758.9	1	6	0.154803	0.000118692	F209535.dat	Q22415_S-4-3.mgf	36.15	1	1	1.93906	0	0	0	0	1	0	1	0
WP_071059130.1	hypothetical protein [Frankia sp. NRRL B-16219]	9.66184	12939.9	1	2	0.154561	0.000118507	F209536.dat	Q22416_S-4-4.mgf	22.22	1	1	7.56303	0	0	0	0	0	1	0	1
WP_071062984.1	DUF4232 domain-containing protein [Frankia sp. NRRL B-16219]	9.56512	25961.9	1	4	0.154072	0.000118132	F209536.dat	Q22416_S-4-4.mgf	83.44	1	2	9.23077	0	0	0	0	1	0	1	2
WP_071061913.1	nucleotidyl transferase AbiEii/AbiGii toxin family protein [Frankia sp. NRRL B-16219]	9.21022	32647.3	1	5	0.153152	0.000117426	F209523.dat	Q22403_S-1-3.mgf	18.32	1	1	3.02013	0	1	1	1	0	0	0	0
WP_041254845.1	MULTISPECIES: DUF742 domain-containing protein [Frankia]	9.02829	13059.1	1	2	0.15315	0.000117425	F209533.dat	Q22413_S-4-1.mgf	23.98	1	1	6.72269	0	0	0	0	1	0	1	0
WP_071065169.1	IclR family transcriptional regulator [Frankia sp. NRRL B-16219]	6.54033	26133.8	1	4	0.153059	0.000117355	F209535.dat	Q22415_S-4-3.mgf	25.41	1	2	2.86885	0	0	0	0	0	1	2	1
WP_071064884.1	ribulose-phosphate 3-epimerase [Frankia sp. NRRL B-16219]	4.78451	26192.4	1	4	0.152716	0.000117092	F209535.dat	Q22415_S-4-3.mgf	47.37	1	1	3.6	0	0	0	0	1	1	1	1
WP_049795834.1	MULTISPECIES: NAD(P)-dependent oxidoreductase [Frankia]	5.17536	26376.4	1	4	0.151651	0.000116275	F209521.dat	Q22401_S-1-1.mgf	19.15	1	2	2.7451	1	0	1	0	0	0	0	0
WP_071059120.1	glycoside hydrolase family 15 protein [Frankia sp. NRRL B-16219]	5.39306	66368.4	1	10	0.150674	0.000115527	F209529.dat	Q22409_S-3-1.mgf	21.5	1	2	1.17845	2	2	3	3	0	0	0	0
WP_071066563.1	transposase [Frankia sp. NRRL B-16219]	10.1343	33248.3	1	5	0.150384	0.000115304	F209531.dat	Q22411_S-3-3.mgf	25.9	1	1	2.64026	1	1	1	1	0	0	0	0
WP_071063787.1	RluA family pseudouridine synthase [Frankia sp. NRRL B-16219]	6.59978	33495.4	1	5	0.149274	0.000114453	F209521.dat	Q22401_S-1-1.mgf	21.29	1	2	3.51438	0	0	0	0	0	0	0	0
WP_071063284.1	acetyl-CoA acetyltransferase [Frankia sp. NRRL B-16219]	5.34997	40656.1	1	6	0.147579	0.000113154	F209532.dat	Q22412_S-3-4.mgf	27.36	1	1	1.83727	1	1	0	1	1	0	1	1
WP_071060366.1	TetR/AcrR family transcriptional regulator [Frankia sp. NRRL B-16219]	5.26266	27143.6	1	4	0.147364	0.000112989	F209529.dat	Q22409_S-3-1.mgf	20.72	1	1	2.7668	1	1	1	1	0	0	0	0
WP_071061445.1	DNA-binding response regulator [Frankia sp. NRRL B-16219]	5.56998	27178.3	1	4	0.147176	0.000112845	F209531.dat	Q22411_S-3-3.mgf	18.9	1	1	3.25203	0	0	1	0	0	0	0	0
WP_071067259.1	VOC family protein [Frankia sp. NRRL B-16219]	5.25448	13590	1	2	0.147167	0.000112837	F209535.dat	Q22415_S-4-3.mgf	18.7	1	1	14.7287	0	0	0	0	0	0	1	1
WP_071066554.1	hypothetical protein [Frankia sp. NRRL B-16219]	12.0692	6814.71	1	1	0.146741	0.000112511	F209523.dat	Q22403_S-1-3.mgf	15.18	1	1	24.1935	0	0	0	0	0	0	0	0
WP_083390898.1	ABC transporter substrate-binding protein [Frankia sp. NRRL B-16219]	5.00759	54886.9	1	8	0.145754	0.000111754	F209534.dat	Q22414_S-4-2.mgf	95.04	2	2	3.66089	0	0	0	0	1	2	3	2
WP_020458794.1	MULTISPECIES: ribosome-recycling factor [Frankia]	5.36776	20731.8	1	3	0.144705	0.00011095	F209536.dat	Q22416_S-4-4.mgf	35.75	1	1	8.64865	0	0	0	0	0	1	1	1
WP_071063289.1	DUF1794 domain-containing protein [Frankia sp. NRRL B-16219]	4.84161	20749.1	1	3	0.144584	0.000110857	F209535.dat	Q22415_S-4-3.mgf	78.37	1	1	10.5263	0	0	0	0	0	1	1	1
WP_071063020.1	hypothetical protein [Frankia sp. NRRL B-16219]	12	6983.72	1	1	0.14319	0.000109788	F209533.dat	Q22413_S-4-1.mgf	15.27	1	1	11.1111	0	0	0	0	1	0	0	0
WP_083391266.1	phage shock protein A [Frankia sp. NRRL B-16219]	5.75819	27992.6	1	4	0.142895	0.000109562	F209523.dat	Q22403_S-1-3.mgf	30.1	1	1	3.4749	0	0	0	0	0	0	0	0
WP_071062094.1	DNA-binding protein [Frankia sp. NRRL B-16219]	4.78145	7004.5	1	1	0.142765	0.000109463	F209521.dat	Q22401_S-1-1.mgf	30.23	1	1	11.4754	0	0	0	0	0	0	0	0
WP_020463515.1	MULTISPECIES: NADH-quinone oxidoreductase subunit NuoE [Frankia]	4.65979	28296.9	1	4	0.141358	0.000108384	F209536.dat	Q22416_S-4-4.mgf	39.85	1	1	2.9304	0	0	0	0	1	1	1	1
WP_071066401.1	hypothetical protein [Frankia sp. NRRL B-16219]	7.65652	21320.8	1	3	0.140708	0.000107885	F209532.dat	Q22412_S-3-4.mgf	20.48	1	1	3.51759	0	1	1	1	0	0	0	0
WP_071066056.1	alpha-ketoacid dehydrogenase subunit beta [Frankia sp. NRRL B-16219]	5.17622	35645.7	1	5	0.14027	0.000107549	F209531.dat	Q22411_S-3-3.mgf	23.36	1	2	2.08333	1	0	2	0	0	0	0	0
WP_071061218.1	PIN domain-containing protein [Frankia sp. NRRL B-16219]	5.05794	21532.4	1	3	0.139325	0.000106825	F209535.dat	Q22415_S-4-3.mgf	61.66	1	1	6.53266	0	0	0	0	0	1	1	1
WP_071060397.1	ABC transporter substrate-binding protein [Frankia sp. NRRL B-16219]	4.56405	36078.4	1	5	0.138587	0.000106259	F209531.dat	Q22411_S-3-3.mgf	20.68	1	1	2.33918	1	2	1	1	0	0	0	0
WP_071062286.1	plasmid replication, integration and excision activator [Frankia sp. NRRL B-16219]	9.15103	14467.6	1	2	0.13824	0.000105993	F209521.dat	Q22401_S-1-1.mgf	15.65	1	1	5.18519	0	0	0	0	0	0	0	0
WP_083391277.1	ATP-dependent helicase [Frankia sp. NRRL B-16219]	11.6291	50641.2	1	7	0.138227	0.000105983	F209527.dat	Q22407_S-2-3.mgf	23.55	1	1	1.44928	1	2	1	1	0	0	0	0
WP_071060422.1	non-canonical purine NTP pyrophosphatase, RdgB/HAM1 family [Frankia sp. NRRL B-16219]	5.13942	21956.5	1	3	0.136634	0.000104762	F209522.dat	Q22402_S-1-2.mgf	23.98	1	1	3.30189	0	0	0	0	0	0	0	0
WP_020464378.1	MULTISPECIES: hypothetical protein [Frankia]	4.13906	7454.94	1	1	0.134139	0.000102849	F209530.dat	Q22410_S-3-2.mgf	28.34	1	1	13.8889	0	1	0	0	0	0	0	0
WP_071066624.1	CopY family transcriptional regulator [Frankia sp. NRRL B-16219]	8.17331	14917.5	1	2	0.134071	0.000102796	F209536.dat	Q22416_S-4-4.mgf	26.78	1	1	5.38462	0	0	0	0	1	0	0	1
WP_071061185.1	hypothetical protein [Frankia sp. NRRL B-16219]	4.47403	14940.8	1	2	0.133862	0.000102636	F209529.dat	Q22409_S-3-1.mgf	28.01	1	1	4.66667	1	0	1	0	0	0	0	0
WP_071064943.1	hypothetical protein [Frankia sp. NRRL B-16219]	10.8501	44910.8	1	6	0.133598	0.000102434	F209526.dat	Q22406_S-2-2.mgf	22.5	1	2	1.57658	0	0	0	0	0	0	0	0
WP_071064615.1	zinc chelation protein SecC [Frankia sp. NRRL B-16219]	8.46187	14998.4	1	2	0.133347	0.000102242	F209531.dat	Q22411_S-3-3.mgf	33.51	1	1	5.97015	1	0	1	0	0	0	0	0
WP_071059326.1	hypothetical protein [Frankia sp. NRRL B-16219]	6.7149	97544.9	1	13	0.133272	0.000102184	F209526.dat	Q22406_S-2-2.mgf	16.995	1	1	0.758397	0	0	1	1	1	2	1	1
WP_083391243.1	hypothetical protein [Frankia sp. NRRL B-16219]	5.00866	15054.5	1	2	0.132851	0.000101861	F209530.dat	Q22410_S-3-2.mgf	20.07	1	1	5.7554	1	1	0	0	0	0	0	0
WP_071059889.1	SDR family mycofactocin-dependent oxidoreductase [Frankia sp. NRRL B-16219]	5.03918	30182.6	1	4	0.132527	0.000101612	F209536.dat	Q22416_S-4-4.mgf	33.05	1	1	3.18021	0	1	0	0	1	0	0	1
WP_071066872.1	cytochrome P450 [Frankia sp. NRRL B-16219]	5.39061	45281.8	1	6	0.132504	0.000101595	F209526.dat	Q22406_S-2-2.mgf	26.19	1	1	1.70316	1	1	1	0	0	0	0	0
WP_071059467.1	hypothetical protein [Frankia sp. NRRL B-16219]	5.19493	15151.9	1	2	0.131997	0.000101206	F209523.dat	Q22403_S-1-3.mgf	16.15	1	1	6.12245	0	0	0	0	0	0	0	0
WP_071066444.1	hypothetical protein [Frankia sp. NRRL B-16219]	4.93838	75852.5	1	10	0.131835	0.000101082	F209535.dat	Q22415_S-4-3.mgf	23.4	1	1	1.12202	3	2	1	0	0	0	1	0
WP_071059673.1	glycoside hydrolase family 2 [Frankia sp. NRRL B-16219]	4.94466	91032.3	1	12	0.131821	0.000101072	F209523.dat	Q22403_S-1-3.mgf	30.61	1	2	1.09091	1	1	0	1	0	0	0	0
WP_071064861.1	hypothetical protein [Frankia sp. NRRL B-16219]	6.36152	37958.7	1	5	0.131722	0.000100996	F209527.dat	Q22407_S-2-3.mgf	27.96	1	1	2.07254	1	1	1	0	0	0	0	0
WP_071062304.1	30S ribosomal protein S4 [Frankia sp. NRRL B-16219]	10.5248	22937.2	1	3	0.130792	0.000100282	F209535.dat	Q22415_S-4-3.mgf	20.38	1	1	3.48259	0	0	0	0	0	1	1	1
WP_071060336.1	MFS transporter [Frankia sp. NRRL B-16219]	10.9878	46099.2	1	6	0.130154	9.97933e-05	F209523.dat	Q22403_S-1-3.mgf	26.6	1	2	1.94805	0	0	0	0	0	0	0	0
WP_071066366.1	GNAT family N-acetyltransferase [Frankia sp. NRRL B-16219]	6.29977	30787.8	1	4	0.129921	9.96149e-05	F209531.dat	Q22411_S-3-3.mgf	25.7	1	1	2.42215	1	1	1	1	0	0	0	0
WP_071066534.1	hypothetical protein [Frankia sp. NRRL B-16219]	8.54279	7724.24	1	1	0.129463	9.92631e-05	F209530.dat	Q22410_S-3-2.mgf	23.22	1	1	23.6111	0	1	0	0	0	0	0	0
WP_071060976.1	TetR/AcrR family transcriptional regulator [Frankia sp. NRRL B-16219]	4.9349	23461.3	1	3	0.12787	9.80419e-05	F209535.dat	Q22415_S-4-3.mgf	37.36	1	1	4.09091	0	0	0	0	0	1	1	1
WP_071066204.1	RidA family protein [Frankia sp. NRRL B-16219]	5.73345	15669.6	1	2	0.127635	9.78621e-05	F209535.dat	Q22415_S-4-3.mgf	57.22	1	1	14.1104	0	0	0	0	0	1	1	0
WP_071062407.1	hypothetical protein [Frankia sp. NRRL B-16219]	9.29068	7904.89	1	1	0.126504	9.69946e-05	F209533.dat	Q22413_S-4-1.mgf	15.94	1	1	22.5352	0	0	0	0	1	0	0	0
WP_071064065.1	hypothetical protein [Frankia sp. NRRL B-16219]	5.96634	23749.7	1	3	0.126317	9.68514e-05	F209524.dat	Q22404_S-1-4.mgf	16.68	1	1	4.05405	0	0	0	0	0	0	0	0
WP_020458637.1	MULTISPECIES: LLM class F420-dependent oxidoreductase [Frankia]	4.91287	31756.2	1	4	0.125959	9.65771e-05	F209536.dat	Q22416_S-4-4.mgf	81.08	1	1	4.13793	0	0	0	0	1	1	1	1
WP_071062098.1	hemerythrin [Frankia sp. NRRL B-16219]	5.49954	23830.4	1	3	0.12589	9.65235e-05	F209529.dat	Q22409_S-3-1.mgf	44.94	1	1	3.72093	1	0	1	0	0	0	0	0
WP_071060609.1	tRNA (guanosine(37)-N1)-methyltransferase TrmD [Frankia sp. NRRL B-16219]	4.78441	31774.1	1	4	0.125889	9.65229e-05	F209531.dat	Q22411_S-3-3.mgf	19.04	1	1	2.36486	0	1	1	1	0	0	0	0
WP_020464077.1	MULTISPECIES: SRPBCC family protein [Frankia]	9.21288	15907.4	1	2	0.125728	9.63993e-05	F209534.dat	Q22414_S-4-2.mgf	19.67	1	1	5.36913	0	0	0	0	0	1	1	0
WP_071066605.1	glycerol-3-phosphate dehydrogenase/oxidase [Frankia sp. NRRL B-16219]	8.91998	55829	1	7	0.125383	9.6135e-05	F209531.dat	Q22411_S-3-3.mgf	28.57	1	1	1.30112	1	0	1	0	0	1	0	0
WP_071066132.1	phosphoglucosamine mutase [Frankia sp. NRRL B-16219]	5.15067	47907.9	1	6	0.12524	9.60256e-05	F209522.dat	Q22402_S-1-2.mgf	26.4	1	1	1.49893	1	1	1	1	0	0	0	0
WP_071064910.1	nuclear transport factor 2 family protein [Frankia sp. NRRL B-16219]	5.18767	15994.9	1	2	0.12504	9.5872e-05	F209535.dat	Q22415_S-4-3.mgf	24.05	1	1	7.48299	0	0	0	0	0	0	1	1
WP_071063915.1	signal peptidase II [Frankia sp. NRRL B-16219]	9.23036	24003.9	1	3	0.12498	9.58257e-05	F209528.dat	Q22408_S2-4.mgf	19.34	1	1	4.11523	0	0	0	0	0	0	0	0
WP_071066510.1	hypothetical protein [Frankia sp. NRRL B-16219]	5.71203	40118.2	1	5	0.124632	9.55589e-05	F209528.dat	Q22408_S2-4.mgf	21.82	1	1	2.35294	1	1	0	1	0	0	0	0
WP_071065890.1	TetR/AcrR family transcriptional regulator [Frankia sp. NRRL B-16219]	9.90659	24157.5	1	3	0.124185	9.52167e-05	F209524.dat	Q22404_S-1-4.mgf	18.86	1	1	4.52489	0	0	0	0	0	0	0	0
WP_071066630.1	heavy metal transporter [Frankia sp. NRRL B-16219]	6.04511	8076.12	1	1	0.123822	9.49381e-05	F209535.dat	Q22415_S-4-3.mgf	15.37	1	1	12.3288	0	0	0	0	0	0	1	0
WP_071065936.1	hypothetical protein [Frankia sp. NRRL B-16219]	4.7998	40689.2	1	5	0.122883	9.4218e-05	F209528.dat	Q22408_S2-4.mgf	26.33	1	1	2.7027	1	1	1	1	0	0	0	0
WP_071061426.1	hypothetical protein [Frankia sp. NRRL B-16219]	11.1369	32631.7	1	4	0.12258	9.39861e-05	F209524.dat	Q22404_S-1-4.mgf	18.42	1	1	2.88462	0	0	0	0	0	0	0	0
WP_071065859.1	hypothetical protein [Frankia sp. NRRL B-16219]	9.13109	8208.48	1	1	0.121825	9.34072e-05	F209534.dat	Q22414_S-4-2.mgf	19.185	1	1	9.87654	0	0	0	0	0	1	0	0
WP_071067008.1	glycosyltransferase family 1 protein [Frankia sp. NRRL B-16219]	10.0578	41048.9	1	5	0.121806	9.33926e-05	F209525.dat	Q22405_S-2-1.mgf	17.04	1	1	2.04082	0	1	1	1	0	0	0	0
WP_071062372.1	D-alanine--D-alanine ligase [Frankia sp. NRRL B-16219]	5.00498	32943.2	1	4	0.121421	9.30974e-05	F209532.dat	Q22412_S-3-4.mgf	55.38	1	1	2.19436	1	1	1	1	0	0	0	0
WP_071067020.1	PaaI family thioesterase [Frankia sp. NRRL B-16219]	9.57192	16603.7	1	2	0.120455	9.23569e-05	F209530.dat	Q22410_S-3-2.mgf	17.82	1	1	4.4586	0	1	0	0	0	0	0	0
WP_026240240.1	MULTISPECIES: DNA-binding response regulator [Frankia]	5.18844	25200.3	1	3	0.119046	9.12765e-05	F209529.dat	Q22409_S-3-1.mgf	21.29	1	1	3.53982	1	1	1	0	0	0	0	0
WP_071067033.1	PaaI family thioesterase [Frankia sp. NRRL B-16219]	5.85495	16825.5	1	2	0.118867	9.11392e-05	F209536.dat	Q22416_S-4-4.mgf	21.07	1	1	5.625	0	0	0	0	0	0	1	1
WP_083391167.1	DUF2306 domain-containing protein [Frankia sp. NRRL B-16219]	11.9414	25411	1	3	0.118059	9.05198e-05	F209528.dat	Q22408_S2-4.mgf	20.24	1	2	3.65854	0	0	0	0	0	0	0	0
WP_020458923.1	MULTISPECIES: DUF397 domain-containing protein [Frankia]	9.031	8524.35	1	1	0.117311	8.9946e-05	F209529.dat	Q22409_S-3-1.mgf	15.08	1	1	11.5385	1	0	0	0	0	0	0	0
WP_071065212.1	TetR family transcriptional regulator [Frankia sp. NRRL B-16219]	6.09439	25580.7	1	3	0.117276	8.9919e-05	F209532.dat	Q22412_S-3-4.mgf	23.51	1	1	3.3195	1	0	1	1	0	0	0	0
WP_071063558.1	hypothetical protein [Frankia sp. NRRL B-16219]	11.9448	8576.53	1	1	0.116597	8.93988e-05	F209521.dat	Q22401_S-1-1.mgf	17.14	1	1	20	0	0	0	0	0	0	0	0
WP_071066617.1	NUDIX domain-containing protein [Frankia sp. NRRL B-16219]	4.68535	17182.5	1	2	0.116398	8.92458e-05	F209530.dat	Q22410_S-3-2.mgf	17.51	1	1	5.16129	1	1	0	0	0	0	0	0
WP_071059233.1	DUF4287 domain-containing protein [Frankia sp. NRRL B-16219]	11.3781	8630.51	1	1	0.115868	8.88396e-05	F209535.dat	Q22415_S-4-3.mgf	17.23	1	1	10.6667	0	0	0	0	0	0	1	0
WP_071065617.1	glutamate synthase subunit beta [Frankia sp. NRRL B-16219]	5.30478	51812.3	1	6	0.115803	8.87896e-05	F209530.dat	Q22410_S-3-2.mgf	28.54	1	1	1.4553	1	1	1	1	0	0	0	0
WP_071066280.1	MarR family transcriptional regulator [Frankia sp. NRRL B-16219]	6.91849	17320.1	1	2	0.115473	8.85368e-05	F209522.dat	Q22402_S-1-2.mgf	16.42	1	1	4.4586	0	0	0	0	0	0	0	0
WP_020458328.1	MULTISPECIES: cysteine hydrolase [Frankia]	5.30504	26005.1	1	3	0.115362	8.84516e-05	F209533.dat	Q22413_S-4-1.mgf	57.78	1	1	4.45344	0	0	0	0	1	1	0	1
WP_071063409.1	ATP-dependent Clp protease ATP-binding subunit [Frankia sp. NRRL B-16219]	5.08749	26148.6	1	3	0.114729	8.79662e-05	F209536.dat	Q22416_S-4-4.mgf	20.46	1	1	4.36508	0	0	0	0	0	1	1	1
WP_020461788.1	MULTISPECIES: hypothetical protein [Frankia]	8.22913	8777.44	1	1	0.113928	8.73525e-05	F209526.dat	Q22406_S-2-2.mgf	17.09	1	1	11.3924	0	0	0	0	0	0	0	0
WP_071063861.1	WYL domain-containing protein [Frankia sp. NRRL B-16219]	5.02114	35116.4	1	4	0.113907	8.73361e-05	F209532.dat	Q22412_S-3-4.mgf	27.59	1	1	3.11526	1	1	1	1	0	0	0	0
WP_071059669.1	ABC transporter ATP-binding protein [Frankia sp. NRRL B-16219]	9.04271	61506.2	1	7	0.11381	8.72615e-05	F209523.dat	Q22403_S-1-3.mgf	23.64	1	2	1.37221	0	0	1	0	0	0	0	0
WP_083390696.1	hypothetical protein [Frankia sp. NRRL B-16219]	6.23	26504.9	1	3	0.113187	8.67839e-05	F209527.dat	Q22407_S-2-3.mgf	19.58	1	1	4.8	0	0	0	0	0	0	0	0
WP_071063464.1	transcriptional regulator [Frankia sp. NRRL B-16219]	8.3533	17676.8	1	2	0.113142	8.67499e-05	F209528.dat	Q22408_S2-4.mgf	21.03	1	1	5	0	0	0	0	0	0	0	0
WP_071065629.1	transposase [Frankia sp. NRRL B-16219]	11.6802	44343.5	1	5	0.112756	8.64536e-05	F209522.dat	Q22402_S-1-2.mgf	25.86	1	1	1.77215	0	1	0	1	0	0	0	0
WP_071064033.1	transposase [Frankia sp. NRRL B-16219]	11.8032	44400.6	1	5	0.112611	8.63424e-05	F209527.dat	Q22407_S-2-3.mgf	20.54	1	1	1.74564	0	1	1	1	0	0	0	0
WP_006539918.1	MULTISPECIES: hypothetical protein [Frankia]	9.01874	8892.6	1	1	0.112453	8.62213e-05	F209522.dat	Q22402_S-1-2.mgf	28.08	1	1	8.75	0	0	0	0	0	0	0	0
WP_083390620.1	tRNA 2-methylthio-N6-isopentenyl adenosine(37) hydroxylase MiaE-like protein [Frankia sp. NRRL B-16219]	4.92217	26893	1	3	0.111553	8.55313e-05	F209535.dat	Q22415_S-4-3.mgf	54.66	1	1	4.65116	0	0	0	0	0	1	1	1
WP_071066650.1	SDR family mycofactocin-dependent oxidoreductase [Frankia sp. NRRL B-16219]	4.77772	26988.2	1	3	0.11116	8.52297e-05	F209535.dat	Q22415_S-4-3.mgf	20.79	1	1	2.97398	0	0	0	0	0	0	1	0
WP_071065630.1	methionine ABC transporter ATP-binding protein [Frankia sp. NRRL B-16219]	10.0264	35987.4	1	4	0.11115	8.52223e-05	F209530.dat	Q22410_S-3-2.mgf	17.31	1	1	2.46914	0	1	0	1	0	0	0	0
WP_071067195.1	type I-E CRISPR-associated protein Cas6/Cse3/CasE [Frankia sp. NRRL B-16219]	11.2719	27104.3	1	3	0.110683	8.48644e-05	F209536.dat	Q22416_S-4-4.mgf	41.73	1	1	6.91057	0	0	0	0	1	1	0	1
WP_071065345.1	AMP-dependent synthetase [Frankia sp. NRRL B-16219]	10.1144	99539	1	11	0.110509	8.47311e-05	F209529.dat	Q22409_S-3-1.mgf	31.37	1	2	0.749465	2	2	2	2	0	0	0	0
WP_083391088.1	hypothetical protein [Frankia sp. NRRL B-16219]	8.20889	27306.2	1	3	0.109865	8.42371e-05	F209536.dat	Q22416_S-4-4.mgf	34.59	1	1	3.00752	0	0	0	0	0	0	2	1
WP_071063666.1	VWA domain-containing protein [Frankia sp. NRRL B-16219]	5.16329	45819.4	1	5	0.109124	8.36688e-05	F209532.dat	Q22412_S-3-4.mgf	23.06	1	1	2.08817	1	1	1	1	0	0	0	0
WP_071064890.1	short-chain dehydrogenase [Frankia sp. NRRL B-16219]	5.33888	27621	1	3	0.108613	8.32771e-05	F209522.dat	Q22402_S-1-2.mgf	17.12	1	1	3.39623	0	0	0	0	0	0	0	0
WP_071066578.1	epimerase [Frankia sp. NRRL B-16219]	9.87755	37006.1	1	4	0.10809	8.28762e-05	F209534.dat	Q22414_S-4-2.mgf	24.01	1	1	2.31214	0	0	0	0	1	1	0	1
WP_083390906.1	NAD(P)-dependent alcohol dehydrogenase [Frankia sp. NRRL B-16219]	6.00601	37077	1	4	0.107884	8.27177e-05	F209530.dat	Q22410_S-3-2.mgf	28.66	1	1	2.80899	1	1	0	1	0	0	0	0
WP_071066831.1	transcriptional regulator [Frankia sp. NRRL B-16219]	8.16662	28078	1	3	0.106845	8.19216e-05	F209530.dat	Q22410_S-3-2.mgf	21.65	1	1	3.861	1	1	0	0	0	0	0	0
WP_071065494.1	Fe-S cluster assembly ATPase SufC [Frankia sp. NRRL B-16219]	5.46958	28130.6	1	3	0.106646	8.17685e-05	F209523.dat	Q22403_S-1-3.mgf	22.77	1	1	3.80228	0	0	0	0	0	0	0	0
WP_071061224.1	type II toxin-antitoxin system prevent-host-death family antitoxin [Frankia sp. NRRL B-16219]	4.98781	9395.9	1	1	0.106429	8.16028e-05	F209528.dat	Q22408_S2-4.mgf	20.73	1	1	9.63855	0	0	0	0	0	0	0	0
WP_071065398.1	adenosylcobinamide-GDP ribazoletransferase [Frankia sp. NRRL B-16219]	11.3857	28211.8	1	3	0.106339	8.15331e-05	F209530.dat	Q22410_S-3-2.mgf	18.9	1	1	2.90909	1	1	1	0	0	0	0	0
WP_071061160.1	oxidoreductase [Frankia sp. NRRL B-16219]	6.84775	28237.6	1	3	0.106241	8.14586e-05	F209523.dat	Q22403_S-1-3.mgf	23.67	1	1	2.68199	0	0	0	0	0	0	0	0
WP_071061854.1	PA-phosphatase [Frankia sp. NRRL B-16219]	11.3761	56528.4	1	6	0.106141	8.13818e-05	F209523.dat	Q22403_S-1-3.mgf	21.45	1	2	1.30841	0	0	0	0	0	0	0	0
WP_071065767.1	prolyl aminopeptidase [Frankia sp. NRRL B-16219]	6.53507	37872.1	1	4	0.105619	8.09811e-05	F209531.dat	Q22411_S-3-3.mgf	23.39	1	1	2.01149	1	1	1	0	0	0	0	0
WP_071065866.1	hypothetical protein [Frankia sp. NRRL B-16219]	10.6565	9489.8	1	1	0.105376	8.07953e-05	F209529.dat	Q22409_S-3-1.mgf	16.63	1	1	19.1011	1	0	0	0	0	0	0	0
WP_071063131.1	short-chain dehydrogenase [Frankia sp. NRRL B-16219]	6.16999	28508.1	1	3	0.105233	8.06856e-05	F209535.dat	Q22415_S-4-3.mgf	48.93	1	1	5.97015	0	0	0	0	0	1	1	1
WP_071065584.1	DUF2277 domain-containing protein [Frankia sp. NRRL B-16219]	10.9373	9579.18	1	1	0.104393	8.00415e-05	F209525.dat	Q22405_S-2-1.mgf	15.63	1	1	10.3448	0	0	0	0	0	0	0	0
WP_071059166.1	TatD family deoxyribonuclease [Frankia sp. NRRL B-16219]	5.10604	28974.8	1	3	0.103538	7.93861e-05	F209536.dat	Q22416_S-4-4.mgf	53.98	1	1	3.64964	0	0	0	0	1	0	1	1
WP_071062527.1	PadR family transcriptional regulator [Frankia sp. NRRL B-16219]	6.70595	19359.2	1	2	0.10331	7.92109e-05	F209526.dat	Q22406_S-2-2.mgf	16.02	1	1	4.02299	0	1	0	0	0	0	0	0
WP_083391079.1	hypothetical protein [Frankia sp. NRRL B-16219]	5.7059	9701.46	1	1	0.103077	7.90326e-05	F209535.dat	Q22415_S-4-3.mgf	21.11	1	1	10.3448	0	0	0	0	0	0	1	0
WP_071062764.1	ABC transporter permease [Frankia sp. NRRL B-16219]	11.8505	29108.4	1	3	0.103063	7.90218e-05	F209521.dat	Q22401_S-1-1.mgf	18.78	1	1	2.77778	1	1	0	0	0	0	0	0
WP_071065523.1	tellurium resistance protein TerC [Frankia sp. NRRL B-16219]	5.58562	38835.5	1	4	0.102998	7.89721e-05	F209534.dat	Q22414_S-4-2.mgf	58.21	1	1	4.3956	0	0	0	0	1	1	1	1
WP_071067133.1	FadR family transcriptional regulator [Frankia sp. NRRL B-16219]	6.7198	29168.2	1	3	0.102852	7.88595e-05	F209531.dat	Q22411_S-3-3.mgf	28.19	1	1	3.69004	0	1	1	1	0	0	0	0
WP_071064100.1	cysteine methyltransferase [Frankia sp. NRRL B-16219]	7.7698	19795.2	1	2	0.101035	7.74664e-05	F209528.dat	Q22408_S2-4.mgf	23.56	1	1	4.21053	0	0	0	0	0	0	0	0
WP_071062476.1	nucleotidyltransferase domain-containing protein [Frankia sp. NRRL B-16219]	5.0217	29804	1	3	0.100658	7.71775e-05	F209534.dat	Q22414_S-4-2.mgf	59.03	1	1	4.44444	0	0	0	0	0	1	1	1
WP_071066077.1	hypothetical protein [Frankia sp. NRRL B-16219]	11.539	9938.26	1	1	0.100621	7.71495e-05	F209532.dat	Q22412_S-3-4.mgf	41.62	1	1	13.1868	0	0	0	1	0	0	0	0
WP_083390817.1	DUF2587 domain-containing protein [Frankia sp. NRRL B-16219]	4.79959	19898.1	1	2	0.100512	7.70658e-05	F209536.dat	Q22416_S-4-4.mgf	27.74	1	1	4.81283	0	0	0	0	0	0	1	1
WP_071060998.1	hypothetical protein [Frankia sp. NRRL B-16219]	5.5892	9993.07	1	1	0.100069	7.67263e-05	F209534.dat	Q22414_S-4-2.mgf	17.2	1	1	11.828	0	0	0	0	0	1	0	0
WP_083391249.1	hypothetical protein [Frankia sp. NRRL B-16219]	5.33269	9995.69	1	1	0.100043	7.67062e-05	F209534.dat	Q22414_S-4-2.mgf	23.57	1	1	13.253	0	0	0	0	0	1	0	0
WP_020459313.1	MULTISPECIES: elongation factor P [Frankia]	4.87709	20055.2	1	2	0.0997246	7.6462e-05	F209535.dat	Q22415_S-4-3.mgf	47.13	1	1	14.4385	0	0	0	0	1	0	1	0
WP_071065387.1	tyrosine recombinase [Frankia sp. NRRL B-16219]	9.5823	40218.1	1	4	0.0994577	7.62574e-05	F209532.dat	Q22412_S-3-4.mgf	17.22	1	1	1.82768	1	1	1	1	0	0	0	0
WP_020463323.1	MULTISPECIES: glycosyltransferase family 1 protein [Frankia]	5.96061	40455.6	1	4	0.0988738	7.58097e-05	F209535.dat	Q22415_S-4-3.mgf	45.23	1	1	1.8617	0	0	0	0	1	1	1	1
WP_071066468.1	hypothetical protein [Frankia sp. NRRL B-16219]	11.6412	10139.4	1	1	0.0986249	7.56188e-05	F209530.dat	Q22410_S-3-2.mgf	18.06	1	1	8.82353	0	1	0	0	0	0	0	0
WP_071062980.1	TetR family transcriptional regulator [Frankia sp. NRRL B-16219]	6.00202	20305.5	1	2	0.0984954	7.55195e-05	F209532.dat	Q22412_S-3-4.mgf	35.32	1	1	6.38298	0	0	1	1	0	0	0	0
WP_071062716.1	N-acetyltransferase [Frankia sp. NRRL B-16219]	5.00902	20374.1	1	2	0.0981641	7.52655e-05	F209536.dat	Q22416_S-4-4.mgf	27.11	1	1	4.32432	0	0	0	0	0	0	1	1
WP_071065538.1	hypothetical protein [Frankia sp. NRRL B-16219]	6.01439	10188.4	1	1	0.0981512	7.52557e-05	F209535.dat	Q22415_S-4-3.mgf	28.48	1	1	7.44681	0	0	0	0	0	0	1	0
WP_071066128.1	bifunctional ADP-dependent NAD(P)H-hydrate dehydratase/NAD(P)H-hydrate epimerase [Frankia sp. NRRL B-16219]	5.5754	51233.4	1	5	0.0975926	7.48273e-05	F209531.dat	Q22411_S-3-3.mgf	35.37	1	1	1.56556	1	1	1	1	0	0	0	1
WP_071060435.1	LLM class F420-dependent oxidoreductase [Frankia sp. NRRL B-16219]	5.81805	30956	1	3	0.0969119	7.43054e-05	F209535.dat	Q22415_S-4-3.mgf	54.25	1	1	4.22535	0	0	0	0	0	1	1	1
WP_071065989.1	hypothetical protein [Frankia sp. NRRL B-16219]	4.81789	31173	1	3	0.0962371	7.3788e-05	F209535.dat	Q22415_S-4-3.mgf	28.09	1	1	3.7931	0	0	0	0	0	1	1	1
WP_071062957.1	SAM-dependent methyltransferase [Frankia sp. NRRL B-16219]	5.22504	31373	1	3	0.0956235	7.33175e-05	F209528.dat	Q22408_S2-4.mgf	16.59	1	1	2.48227	0	0	0	0	0	0	0	0
WP_083391145.1	hypothetical protein [Frankia sp. NRRL B-16219]	4.91788	31515.6	1	3	0.0951909	7.29859e-05	F209536.dat	Q22416_S-4-4.mgf	90.73	1	1	4.4164	0	0	0	0	1	1	0	1
WP_083390903.1	TetR/AcrR family transcriptional regulator [Frankia sp. NRRL B-16219]	6.38606	21028.1	1	2	0.0951108	7.29245e-05	F209528.dat	Q22408_S2-4.mgf	16.61	1	1	4.71204	0	0	1	0	0	0	0	0
WP_071065108.1	xanthine dehydrogenase family protein subunit M [Frankia sp. NRRL B-16219]	6.41479	31772.5	1	3	0.0944213	7.23958e-05	F209535.dat	Q22415_S-4-3.mgf	47.61	1	1	6.86275	0	0	0	0	0	1	1	1
WP_071060017.1	hypothetical protein [Frankia sp. NRRL B-16219]	5.56175	21358.9	1	2	0.0936378	7.17951e-05	F209534.dat	Q22414_S-4-2.mgf	20.13	1	1	4.58716	0	0	0	0	0	1	1	0
WP_083390922.1	hypothetical protein [Frankia sp. NRRL B-16219]	9.44684	32097.4	1	3	0.0934656	7.1663e-05	F209523.dat	Q22403_S-1-3.mgf	17.73	1	1	2.53968	0	0	0	0	0	0	0	0
WP_071059674.1	beta-glucosidase [Frankia sp. NRRL B-16219]	4.95003	85622.1	1	8	0.0934339	7.16387e-05	F209531.dat	Q22411_S-3-3.mgf	18.43	1	2	0.863132	2	1	2	1	0	0	0	0
WP_071064974.1	hypothetical protein [Frankia sp. NRRL B-16219]	4.95801	10721.5	1	1	0.0932703	7.15133e-05	F209531.dat	Q22411_S-3-3.mgf	16.74	1	1	6.48148	0	0	1	0	0	0	0	0
WP_071066890.1	CoA transferase [Frankia sp. NRRL B-16219]	5.70922	53653.2	1	5	0.0931911	7.14526e-05	F209528.dat	Q22408_S2-4.mgf	24.35	1	2	1.35135	0	0	0	0	0	0	0	0
WP_071060957.1	ADP-ribosylglycohydrolase family protein [Frankia sp. NRRL B-16219]	5.2184	32234.3	1	3	0.0930686	7.13586e-05	F209527.dat	Q22407_S-2-3.mgf	17.21	1	1	2.54777	1	0	1	0	0	0	0	0
WP_071063233.1	ABC transporter ATP-binding protein [Frankia sp. NRRL B-16219]	6.71403	43085.7	1	4	0.0928383	7.1182e-05	F209529.dat	Q22409_S-3-1.mgf	21.58	1	1	2.76382	1	1	1	1	0	0	0	0
WP_071060066.1	nucleotidyltransferase [Frankia sp. NRRL B-16219]	4.93664	10844.8	1	1	0.0922104	7.07006e-05	F209524.dat	Q22404_S-1-4.mgf	16.96	1	1	7.29167	0	0	0	0	0	0	0	0
WP_071059327.1	diacylglycerol kinase [Frankia sp. NRRL B-16219]	8.0262	32982.5	1	3	0.0909574	6.97399e-05	F209522.dat	Q22402_S-1-2.mgf	18.84	1	1	3.79747	0	0	0	0	0	0	0	0
WP_083391244.1	type VI secretion protein [Frankia sp. NRRL B-16219]	10.2078	88090.1	1	8	0.0908161	6.96316e-05	F209531.dat	Q22411_S-3-3.mgf	56.61	1	1	0.840336	0	1	1	1	1	1	2	1
WP_071059501.1	hypothetical protein [Frankia sp. NRRL B-16219]	5.50675	11058.6	1	1	0.0904273	6.93335e-05	F209529.dat	Q22409_S-3-1.mgf	16.64	1	1	8.60215	1	0	0	0	0	0	0	0
WP_071065284.1	bilirubin oxidase [Frankia sp. NRRL B-16219]	6.35641	55379.4	1	5	0.0902863	6.92254e-05	F209522.dat	Q22402_S-1-2.mgf	24.68	1	1	1.5625	0	0	0	0	0	0	0	0
WP_071060786.1	hypothetical protein [Frankia sp. NRRL B-16219]	4.82873	22417.3	1	2	0.0892166	6.84052e-05	F209536.dat	Q22416_S-4-4.mgf	33.84	1	1	5.50459	0	0	0	0	0	1	0	1
WP_071066571.1	hypothetical protein [Frankia sp. NRRL B-16219]	10.3356	11270.5	1	1	0.0887276	6.80302e-05	F209530.dat	Q22410_S-3-2.mgf	28.93	1	1	28.1818	0	1	0	0	0	0	0	0
WP_083391396.1	hypothetical protein [Frankia sp. NRRL B-16219]	12.1762	11311.3	1	1	0.0884074	6.77848e-05	F209522.dat	Q22402_S-1-2.mgf	34.27	1	1	6.54206	0	0	0	0	0	0	0	0
WP_083390645.1	DNA-binding response regulator [Frankia sp. NRRL B-16219]	5.28756	22722.1	1	2	0.0880202	6.74879e-05	F209528.dat	Q22408_S2-4.mgf	20.11	1	2	5.14019	0	0	0	0	0	0	0	0
WP_071066915.1	antibiotic biosynthesis monooxygenase [Frankia sp. NRRL B-16219]	4.87525	11371.7	1	1	0.0879377	6.74246e-05	F209536.dat	Q22416_S-4-4.mgf	20.92	1	1	10.4762	0	0	0	0	0	0	0	1
WP_071066094.1	hypothetical protein [Frankia sp. NRRL B-16219]	5.55173	11383.6	1	1	0.0878456	6.7354e-05	F209521.dat	Q22401_S-1-1.mgf	17.19	1	1	7.54717	0	0	0	0	0	0	0	0
WP_071061260.1	ABC transporter ATP-binding protein [Frankia sp. NRRL B-16219]	6.39577	68611.9	1	6	0.0874483	6.70494e-05	F209523.dat	Q22403_S-1-3.mgf	22.69	1	2	1.09718	0	0	0	0	0	0	0	0
WP_071062629.1	glycosyltransferase family 1 protein [Frankia sp. NRRL B-16219]	9.66797	45915.1	1	4	0.0871174	6.67957e-05	F209530.dat	Q22410_S-3-2.mgf	30.13	1	1	1.84758	1	1	1	1	0	0	0	0
WP_071065968.1	lipase [Frankia sp. NRRL B-16219]	4.78124	22962.9	1	2	0.0870969	6.67799e-05	F209535.dat	Q22415_S-4-3.mgf	29.74	1	2	6.27803	0	0	0	0	0	0	2	0
WP_083391002.1	PadR family transcriptional regulator [Frankia sp. NRRL B-16219]	6.57381	11492.1	1	1	0.0870163	6.67181e-05	F209535.dat	Q22415_S-4-3.mgf	34.65	1	1	8.25688	0	0	0	0	0	0	1	0
WP_071059589.1	TetR/AcrR family transcriptional regulator [Frankia sp. NRRL B-16219]	5.58281	23048.2	1	2	0.0867748	6.6533e-05	F209535.dat	Q22415_S-4-3.mgf	33.26	1	1	3.22581	0	0	0	0	0	1	1	0
WP_071060140.1	hypothetical protein [Frankia sp. NRRL B-16219]	7.17372	46185.9	1	4	0.0866065	6.64039e-05	F209530.dat	Q22410_S-3-2.mgf	20.45	1	1	1.95599	1	1	1	0	0	0	0	0
WP_071061644.1	1-deoxy-D-xylulose-5-phosphate synthase [Frankia sp. NRRL B-16219]	5.31475	69315.6	1	6	0.0865606	6.63688e-05	F209533.dat	Q22413_S-4-1.mgf	22.29	1	2	1.07692	0	0	0	0	2	1	2	1
WP_020459416.1	MULTISPECIES: heme-copper oxidase subunit III [Frankia]	6.64052	23221.1	1	2	0.0861287	6.60376e-05	F209534.dat	Q22414_S-4-2.mgf	27.93	1	1	3.30189	0	0	0	0	0	1	1	0
WP_071059939.1	LLM class flavin-dependent oxidoreductase [Frankia sp. NRRL B-16219]	6.07031	34865.5	1	3	0.0860449	6.59733e-05	F209535.dat	Q22415_S-4-3.mgf	59.35	1	1	5.29595	0	0	0	0	1	1	1	0
WP_071061324.1	hypothetical protein [Frankia sp. NRRL B-16219]	4.58332	11652.9	1	1	0.0858157	6.57976e-05	F209536.dat	Q22416_S-4-4.mgf	17.93	1	1	15.9664	0	0	0	0	0	0	0	1
WP_071064296.1	ABC transporter substrate-binding protein [Frankia sp. NRRL B-16219]	4.33934	34986.5	1	3	0.0857475	6.57453e-05	F209536.dat	Q22416_S-4-4.mgf	42.95	1	1	3.65854	0	0	0	0	0	1	1	1
WP_083390865.1	hypothetical protein [Frankia sp. NRRL B-16219]	11.7392	11688.8	1	1	0.0855519	6.55954e-05	F209530.dat	Q22410_S-3-2.mgf	15.34	1	1	13.2743	0	1	0	0	0	0	0	0
WP_083390840.1	RNA polymerase sigma factor [Frankia sp. NRRL B-16219]	4.97753	46836.6	1	4	0.0854033	6.54814e-05	F209536.dat	Q22416_S-4-4.mgf	30.28	1	1	1.65094	0	0	0	0	1	1	1	1
WP_083390938.1	ArsR family transcriptional regulator [Frankia sp. NRRL B-16219]	8.39542	11721.3	1	1	0.0853151	6.54137e-05	F209528.dat	Q22408_S2-4.mgf	18.34	1	1	8.10811	0	0	0	0	0	0	0	0
WP_071059825.1	hypothetical protein [Frankia sp. NRRL B-16219]	5.9141	23474	1	2	0.0852005	6.53259e-05	F209532.dat	Q22412_S-3-4.mgf	18.35	1	1	3.13901	0	0	0	1	0	0	0	0
WP_041253898.1	MULTISPECIES: DNA-binding protein [Frankia]	5.36331	11804.3	1	1	0.084715	6.49537e-05	F209536.dat	Q22416_S-4-4.mgf	17.84	1	1	6.54206	0	0	0	0	0	0	0	1
WP_071067004.1	glycosyltransferase family 2 protein [Frankia sp. NRRL B-16219]	8.76852	35413.5	1	3	0.0847135	6.49525e-05	F209529.dat	Q22409_S-3-1.mgf	40.34	1	1	2.2293	1	0	1	1	0	0	0	0
WP_071063169.1	DUF4326 domain-containing protein [Frankia sp. NRRL B-16219]	9.09434	11810.9	1	1	0.0846679	6.49175e-05	F209527.dat	Q22407_S-2-3.mgf	17.99	1	1	12.1495	0	0	0	0	0	0	0	0
WP_083391257.1	XRE family transcriptional regulator [Frankia sp. NRRL B-16219]	5.36321	11846	1	1	0.0844167	6.4725e-05	F209528.dat	Q22408_S2-4.mgf	15.5	1	1	6.30631	0	0	0	0	0	0	0	0
WP_071062912.1	maleylpyruvate isomerase family mycothiol-dependent enzyme [Frankia sp. NRRL B-16219]	8.95285	23732.4	1	2	0.0842729	6.46147e-05	F209526.dat	Q22406_S-2-2.mgf	28.44	1	1	3.18182	0	0	0	0	0	0	0	0
WP_071066864.1	hypothetical protein [Frankia sp. NRRL B-16219]	9.04562	11900.7	1	1	0.0840289	6.44276e-05	F209535.dat	Q22415_S-4-3.mgf	15.82	1	1	8.25688	0	0	0	0	0	0	1	0
WP_071065482.1	aldo/keto reductase [Frankia sp. NRRL B-16219]	4.88598	35834.2	1	3	0.0837189	6.41899e-05	F209536.dat	Q22416_S-4-4.mgf	22.59	1	1	2.7027	0	0	0	0	0	1	0	1
WP_083391050.1	hypothetical protein [Frankia sp. NRRL B-16219]	10.9341	47922.6	1	4	0.0834679	6.39975e-05	F209526.dat	Q22406_S-2-2.mgf	27.99	1	1	1.97368	0	0	0	1	0	0	0	0
WP_071064560.1	phosphomannomutase/phosphoglucomutase [Frankia sp. NRRL B-16219]	5.17132	48083.3	1	4	0.0831889	6.37836e-05	F209533.dat	Q22413_S-4-1.mgf	37.34	1	1	3.53201	0	0	0	0	1	1	1	1
WP_071064467.1	LysR family transcriptional regulator [Frankia sp. NRRL B-16219]	9.47429	36112.3	1	3	0.0830742	6.36956e-05	F209529.dat	Q22409_S-3-1.mgf	21.66	1	1	2.13415	1	1	1	0	0	0	0	0
WP_071059966.1	DUF1837 domain-containing protein [Frankia sp. NRRL B-16219]	9.25173	24130.9	1	2	0.0828814	6.35478e-05	F209533.dat	Q22413_S-4-1.mgf	15.4	1	1	5.45455	0	0	0	0	1	0	0	1
WP_071059835.1	Lsr2 family protein [Frankia sp. NRRL B-16219]	8.19744	12101.1	1	1	0.0826371	6.33605e-05	F209530.dat	Q22410_S-3-2.mgf	102.2	2	1	28.3186	0	1	0	0	0	0	0	0
WP_071064517.1	enoyl-CoA hydratase [Frankia sp. NRRL B-16219]	6.74735	24297.7	1	2	0.0823122	6.31113e-05	F209536.dat	Q22416_S-4-4.mgf	37.38	1	1	4.70085	0	0	0	0	0	1	0	1
WP_083391111.1	hypothetical protein [Frankia sp. NRRL B-16219]	4.3973	36623.7	1	3	0.0819141	6.28061e-05	F209521.dat	Q22401_S-1-1.mgf	32.87	1	1	2.03046	0	0	0	0	0	0	0	0
WP_071059469.1	MMPL family transporter [Frankia sp. NRRL B-16219]	4.93919	73424.4	1	6	0.0817167	6.26548e-05	F209527.dat	Q22407_S-2-3.mgf	35.86	1	1	1.00143	1	1	0	1	0	0	0	0
WP_071063889.1	hypothetical protein [Frankia sp. NRRL B-16219]	5.93178	73429.7	1	6	0.0817108	6.26502e-05	F209530.dat	Q22410_S-3-2.mgf	25.14	1	3	1.1396	0	3	1	2	0	0	0	0
WP_071060248.1	hypothetical protein [Frankia sp. NRRL B-16219]	9.37073	12239.3	1	1	0.0817041	6.26451e-05	F209535.dat	Q22415_S-4-3.mgf	18.14	1	1	6.36364	0	0	0	0	0	0	1	0
WP_071066943.1	hypothetical protein [Frankia sp. NRRL B-16219]	12.4267	12241.8	1	1	0.0816872	6.26322e-05	F209531.dat	Q22411_S-3-3.mgf	17.56	1	1	6.83761	0	0	1	0	0	0	0	0
WP_071064714.1	reductase [Frankia sp. NRRL B-16219]	5.39802	146979	1	12	0.0816441	6.25991e-05	F209522.dat	Q22402_S-1-2.mgf	41.86	1	2	0.512445	1	1	1	1	0	0	0	0
WP_071063780.1	peptidase S16 [Frankia sp. NRRL B-16219]	5.27554	24574.1	1	2	0.0813863	6.24015e-05	F209530.dat	Q22410_S-3-2.mgf	19.3	1	1	4.91071	0	1	0	0	0	0	0	0
WP_071060440.1	TetR/AcrR family transcriptional regulator [Frankia sp. NRRL B-16219]	5.4979	24589.8	1	2	0.0813346	6.23618e-05	F209528.dat	Q22408_S2-4.mgf	25.77	1	1	3.96476	1	0	0	0	0	0	0	0
WP_071062723.1	hypothetical protein [Frankia sp. NRRL B-16219]	9.40099	36931.8	1	3	0.0812309	6.22823e-05	F209521.dat	Q22401_S-1-1.mgf	30.5	1	1	2.10843	0	0	0	0	0	0	0	0
WP_071063142.1	3'(2'),5'-bisphosphate nucleotidase CysQ [Frankia sp. NRRL B-16219]	4.81432	24677.6	1	2	0.081045	6.21398e-05	F209522.dat	Q22402_S-1-2.mgf	18.91	1	1	2.95359	0	0	0	0	0	1	0	0
WP_071065301.1	histidine phosphatase family protein [Frankia sp. NRRL B-16219]	7.20015	24762.5	1	2	0.0807672	6.19267e-05	F209534.dat	Q22414_S-4-2.mgf	31.8	1	1	7.11111	0	0	0	0	0	1	0	1
WP_083390660.1	ABC transporter ATP-binding protein [Frankia sp. NRRL B-16219]	8.05815	25017.1	1	2	0.0799452	6.12965e-05	F209531.dat	Q22411_S-3-3.mgf	26.89	1	1	3.40426	1	0	1	0	0	0	0	0
WP_071065958.1	metallophosphoesterase [Frankia sp. NRRL B-16219]	5.27503	25043.8	1	2	0.0798601	6.12312e-05	F209530.dat	Q22410_S-3-2.mgf	23.97	1	1	2.81124	0	1	1	0	0	0	0	0
WP_071065628.1	bifunctional 1-(5-phosphoribosyl)-5-((5-phosphoribosylamino)methylideneamino)imidazole-4-carboxamide isomerase/phosphoribosylanthranilate isomerase PriA [Frankia sp. NRRL B-16219]	4.50562	25278.2	1	2	0.0791197	6.06635e-05	F209535.dat	Q22415_S-4-3.mgf	23.11	1	1	3.26531	0	0	0	0	1	0	1	0
WP_020464256.1	MULTISPECIES: TetR/AcrR family transcriptional regulator [Frankia]	5.91072	25345.2	1	2	0.0789104	6.05031e-05	F209536.dat	Q22416_S-4-4.mgf	23.66	1	1	4.91071	0	0	0	0	0	0	1	1
WP_071060841.1	hypothetical protein [Frankia sp. NRRL B-16219]	10.7031	50820.6	1	4	0.0787082	6.03481e-05	F209525.dat	Q22405_S-2-1.mgf	17.31	1	1	1.70576	1	0	0	0	0	0	0	0
WP_071064866.1	rRNA cytosine-C5-methyltransferase [Frankia sp. NRRL B-16219]	8.71699	50832.1	1	4	0.0786905	6.03345e-05	F209531.dat	Q22411_S-3-3.mgf	22.53	1	1	1.41414	0	1	1	1	0	0	0	0
WP_071064883.1	bifunctional 3,4-dihydroxy-2-butanone-4-phosphate synthase/GTP cyclohydrolase II [Frankia sp. NRRL B-16219]	5.55843	50916.2	1	4	0.0785605	6.02348e-05	F209532.dat	Q22412_S-3-4.mgf	21.76	1	1	1.65975	1	1	1	1	0	0	0	0
WP_071065429.1	NAD(P)-dependent oxidoreductase [Frankia sp. NRRL B-16219]	5.23639	25498	1	2	0.0784375	6.01405e-05	F209534.dat	Q22414_S-4-2.mgf	55.51	1	1	8.46774	0	0	0	0	0	1	0	1
WP_071062722.1	hypothetical protein [Frankia sp. NRRL B-16219]	5.66194	38294.9	1	3	0.0783394	6.00653e-05	F209528.dat	Q22408_S2-4.mgf	19.74	1	2	2.05882	0	0	0	0	0	0	0	0
WP_071065718.1	hypothetical protein [Frankia sp. NRRL B-16219]	4.37287	12855.2	1	1	0.0777893	5.96435e-05	F209529.dat	Q22409_S-3-1.mgf	23.38	1	1	5.7377	1	0	0	0	0	0	0	0
WP_071065076.1	ABC transporter ATP-binding protein [Frankia sp. NRRL B-16219]	10.1229	64318.4	1	5	0.0777382	5.96044e-05	F209522.dat	Q22402_S-1-2.mgf	22.98	1	2	1.34907	0	0	0	0	0	0	0	0
WP_071066898.1	TetR/AcrR family transcriptional regulator [Frankia sp. NRRL B-16219]	5.98827	25790.5	1	2	0.0775479	5.94584e-05	F209528.dat	Q22408_S2-4.mgf	19.15	1	1	2.88066	0	0	0	0	0	0	0	0
WP_071064227.1	DNA alkylation repair protein [Frankia sp. NRRL B-16219]	9.13845	25828.3	1	2	0.0774344	5.93714e-05	F209527.dat	Q22407_S-2-3.mgf	22.15	1	1	3.05677	1	0	0	0	0	0	0	0
WP_071064809.1	sensor histidine kinase [Frankia sp. NRRL B-16219]	7.1386	51658.7	1	4	0.0774313	5.9369e-05	F209523.dat	Q22403_S-1-3.mgf	27.53	1	1	1.41988	0	0	0	0	0	0	0	0
WP_083390872.1	serine/threonine-protein phosphatase [Frankia sp. NRRL B-16219]	5.54621	38805.6	1	3	0.0773083	5.92747e-05	F209531.dat	Q22411_S-3-3.mgf	27.5	1	1	1.84697	1	0	1	0	0	0	0	0
WP_083390639.1	hypothetical protein [Frankia sp. NRRL B-16219]	9.96302	12974.3	1	1	0.0770752	5.9096e-05	F209535.dat	Q22415_S-4-3.mgf	15.84	1	1	8.19672	0	0	0	0	0	0	1	0
WP_083390924.1	hypothetical protein [Frankia sp. NRRL B-16219]	11.0665	13030.1	1	1	0.0767456	5.88433e-05	F209532.dat	Q22412_S-3-4.mgf	21.48	1	1	7.43802	0	0	0	1	0	0	0	0
WP_071062455.1	hypothetical protein [Frankia sp. NRRL B-16219]	5.73181	39199	1	3	0.0765326	5.86799e-05	F209530.dat	Q22410_S-3-2.mgf	27.59	1	2	2	0	2	1	0	0	0	0	0
WP_020464713.1	MULTISPECIES: ribonuclease P protein component [Frankia]	12.3522	13132.2	1	1	0.0761485	5.83855e-05	F209528.dat	Q22408_S2-4.mgf	16.4	1	1	5.78512	0	0	0	0	0	0	0	0
WP_071066213.1	ATPase [Frankia sp. NRRL B-16219]	5.39628	39416.5	1	3	0.0761103	5.83562e-05	F209522.dat	Q22402_S-1-2.mgf	18.18	1	1	2.69542	0	0	0	0	0	0	0	0
WP_071065778.1	hypothetical protein [Frankia sp. NRRL B-16219]	4.97447	39428.3	1	3	0.0760875	5.83387e-05	F209533.dat	Q22413_S-4-1.mgf	30.17	1	1	2.16216	0	0	0	0	1	0	1	1
WP_071067067.1	3-oxoacyl-ACP reductase [Frankia sp. NRRL B-16219]	7.61282	26286.4	1	2	0.0760849	5.83367e-05	F209534.dat	Q22414_S-4-2.mgf	30.92	1	1	7.03125	0	0	0	0	0	1	1	0
WP_071063627.1	ATP-dependent RecD-like DNA helicase [Frankia sp. NRRL B-16219]	6.34956	80307.4	1	6	0.0747129	5.72847e-05	F209529.dat	Q22409_S-3-1.mgf	37.77	1	1	0.94086	1	0	1	0	0	0	0	0
WP_071064917.1	endoglucanase [Frankia sp. NRRL B-16219]	5.69348	40161	1	3	0.0746994	5.72744e-05	F209536.dat	Q22416_S-4-4.mgf	27.34	1	1	2.5641	0	0	0	0	1	1	0	1
WP_071061424.1	hypothetical protein, partial [Frankia sp. NRRL B-16219]	6.57044	40200.3	1	3	0.0746263	5.72183e-05	F209535.dat	Q22415_S-4-3.mgf	24.7	1	1	2.08333	0	0	0	0	1	0	1	1
WP_071066202.1	MBL fold metallo-hydrolase [Frankia sp. NRRL B-16219]	5.56701	26876.1	1	2	0.0744156	5.70568e-05	F209534.dat	Q22414_S-4-2.mgf	26.88	1	1	3.0888	0	0	0	0	0	1	0	1
WP_083390686.1	class I SAM-dependent methyltransferase [Frankia sp. NRRL B-16219]	6.85567	26880.2	1	2	0.0744042	5.70481e-05	F209532.dat	Q22412_S-3-4.mgf	22.92	1	1	3.125	0	0	1	1	0	0	0	0
WP_071065019.1	DNA polymerase III subunit beta [Frankia sp. NRRL B-16219]	4.75292	40384.1	1	3	0.0742866	5.69579e-05	F209535.dat	Q22415_S-4-3.mgf	38.2	1	1	3.88601	0	0	0	0	0	1	1	1
WP_071065496.1	Fe-S cluster assembly protein SufD [Frankia sp. NRRL B-16219]	5.09295	40542.8	1	3	0.073996	5.6735e-05	F209536.dat	Q22416_S-4-4.mgf	33.62	1	1	2.3622	0	0	0	0	1	1	0	1
WP_071061490.1	peptidase M48 [Frankia sp. NRRL B-16219]	11.4763	40558.9	1	3	0.0739665	5.67125e-05	F209532.dat	Q22412_S-3-4.mgf	15.775	1	1	1.79949	0	0	0	1	0	0	0	0
WP_071059298.1	hypothetical protein [Frankia sp. NRRL B-16219]	5.60361	27106.3	1	2	0.0737835	5.65721e-05	F209521.dat	Q22401_S-1-1.mgf	17.34	1	1	4.05904	0	0	0	0	0	0	0	0
WP_071065252.1	3-(cis-5,6-dihydroxycyclohexa-1,3-dien-1-yl)propanoate dehydrogenase [Frankia sp. NRRL B-16219]	5.36474	27316.1	1	2	0.073217	5.61378e-05	F209535.dat	Q22415_S-4-3.mgf	20.87	1	1	3.04183	0	0	0	0	0	0	1	0
WP_071065558.1	nucleotidyltransferase domain-containing protein [Frankia sp. NRRL B-16219]	5.30238	27386.7	1	2	0.0730281	5.5993e-05	F209535.dat	Q22415_S-4-3.mgf	20.35	1	1	4.43548	0	0	0	0	0	0	1	1
WP_071061726.1	bifunctional (p)ppGpp synthetase/guanosine-3',5'-bis(diphosphate) 3'-pyrophosphohydrolase [Frankia sp. NRRL B-16219]	8.81795	96079.2	1	7	0.0728566	5.58614e-05	F209523.dat	Q22403_S-1-3.mgf	32.41	1	1	0.873362	1	1	1	0	0	0	0	0
WP_020458466.1	MULTISPECIES: hypothetical protein [Frankia]	10.85	13770.2	1	1	0.0726205	5.56805e-05	F209525.dat	Q22405_S-2-1.mgf	15.19	1	1	6.25	0	0	0	0	0	0	0	0
WP_071065503.1	ABC transporter [Frankia sp. NRRL B-16219]	6.32237	27695.4	1	2	0.0722143	5.53689e-05	F209526.dat	Q22406_S-2-2.mgf	16.12	1	1	2.9304	0	0	0	0	0	0	0	0
WP_071065313.1	SDR family mycofactocin-dependent oxidoreductase [Frankia sp. NRRL B-16219]	4.87867	27827.4	1	2	0.0718717	5.51063e-05	F209535.dat	Q22415_S-4-3.mgf	24.66	1	1	2.58303	0	0	1	0	0	0	1	0
WP_018505685.1	MULTISPECIES: TcmI family type II polyketide cyclase [Frankia]	5.23348	13919.9	1	1	0.0718395	5.50816e-05	F209535.dat	Q22415_S-4-3.mgf	31.07	1	1	8.8	0	0	0	0	0	0	1	0
WP_071067060.1	GGDEF-domain containing protein [Frankia sp. NRRL B-16219]	4.59012	69621.8	1	5	0.0718166	5.5064e-05	F209526.dat	Q22406_S-2-2.mgf	23.26	1	1	1.0219	1	1	0	1	0	0	0	0
WP_071064200.1	ABC transporter ATP-binding protein [Frankia sp. NRRL B-16219]	5.05814	27960.7	1	2	0.071529	5.48435e-05	F209531.dat	Q22411_S-3-3.mgf	20.17	1	1	2.73438	0	1	1	0	0	0	0	0
WP_071067146.1	short-chain dehydrogenase [Frankia sp. NRRL B-16219]	5.09873	28005.2	1	2	0.0714152	5.47563e-05	F209521.dat	Q22401_S-1-1.mgf	51.2	1	1	3.32103	0	0	0	0	0	0	0	0
WP_071066352.1	GntR family transcriptional regulator [Frankia sp. NRRL B-16219]	6.98433	28071.6	1	2	0.0712465	5.46269e-05	F209525.dat	Q22405_S-2-1.mgf	21.96	1	1	3.7037	0	0	0	0	0	0	0	0
WP_071064803.1	ABC transporter [Frankia sp. NRRL B-16219]	9.68274	28166.3	1	2	0.071007	5.44433e-05	F209531.dat	Q22411_S-3-3.mgf	24.51	1	1	2.57353	0	0	1	1	0	0	0	0
WP_071063746.1	rRNA pseudouridine synthase [Frankia sp. NRRL B-16219]	10.0343	28233	1	2	0.0708392	5.43147e-05	F209528.dat	Q22408_S2-4.mgf	22.49	1	1	3.0888	0	0	0	0	0	0	0	0
WP_071065675.1	FadR family transcriptional regulator [Frankia sp. NRRL B-16219]	6.68152	28275	1	2	0.0707339	5.42339e-05	F209528.dat	Q22408_S2-4.mgf	17.63	1	1	3.0888	0	0	1	0	0	0	0	0
WP_071059505.1	hypothetical protein [Frankia sp. NRRL B-16219]	4.59395	14137.8	1	1	0.0707322	5.42326e-05	F209535.dat	Q22415_S-4-3.mgf	24.01	1	1	7.08661	0	0	0	0	0	0	1	0
WP_071062186.1	transposase [Frankia sp. NRRL B-16219]	10.7661	42542.2	1	3	0.0705182	5.40685e-05	F209524.dat	Q22404_S-1-4.mgf	30.03	1	1	2.12202	0	0	0	0	0	0	0	0
WP_071064946.1	large conductance mechanosensitive channel protein MscL [Frankia sp. NRRL B-16219]	9.97079	14186.8	1	1	0.0704881	5.40454e-05	F209528.dat	Q22408_S2-4.mgf	18.75	1	1	5.42636	0	0	0	0	0	0	0	0
WP_083390871.1	hypothetical protein [Frankia sp. NRRL B-16219]	10.9315	14192.5	1	1	0.0704596	5.40236e-05	F209535.dat	Q22415_S-4-3.mgf	16.26	1	1	6.01504	0	0	0	0	0	0	1	0
WP_083391226.1	nitroreductase family deazaflavin-dependent oxidoreductase [Frankia sp. NRRL B-16219]	11.2648	14222.5	1	1	0.070311	5.39097e-05	F209532.dat	Q22412_S-3-4.mgf	15.62	1	1	5.6	0	0	0	1	0	0	0	0
WP_071064899.1	sensor histidine kinase [Frankia sp. NRRL B-16219]	9.39368	42759.8	1	3	0.0701593	5.37933e-05	F209525.dat	Q22405_S-2-1.mgf	17.215	1	1	1.97044	0	0	0	0	0	0	0	0
WP_071065506.1	ArsR family transcriptional regulator [Frankia sp. NRRL B-16219]	5.9007	14365.3	1	1	0.0696124	5.3374e-05	F209532.dat	Q22412_S-3-4.mgf	19.51	1	1	12.0301	0	0	0	1	0	0	0	0
WP_071064859.1	PAS domain-containing sensor histidine kinase [Frankia sp. NRRL B-16219]	5.17842	43147.1	1	3	0.0695296	5.33105e-05	F209530.dat	Q22410_S-3-2.mgf	20.77	1	1	1.72414	0	1	1	1	0	0	0	0
WP_083391338.1	multidrug ABC transporter permease [Frankia sp. NRRL B-16219]	9.97866	28803.4	1	2	0.0694363	5.3239e-05	F209536.dat	Q22416_S-4-4.mgf	90.44	1	1	7.27273	0	0	0	0	0	0	1	1
WP_071065723.1	SMF family protein [Frankia sp. NRRL B-16219]	9.71551	28871.4	1	2	0.0692727	5.31136e-05	F209528.dat	Q22408_S2-4.mgf	21.41	1	2	2.52708	0	0	0	0	0	0	0	0
WP_071059389.1	hydantoinase [Frankia sp. NRRL B-16219]	5.4702	72664.8	1	5	0.0688091	5.27581e-05	F209532.dat	Q22412_S-3-4.mgf	18.1	1	2	0.977654	1	1	1	2	0	0	0	0
WP_083390742.1	CoA transferase [Frankia sp. NRRL B-16219]	5.33208	43781.1	1	3	0.0685228	5.25386e-05	F209535.dat	Q22415_S-4-3.mgf	26.62	1	1	3.20197	0	0	0	0	1	0	1	1
WP_071064706.1	sugar phosphate isomerase/epimerase [Frankia sp. NRRL B-16219]	4.66817	29241.9	1	2	0.0683949	5.24405e-05	F209531.dat	Q22411_S-3-3.mgf	15.29	1	1	3.33333	0	1	1	0	0	0	0	0
WP_071066894.1	transcriptional regulator [Frankia sp. NRRL B-16219]	5.81084	14634.7	1	1	0.0683306	5.23912e-05	F209527.dat	Q22407_S-2-3.mgf	18.63	1	1	7.97101	0	0	0	0	0	0	0	0
WP_071066857.1	ketosynthase chain-length factor [Frankia sp. NRRL B-16219]	5.52678	43909.3	1	3	0.0683227	5.23852e-05	F209531.dat	Q22411_S-3-3.mgf	17.42	1	1	1.64706	1	1	1	0	0	0	0	0
WP_071064434.1	NAD-dependent deacetylase [Frankia sp. NRRL B-16219]	7.77169	29273.2	1	2	0.0683219	5.23846e-05	F209532.dat	Q22412_S-3-4.mgf	24.79	1	1	3.5461	0	0	0	1	0	0	0	0
WP_071059449.1	antibiotic biosynthesis monooxygenase [Frankia sp. NRRL B-16219]	5.67344	14650.1	1	1	0.0682589	5.23363e-05	F209535.dat	Q22415_S-4-3.mgf	22.92	1	1	8.39161	0	0	0	0	0	0	1	0
WP_071065490.1	glucose-1-phosphate adenylyltransferase [Frankia sp. NRRL B-16219]	5.54222	44114.5	1	3	0.0680048	5.21414e-05	F209536.dat	Q22416_S-4-4.mgf	32.43	1	1	1.93705	0	0	0	0	0	1	1	1
WP_020462472.1	MULTISPECIES: ABC transporter permease [Frankia]	5.82255	29434.5	1	2	0.0679475	5.20975e-05	F209536.dat	Q22416_S-4-4.mgf	30.06	1	1	2.59259	0	0	0	0	0	1	0	1
WP_071064095.1	YccF family protein [Frankia sp. NRRL B-16219]	9.255	14749.2	1	1	0.0678003	5.19846e-05	F209534.dat	Q22414_S-4-2.mgf	31.36	1	1	8.08824	0	0	0	0	0	1	0	0
WP_071059887.1	hypothetical protein [Frankia sp. NRRL B-16219]	8.43176	59411.1	1	4	0.0673275	5.16221e-05	F209523.dat	Q22403_S-1-3.mgf	18.07	1	1	1.44665	0	0	0	0	0	0	0	0
WP_071060798.1	serine/threonine-protein phosphatase [Frankia sp. NRRL B-16219]	4.80972	59595.5	1	4	0.0671192	5.14624e-05	F209526.dat	Q22406_S-2-2.mgf	29.41	1	1	1.51771	0	0	0	0	1	0	1	1
WP_071066090.1	penicillin-binding protein [Frankia sp. NRRL B-16219]	5.31976	29851.3	1	2	0.0669988	5.13701e-05	F209535.dat	Q22415_S-4-3.mgf	35.53	1	1	5.82192	0	0	0	0	0	0	1	1
WP_020463491.1	MULTISPECIES: MaoC family dehydratase [Frankia]	5.28337	15014.8	1	1	0.066601	5.10651e-05	F209521.dat	Q22401_S-1-1.mgf	18.11	1	1	5.6338	0	0	0	0	0	0	0	0
WP_020462373.1	MULTISPECIES: PAC2 family protein [Frankia]	4.73897	30134.3	1	2	0.0663697	5.08877e-05	F209523.dat	Q22403_S-1-3.mgf	20.85	1	1	2.5	0	0	0	0	0	0	0	0
WP_071060492.1	serine/threonine-protein phosphatase [Frankia sp. NRRL B-16219]	4.81375	45327.9	1	3	0.0661843	5.07456e-05	F209528.dat	Q22408_S2-4.mgf	17	1	1	1.69082	0	1	0	1	0	0	0	0
WP_071062631.1	GDSL family lipase [Frankia sp. NRRL B-16219]	11.0151	30226.2	1	2	0.0661677	5.07328e-05	F209530.dat	Q22410_S-3-2.mgf	18	1	1	3.16901	0	1	0	1	0	0	0	0
WP_012157546.1	MULTISPECIES: undecaprenyl-diphosphate phosphatase [Frankia]	6.97104	30274.3	1	2	0.0660626	5.06522e-05	F209524.dat	Q22404_S-1-4.mgf	28.14	1	1	2.51799	0	0	0	0	0	0	0	0
WP_071064877.1	shikimate dehydrogenase [Frankia sp. NRRL B-16219]	6.07624	30367	1	2	0.0658609	5.04976e-05	F209535.dat	Q22415_S-4-3.mgf	28.9	1	1	2.68456	0	0	0	0	0	0	1	1
WP_071066067.1	2,3-dihydroxybenzoate-AMP ligase [Frankia sp. NRRL B-16219]	5.31327	60797.7	1	4	0.065792	5.04448e-05	F209531.dat	Q22411_S-3-3.mgf	31.09	1	1	1.38408	1	0	1	0	0	0	0	0
WP_071065277.1	transcriptional regulator [Frankia sp. NRRL B-16219]	9.29236	15217	1	1	0.065716	5.03865e-05	F209529.dat	Q22409_S-3-1.mgf	19.58	1	1	5.38462	1	0	0	0	0	0	0	0
WP_071059679.1	lanthionine synthetase [Frankia sp. NRRL B-16219]	6.35217	45671.6	1	3	0.0656863	5.03638e-05	F209522.dat	Q22402_S-1-2.mgf	41.09	1	1	1.6129	0	0	0	0	0	0	0	0
WP_071065106.1	hypothetical protein [Frankia sp. NRRL B-16219]	4.7081	30491.3	1	2	0.0655925	5.02918e-05	F209535.dat	Q22415_S-4-3.mgf	28.57	1	1	2.48227	0	0	0	0	0	0	1	0
WP_071065647.1	MarR family transcriptional regulator [Frankia sp. NRRL B-16219]	5.69751	15250.8	1	1	0.0655703	5.02748e-05	F209527.dat	Q22407_S-2-3.mgf	15.24	1	1	5.07246	0	0	0	0	0	0	0	0
WP_083391036.1	SAM-dependent methyltransferase [Frankia sp. NRRL B-16219]	4.55878	30529.5	1	2	0.0655104	5.02289e-05	F209527.dat	Q22407_S-2-3.mgf	20.87	1	1	2.4735	0	1	0	0	0	0	0	0
WP_071062001.1	transposase [Frankia sp. NRRL B-16219]	9.54309	30619.2	1	2	0.0653185	5.00818e-05	F209533.dat	Q22413_S-4-1.mgf	19.78	1	1	3.2491	0	0	0	0	1	0	1	0
WP_071066225.1	transposase [Frankia sp. NRRL B-16219]	8.75257	30713.9	1	2	0.0651172	4.99274e-05	F209531.dat	Q22411_S-3-3.mgf	17.58	1	1	2.51799	0	1	1	0	0	0	0	0
WP_071062697.1	ABC transporter [Frankia sp. NRRL B-16219]	5.83405	61934.1	1	4	0.0645848	4.95192e-05	F209532.dat	Q22412_S-3-4.mgf	29.14	1	1	1.20275	1	1	1	1	0	0	0	0
WP_071061667.1	adenylyl-sulfate kinase [Frankia sp. NRRL B-16219]	5.34573	61945.1	1	4	0.0645733	4.95104e-05	F209526.dat	Q22406_S-2-2.mgf	21.77	1	1	1.15512	0	0	0	0	0	0	0	0
WP_071065771.1	hypothetical protein [Frankia sp. NRRL B-16219]	6.83635	15498	1	1	0.0645245	4.94729e-05	F209528.dat	Q22408_S2-4.mgf	18.75	1	1	5.40541	0	0	0	0	0	0	0	0
WP_071062862.1	transposase, partial [Frankia sp. NRRL B-16219]	11.0564	46519.3	1	3	0.0644893	4.9446e-05	F209526.dat	Q22406_S-2-2.mgf	25.11	1	1	1.65094	1	0	0	0	0	0	0	0
WP_071065515.1	ABC transporter substrate-binding protein [Frankia sp. NRRL B-16219]	4.82669	62059.6	1	4	0.0644541	4.9419e-05	F209528.dat	Q22408_S2-4.mgf	19.19	1	1	1.33333	0	0	0	0	1	1	0	1
WP_071066692.1	transposase [Frankia sp. NRRL B-16219]	4.84494	15515.5	1	1	0.0644518	4.94172e-05	F209524.dat	Q22404_S-1-4.mgf	16.37	1	1	6.52174	0	0	0	0	0	0	0	0
WP_071062876.1	SAM-dependent methyltransferase [Frankia sp. NRRL B-16219]	5.20035	31057.9	1	2	0.0643959	4.93744e-05	F209528.dat	Q22408_S2-4.mgf	19.31	1	1	3.20285	0	1	0	0	0	0	0	0
WP_071066162.1	zinc metalloprotease HtpX [Frankia sp. NRRL B-16219]	9.86309	31108.5	1	2	0.0642912	4.92941e-05	F209523.dat	Q22403_S-1-3.mgf	16.45	1	1	3.10345	0	1	0	0	0	0	0	0
WP_083391105.1	hypothetical protein [Frankia sp. NRRL B-16219]	10.0239	46665.3	1	3	0.0642876	4.92913e-05	F209524.dat	Q22404_S-1-4.mgf	16.695	1	1	2.83688	0	0	0	0	0	0	0	0
WP_071061441.1	serine/threonine protein phosphatase [Frankia sp. NRRL B-16219]	5.29359	78043.3	1	5	0.064067	4.91222e-05	F209522.dat	Q22402_S-1-2.mgf	34.56	1	2	1.35318	0	0	0	0	0	0	0	0
WP_020464683.1	MULTISPECIES: 50S ribosomal protein L9 [Frankia]	10.0637	15647.5	1	1	0.063908	4.90003e-05	F209524.dat	Q22404_S-1-4.mgf	16.24	1	1	4.72973	0	0	0	0	0	0	0	0
WP_071066266.1	peroxiredoxin [Frankia sp. NRRL B-16219]	5.88823	15764	1	1	0.0634356	4.86381e-05	F209528.dat	Q22408_S2-4.mgf	22.68	1	1	6.08108	0	0	0	0	0	0	0	0
WP_071065373.1	TIGR01777 family protein [Frankia sp. NRRL B-16219]	9.08115	31553.7	1	2	0.063384	4.85985e-05	F209530.dat	Q22410_S-3-2.mgf	19.9	1	1	2.64026	1	1	0	0	0	0	0	0
WP_071061391.1	IS30 family transposase [Frankia sp. NRRL B-16219]	9.6762	15810.2	1	1	0.0632502	4.84959e-05	F209529.dat	Q22409_S-3-1.mgf	22.02	1	1	4.96454	1	0	0	0	0	0	0	0
WP_071065104.1	hypothetical protein [Frankia sp. NRRL B-16219]	5.41571	15816	1	1	0.063227	4.84781e-05	F209528.dat	Q22408_S2-4.mgf	15.31	1	1	6.29371	0	0	0	0	0	0	0	0
WP_071061752.1	AI-2E family transporter [Frankia sp. NRRL B-16219]	11.2267	47455.9	1	3	0.0632166	4.84702e-05	F209534.dat	Q22414_S-4-2.mgf	38.01	1	1	3.61702	0	0	0	0	0	1	1	1
WP_071066767.1	class I SAM-dependent methyltransferase [Frankia sp. NRRL B-16219]	4.78334	31750.3	1	2	0.0629915	4.82975e-05	F209525.dat	Q22405_S-2-1.mgf	21.48	1	1	2.78746	0	0	0	0	0	0	0	0
WP_071062480.1	two-component sensor histidine kinase [Frankia sp. NRRL B-16219]	6.3924	47746.2	1	3	0.0628323	4.81755e-05	F209530.dat	Q22410_S-3-2.mgf	32.93	1	1	1.58371	0	1	1	1	0	0	0	0
WP_071059759.1	XRE family transcriptional regulator [Frankia sp. NRRL B-16219]	7.93884	31862.7	1	2	0.0627694	4.81273e-05	F209521.dat	Q22401_S-1-1.mgf	19.83	1	1	2.43902	0	0	0	0	0	0	0	0
WP_071060617.1	ribonuclease III [Frankia sp. NRRL B-16219]	4.79152	32003.3	1	2	0.0624935	4.79157e-05	F209527.dat	Q22407_S-2-3.mgf	32.43	1	1	2.23642	0	0	0	0	0	0	0	0
WP_071066966.1	class I SAM-dependent methyltransferase [Frankia sp. NRRL B-16219]	9.73948	32596.2	1	2	0.0613569	4.70443e-05	F209529.dat	Q22409_S-3-1.mgf	18.09	1	2	2.65781	2	0	0	0	0	0	0	0
WP_071066566.1	pyridoxamine 5'-phosphate oxidase family protein [Frankia sp. NRRL B-16219]	4.6281	16342.4	1	1	0.0611906	4.69168e-05	F209536.dat	Q22416_S-4-4.mgf	29.44	1	1	11.1111	0	0	0	0	0	0	0	1
WP_071063740.1	1-acyl-sn-glycerol-3-phosphate acyltransferase [Frankia sp. NRRL B-16219]	9.14551	32687.2	1	2	0.0611861	4.69133e-05	F209534.dat	Q22414_S-4-2.mgf	21.42	1	1	5.09554	0	0	0	0	0	1	1	0
WP_071065769.1	SsgA family sporulation/cell division regulator [Frankia sp. NRRL B-16219]	7.84075	16354.5	1	1	0.0611453	4.6882e-05	F209530.dat	Q22410_S-3-2.mgf	19.405	1	1	5.51724	0	1	0	0	0	0	0	0
WP_071059476.1	hypothetical protein [Frankia sp. NRRL B-16219]	5.59104	32879.9	1	2	0.0608275	4.66384e-05	F209534.dat	Q22414_S-4-2.mgf	36.98	1	1	4.12698	0	0	0	0	0	1	0	1
WP_071065254.1	acetaldehyde dehydrogenase (acetylating) [Frankia sp. NRRL B-16219]	5.36551	32917.1	1	2	0.0607587	4.65856e-05	F209527.dat	Q22407_S-2-3.mgf	24	1	1	2.21519	0	0	0	0	0	0	0	0
WP_083390951.1	hypothetical protein [Frankia sp. NRRL B-16219]	5.91394	16539.6	1	1	0.0604608	4.63572e-05	F209529.dat	Q22409_S-3-1.mgf	17.25	1	1	5.6962	1	0	0	0	0	0	0	0
WP_071063692.1	N-acetyltransferase [Frankia sp. NRRL B-16219]	9.09096	16570.7	1	1	0.0603474	4.62702e-05	F209522.dat	Q22402_S-1-2.mgf	16.26	1	1	4.66667	0	0	0	0	0	0	0	0
WP_083391005.1	pentapeptide repeat-containing protein [Frankia sp. NRRL B-16219]	9.23869	33165.9	1	2	0.0603029	4.62361e-05	F209528.dat	Q22408_S2-4.mgf	18.87	1	1	3.24675	1	0	0	0	0	0	0	0
WP_071067189.1	(2Fe-2S)-binding protein [Frankia sp. NRRL B-16219]	5.70094	16656.3	1	1	0.0600372	4.60324e-05	F209536.dat	Q22416_S-4-4.mgf	47.21	1	1	5.12821	0	0	0	0	0	0	0	1
WP_071063933.1	aminoglycoside phosphotransferase family protein [Frankia sp. NRRL B-16219]	7.81243	33515.6	1	2	0.0596736	4.57537e-05	F209528.dat	Q22408_S2-4.mgf	22.85	1	1	2.23642	1	0	0	0	0	0	0	0
WP_071064554.1	hypothetical protein [Frankia sp. NRRL B-16219]	11.5424	50815.5	1	3	0.0590371	4.52656e-05	F209528.dat	Q22408_S2-4.mgf	20.17	1	1	1.91205	1	0	1	0	0	0	0	0
WP_071060421.1	cysteine synthase B [Frankia sp. NRRL B-16219]	5.28843	33896.3	1	2	0.0590035	4.52398e-05	F209536.dat	Q22416_S-4-4.mgf	25.52	1	1	2.53968	0	0	0	0	0	0	1	1
WP_083390895.1	hypothetical protein [Frankia sp. NRRL B-16219]	4.96276	16953.5	1	1	0.0589848	4.52255e-05	F209531.dat	Q22411_S-3-3.mgf	16.16	1	1	8.44156	0	0	1	0	0	0	0	0
WP_071059374.1	UDP-glucose 4-epimerase [Frankia sp. NRRL B-16219]	5.28132	33922.5	1	2	0.0589579	4.52049e-05	F209536.dat	Q22416_S-4-4.mgf	63.25	1	1	3.36391	0	0	0	0	0	0	1	1
WP_071060007.1	aldehyde dehydrogenase [Frankia sp. NRRL B-16219]	5.18486	50899.4	1	3	0.0589398	4.5191e-05	F209532.dat	Q22412_S-3-4.mgf	18.48	1	1	1.63599	0	1	1	1	0	0	0	0
WP_071065015.1	membrane protein insertion efficiency factor YidD [Frankia sp. NRRL B-16219]	10.8999	17055.9	1	1	0.0586308	4.49541e-05	F209529.dat	Q22409_S-3-1.mgf	20.07	1	1	4.16667	1	0	0	0	0	0	0	0
WP_071059291.1	polysaccharide deacetylase [Frankia sp. NRRL B-16219]	11.1743	34138.8	1	2	0.0585844	4.49185e-05	F209532.dat	Q22412_S-3-4.mgf	38.09	1	1	2.48447	0	1	0	1	0	0	0	0
WP_071067019.1	class I SAM-dependent methyltransferase [Frankia sp. NRRL B-16219]	6.4773	34187.3	1	2	0.0585013	4.48548e-05	F209521.dat	Q22401_S-1-1.mgf	23.45	1	1	2.9703	0	0	0	0	0	0	0	0
WP_071060892.1	hypothetical protein [Frankia sp. NRRL B-16219]	5.64773	34198.9	1	2	0.0584813	4.48395e-05	F209524.dat	Q22404_S-1-4.mgf	22.8	1	1	1.9774	0	0	0	0	0	0	0	0
WP_071066499.1	aldo/keto reductase [Frankia sp. NRRL B-16219]	5.17193	34222.4	1	2	0.0584413	4.48087e-05	F209529.dat	Q22409_S-3-1.mgf	22.7	1	1	2.2082	1	0	0	0	0	0	0	0
WP_071059782.1	hypothetical protein [Frankia sp. NRRL B-16219]	4.39102	17153.8	1	1	0.0582963	4.46976e-05	F209533.dat	Q22413_S-4-1.mgf	17.27	1	1	4.43038	0	0	0	0	1	0	0	0
WP_071064017.1	N-acetyltransferase [Frankia sp. NRRL B-16219]	9.63832	34365.8	1	2	0.0581973	4.46217e-05	F209528.dat	Q22408_S2-4.mgf	20.13	1	1	2.12766	0	0	0	0	0	0	0	0
WP_071066189.1	DEAD/DEAH box helicase [Frankia sp. NRRL B-16219]	6.1177	85971.6	1	5	0.0581588	4.45922e-05	F209529.dat	Q22409_S-3-1.mgf	37.55	1	2	0.869565	2	1	1	0	0	0	0	0
WP_071064158.1	guanylate cyclase [Frankia sp. NRRL B-16219]	7.96736	51965.8	1	3	0.0577303	4.42637e-05	F209528.dat	Q22408_S2-4.mgf	21.43	1	1	1.42276	0	0	0	0	0	0	0	0
WP_071063648.1	hypothetical protein [Frankia sp. NRRL B-16219]	5.11734	34683.2	1	2	0.0576648	4.42134e-05	F209521.dat	Q22401_S-1-1.mgf	17.19	1	1	2.14724	0	0	0	0	0	0	0	0
WP_071065357.1	DNA polymerase III subunit delta [Frankia sp. NRRL B-16219]	6.12087	34714.4	1	2	0.0576129	4.41736e-05	F209524.dat	Q22404_S-1-4.mgf	15.79	1	1	3.3033	0	0	0	0	0	0	0	0
WP_071060267.1	NAD-dependent epimerase/dehydratase family protein [Frankia sp. NRRL B-16219]	5.03529	34795.8	1	2	0.0574783	4.40704e-05	F209532.dat	Q22412_S-3-4.mgf	39.5	1	1	2.50784	0	0	0	1	0	0	0	0
WP_071064374.1	transcriptional regulator [Frankia sp. NRRL B-16219]	8.32114	17453.1	1	1	0.0572963	4.39309e-05	F209531.dat	Q22411_S-3-3.mgf	16.14	1	1	8.22785	0	0	1	0	0	0	0	0
WP_071059251.1	transcription elongation factor GreA [Frankia sp. NRRL B-16219]	5.3126	17538.9	1	1	0.0570163	4.37162e-05	F209525.dat	Q22405_S-2-1.mgf	17.46	1	1	6.8323	0	0	0	0	0	0	0	0
WP_071065175.1	MoxR family ATPase [Frankia sp. NRRL B-16219]	5.61532	35345.2	1	2	0.0565847	4.33853e-05	F209534.dat	Q22414_S-4-2.mgf	37.76	1	1	3.07692	0	0	0	0	0	1	0	1
WP_071060898.1	peptidase [Frankia sp. NRRL B-16219]	5.01004	53020.7	1	3	0.0565817	4.33829e-05	F209532.dat	Q22412_S-3-4.mgf	22.07	1	1	1.57171	1	0	1	1	0	0	0	0
WP_071059592.1	LytR family transcriptional regulator [Frankia sp. NRRL B-16219]	5.9965	53027.8	1	3	0.0565741	4.33772e-05	F209532.dat	Q22412_S-3-4.mgf	28.34	1	1	1.35659	0	0	1	1	0	0	1	0
WP_071061728.1	transcriptional regulator [Frankia sp. NRRL B-16219]	9.1362	53062.4	1	3	0.0565373	4.33489e-05	F209522.dat	Q22402_S-1-2.mgf	17.76	1	1	1.43443	0	0	0	0	0	0	0	0
WP_018502289.1	MULTISPECIES: anti-sigma factor [Frankia]	4.6305	17815	1	1	0.0561324	4.30385e-05	F209535.dat	Q22415_S-4-3.mgf	23.59	1	1	3.93258	0	0	0	0	0	0	1	0
WP_071059841.1	hypothetical protein [Frankia sp. NRRL B-16219]	9.60377	35635.8	1	2	0.0561233	4.30315e-05	F209535.dat	Q22415_S-4-3.mgf	38.52	1	1	2.18069	0	0	0	0	0	0	1	0
WP_071067173.1	long-chain fatty acid--CoA ligase [Frankia sp. NRRL B-16219]	5.29798	53458.7	1	3	0.056118	4.30275e-05	F209532.dat	Q22412_S-3-4.mgf	34.12	1	1	1.38067	1	1	0	1	0	0	0	0
WP_071059772.1	FAD-dependent oxidoreductase [Frankia sp. NRRL B-16219]	5.98341	54592.2	1	3	0.0549529	4.21341e-05	F209530.dat	Q22410_S-3-2.mgf	19.6	1	1	1.74081	1	1	1	0	0	0	0	0
WP_071064650.1	dihydrodipicolinate reductase [Frankia sp. NRRL B-16219]	5.41877	36434.5	1	2	0.0548931	4.20883e-05	F209533.dat	Q22413_S-4-1.mgf	19.56	1	1	2.03488	0	0	0	0	1	0	1	0
WP_083390837.1	GTP 3',8-cyclase MoaA [Frankia sp. NRRL B-16219]	5.82858	36509.8	1	2	0.0547798	4.20014e-05	F209527.dat	Q22407_S-2-3.mgf	18.43	1	1	2.0649	0	0	0	0	0	0	0	0
WP_083391316.1	hypothetical protein [Frankia sp. NRRL B-16219]	4.60586	18281.1	1	1	0.0547012	4.19412e-05	F209534.dat	Q22414_S-4-2.mgf	25.01	1	1	4.19162	0	0	0	0	0	1	0	0
WP_071060601.1	Mg chelatase-like protein [Frankia sp. NRRL B-16219]	10.9078	54973.7	1	3	0.0545715	4.18417e-05	F209532.dat	Q22412_S-3-4.mgf	41.41	1	1	1.70132	0	0	1	1	0	0	0	0
WP_071059943.1	phosphotransferase family protein [Frankia sp. NRRL B-16219]	5.48773	36852.1	1	2	0.054271	4.16113e-05	F209531.dat	Q22411_S-3-3.mgf	15.17	1	1	2.04082	0	1	1	0	0	0	0	0
WP_071065505.1	polyketide cyclase [Frankia sp. NRRL B-16219]	5.04603	18456	1	1	0.0541828	4.15436e-05	F209535.dat	Q22415_S-4-3.mgf	18	1	1	6.0241	0	0	0	0	0	0	1	0
WP_071061317.1	DUF222 domain-containing protein [Frankia sp. NRRL B-16219]	6.74689	18478.7	1	1	0.0541165	4.14928e-05	F209530.dat	Q22410_S-3-2.mgf	18.24	1	1	5.32544	0	1	0	0	0	0	0	0
WP_071063918.1	transposase [Frankia sp. NRRL B-16219]	11.6235	37002.6	1	2	0.0540502	4.1442e-05	F209532.dat	Q22412_S-3-4.mgf	14.415	1	1	2.05882	0	1	0	1	0	0	0	0
WP_071059788.1	hypothetical protein [Frankia sp. NRRL B-16219]	4.37875	37159.7	1	2	0.0538217	4.12668e-05	F209536.dat	Q22416_S-4-4.mgf	31.54	1	1	2.96804	0	0	0	0	0	1	0	1
WP_071060216.1	hypothetical protein [Frankia sp. NRRL B-16219]	4.85475	18656.4	1	1	0.0536009	4.10975e-05	F209524.dat	Q22404_S-1-4.mgf	18.34	1	1	4.41989	0	0	0	0	0	0	0	0
WP_071063235.1	LysR family transcriptional regulator [Frankia sp. NRRL B-16219]	10.418	37362.1	1	2	0.0535302	4.10433e-05	F209525.dat	Q22405_S-2-1.mgf	23.94	1	1	2.37389	1	0	0	0	0	0	0	0
WP_071061181.1	hypothetical protein [Frankia sp. NRRL B-16219]	5.76509	56055.7	1	3	0.0535182	4.10341e-05	F209526.dat	Q22406_S-2-2.mgf	32.55	1	1	1.36187	0	0	0	0	0	0	0	0
WP_071059195.1	NAD-dependent epimerase/dehydratase [Frankia sp. NRRL B-16219]	5.29042	37495.7	1	2	0.0533395	4.08971e-05	F209536.dat	Q22416_S-4-4.mgf	29.1	1	1	3.21637	0	0	0	0	0	0	1	1
WP_071064416.1	polyprenyl synthetase family protein [Frankia sp. NRRL B-16219]	6.02088	37765.5	1	2	0.0529583	4.06048e-05	F209521.dat	Q22401_S-1-1.mgf	25.9	1	1	2.23464	0	0	0	0	0	0	0	0
WP_020459352.1	MULTISPECIES: arginine repressor [Frankia]	6.7335	18884.1	1	1	0.0529546	4.06019e-05	F209522.dat	Q22402_S-1-2.mgf	17.4	1	1	4.2328	0	0	0	0	0	0	0	0
WP_071064668.1	hypothetical protein [Frankia sp. NRRL B-16219]	9.50971	18900.2	1	1	0.0529094	4.05673e-05	F209535.dat	Q22415_S-4-3.mgf	21.49	1	1	4.70588	0	0	0	0	0	0	1	0
WP_071059762.1	hypothetical protein [Frankia sp. NRRL B-16219]	5.59901	38012.1	1	2	0.0526149	4.03415e-05	F209531.dat	Q22411_S-3-3.mgf	15.48	1	1	2.54237	0	1	1	0	0	0	0	0
WP_071065531.1	peptidase M4 family protein [Frankia sp. NRRL B-16219]	5.134	38198.8	1	2	0.0523577	4.01443e-05	F209535.dat	Q22415_S-4-3.mgf	38.97	1	1	1.983	0	0	0	0	0	0	1	1
WP_071060313.1	NAD(P)-dependent alcohol dehydrogenase [Frankia sp. NRRL B-16219]	6.31777	38225.8	1	2	0.0523206	4.01159e-05	F209529.dat	Q22409_S-3-1.mgf	18.58	1	1	1.91257	1	1	0	0	0	0	0	0
WP_071065125.1	hypothetical protein [Frankia sp. NRRL B-16219]	9.57034	57446.2	1	3	0.0522228	4.00408e-05	F209523.dat	Q22403_S-1-3.mgf	22.54	1	1	1.5534	0	0	0	0	0	0	0	0
WP_083391296.1	hypothetical protein [Frankia sp. NRRL B-16219]	10.8508	38302.9	1	2	0.0522154	4.00352e-05	F209535.dat	Q22415_S-4-3.mgf	22.73	1	1	2.09424	0	0	1	0	0	0	1	0
WP_020462727.1	MULTISPECIES: glutamate 5-kinase [Frankia]	6.46452	38374.3	1	2	0.0521182	3.99607e-05	F209536.dat	Q22416_S-4-4.mgf	17.36	1	1	2.42588	0	0	0	0	0	0	1	1
WP_071064633.1	penicillin-binding protein [Frankia sp. NRRL B-16219]	4.89493	76885.5	1	4	0.0520254	3.98895e-05	F209535.dat	Q22415_S-4-3.mgf	24.13	1	1	1.09439	0	0	0	0	1	1	1	1
WP_083391217.1	prolipoprotein diacylglyceryl transferase [Frankia sp. NRRL B-16219]	8.81457	38492.3	1	2	0.0519585	3.98382e-05	F209530.dat	Q22410_S-3-2.mgf	17.4	1	1	2.90237	0	1	0	1	0	0	0	0
WP_071063125.1	ArsR family transcriptional regulator [Frankia sp. NRRL B-16219]	9.85731	38508.6	1	2	0.0519365	3.98213e-05	F209527.dat	Q22407_S-2-3.mgf	17.01	1	1	2.51397	0	0	0	0	0	0	0	0
WP_083390772.1	hypothetical protein [Frankia sp. NRRL B-16219]	10.891	19278.2	1	1	0.0518721	3.9772e-05	F209527.dat	Q22407_S-2-3.mgf	21.98	1	1	3.97727	0	0	0	0	0	0	0	0
WP_071067072.1	sensor histidine kinase [Frankia sp. NRRL B-16219]	5.6373	38578.5	1	2	0.0518424	3.97492e-05	F209530.dat	Q22410_S-3-2.mgf	21.22	1	1	3.77358	0	1	1	0	0	0	0	0
WP_083391108.1	nucleoside deaminase [Frankia sp. NRRL B-16219]	6.83706	19407	1	1	0.0515279	3.9508e-05	F209528.dat	Q22408_S2-4.mgf	15.74	1	1	5.40541	0	0	0	0	0	0	0	0
WP_071063448.1	hypothetical protein [Frankia sp. NRRL B-16219]	5.50363	58279.7	1	3	0.0514759	3.94682e-05	F209535.dat	Q22415_S-4-3.mgf	34.71	1	1	2.22635	0	0	0	0	1	1	1	0
WP_071065792.1	DNA integrity scanning protein DisA [Frankia sp. NRRL B-16219]	5.43953	38856.7	1	2	0.0514712	3.94646e-05	F209523.dat	Q22403_S-1-3.mgf	22.85	1	1	2.50696	0	0	0	0	0	0	0	0
WP_083390644.1	hypothetical protein [Frankia sp. NRRL B-16219]	9.70938	39278.3	1	2	0.0509187	3.9041e-05	F209527.dat	Q22407_S-2-3.mgf	24.6	1	1	2.02312	0	0	0	0	0	0	0	0
WP_071061599.1	Na+/H+ antiporter subunit A [Frankia sp. NRRL B-16219]	9.62774	98468	1	5	0.0507779	3.8933e-05	F209522.dat	Q22402_S-1-2.mgf	33.31	1	2	0.936524	0	0	0	0	0	0	0	0
WP_071066935.1	inositol phosphorylceramide synthase [Frankia sp. NRRL B-16219]	10.7208	39469.8	1	2	0.0506716	3.88515e-05	F209529.dat	Q22409_S-3-1.mgf	18.48	1	1	1.92308	1	0	1	0	0	0	0	0
WP_083390838.1	hypothetical protein [Frankia sp. NRRL B-16219]	9.48758	19735.4	1	1	0.0506704	3.88506e-05	F209527.dat	Q22407_S-2-3.mgf	16.61	1	1	4.81283	0	0	0	0	0	0	0	0
WP_083391329.1	LacI family transcriptional regulator [Frankia sp. NRRL B-16219]	7.87489	39633.8	1	2	0.050462	3.86908e-05	F209526.dat	Q22406_S-2-2.mgf	18.26	1	1	2.17391	0	0	0	1	0	0	0	0
WP_071059775.1	hypothetical protein [Frankia sp. NRRL B-16219]	6.0995	19818.4	1	1	0.0504582	3.86879e-05	F209530.dat	Q22410_S-3-2.mgf	23.79	1	1	9.84456	0	1	0	0	0	0	0	0
WP_083391366.1	mycofactocin system transcriptional regulator [Frankia sp. NRRL B-16219]	7.92718	19861.1	1	1	0.0503496	3.86046e-05	F209535.dat	Q22415_S-4-3.mgf	38.1	1	1	3.9548	0	0	0	0	0	0	1	0
WP_071065599.1	NUDIX hydrolase [Frankia sp. NRRL B-16219]	5.8706	19893.1	1	1	0.0502686	3.85425e-05	F209535.dat	Q22415_S-4-3.mgf	44.66	1	1	3.78378	0	0	0	0	0	0	1	0
WP_083391164.1	hypothetical protein [Frankia sp. NRRL B-16219]	12.1463	19904.9	1	1	0.0502389	3.85198e-05	F209532.dat	Q22412_S-3-4.mgf	16.84	1	1	4.6875	0	0	0	1	0	0	0	0
WP_071064932.1	peptidase [Frankia sp. NRRL B-16219]	11.2191	19993.9	1	1	0.0500153	3.83483e-05	F209530.dat	Q22410_S-3-2.mgf	18.98	1	1	4.81283	0	1	0	0	0	0	0	0
WP_071064869.1	carbamoyl-phosphate synthase large subunit [Frankia sp. NRRL B-16219]	4.9691	120095	1	6	0.0499604	3.83062e-05	F209529.dat	Q22409_S-3-1.mgf	34.14	1	1	0.704225	1	0	0	0	0	0	0	0
WP_071060580.1	flavodoxin-dependent (E)-4-hydroxy-3-methylbut-2-enyl-diphosphate synthase [Frankia sp. NRRL B-16219]	5.40932	40038.8	1	2	0.0499516	3.82995e-05	F209535.dat	Q22415_S-4-3.mgf	34.63	1	2	2.86458	0	0	0	0	0	0	2	0
WP_071065328.1	competence protein ComEC [Frankia sp. NRRL B-16219]	10.5955	80592.9	1	4	0.0496322	3.80545e-05	F209530.dat	Q22410_S-3-2.mgf	27.69	1	1	1.10837	1	1	1	1	0	0	0	0
WP_071066121.1	ribosomal-protein-alanine N-acetyltransferase [Frankia sp. NRRL B-16219]	7.92202	20261.4	1	1	0.049355	3.7842e-05	F209528.dat	Q22408_S2-4.mgf	16.7	1	1	4.86486	0	0	0	0	0	0	0	0
WP_071065501.1	transcriptional regulator [Frankia sp. NRRL B-16219]	11.4463	20262.2	1	1	0.0493531	3.78406e-05	F209534.dat	Q22414_S-4-2.mgf	27.44	1	1	5.02793	0	0	0	0	0	1	0	0
WP_071066078.1	hypothetical protein [Frankia sp. NRRL B-16219]	4.30422	20275.3	1	1	0.0493211	3.7816e-05	F209531.dat	Q22411_S-3-3.mgf	22.17	1	1	3.7037	0	0	1	0	0	0	0	0
WP_071066023.1	acyl-CoA synthetase [Frankia sp. NRRL B-16219]	5.56686	61214.5	1	3	0.049008	3.7576e-05	F209532.dat	Q22412_S-3-4.mgf	20.48	1	1	1.39616	1	1	0	1	0	0	0	0
WP_071066012.1	PadR family transcriptional regulator [Frankia sp. NRRL B-16219]	6.44219	20451.4	1	1	0.0488965	3.74905e-05	F209523.dat	Q22403_S-1-3.mgf	25.49	1	1	5.49451	0	0	0	0	0	0	0	0
WP_071064875.1	chorismate synthase [Frankia sp. NRRL B-16219]	6.2873	41193.5	1	2	0.0485514	3.72259e-05	F209535.dat	Q22415_S-4-3.mgf	33.88	1	1	3.04569	0	0	0	0	1	0	1	0
WP_071063964.1	serine/threonine protein kinase [Frankia sp. NRRL B-16219]	5.94482	62160.8	1	3	0.0482619	3.7004e-05	F209535.dat	Q22415_S-4-3.mgf	42.78	1	1	1.48515	0	0	0	0	0	0	1	1
WP_071065431.1	AfsR/SARP family transcriptional regulator [Frankia sp. NRRL B-16219]	6.20838	104108	1	5	0.048027	3.68238e-05	F209530.dat	Q22410_S-3-2.mgf	21.06	1	1	0.820513	1	1	1	1	0	0	0	0
WP_071066609.1	type 1 glutamine amidotransferase [Frankia sp. NRRL B-16219]	5.15598	20955.7	1	1	0.0477197	3.65882e-05	F209527.dat	Q22407_S-2-3.mgf	15.72	1	1	5.12821	0	0	0	0	0	0	0	0
WP_083391336.1	RNA polymerase subunit sigma-24 [Frankia sp. NRRL B-16219]	6.16559	21005.8	1	1	0.0476058	3.65009e-05	F209535.dat	Q22415_S-4-3.mgf	22.7	1	1	4.21053	0	0	0	0	0	0	1	0
WP_071064614.1	deaminase [Frankia sp. NRRL B-16219]	5.93592	21135.8	1	1	0.0473131	3.62764e-05	F209529.dat	Q22409_S-3-1.mgf	16.52	1	1	7.93651	1	0	0	0	0	0	0	0
WP_071059188.1	aminoacyl-tRNA hydrolase [Frankia sp. NRRL B-16219]	9.66511	21196.2	1	1	0.0471784	3.61731e-05	F209529.dat	Q22409_S-3-1.mgf	18.39	1	1	3.58974	1	0	0	0	0	0	0	0
WP_071065366.1	hypothetical protein [Frankia sp. NRRL B-16219]	5.18282	148845	1	7	0.0470286	3.60583e-05	F209532.dat	Q22412_S-3-4.mgf	19.05	1	2	0.491573	1	2	2	2	0	0	0	0
WP_083391140.1	TetR/AcrR family transcriptional regulator [Frankia sp. NRRL B-16219]	10.2628	21320.1	1	1	0.046904	3.59628e-05	F209527.dat	Q22407_S-2-3.mgf	18.77	1	1	4.56853	0	0	0	0	0	0	0	0
WP_071067121.1	iron-sulfur cluster assembly accessory protein [Frankia sp. NRRL B-16219]	4.6603	21414.6	1	1	0.046697	3.58041e-05	F209535.dat	Q22415_S-4-3.mgf	20.09	1	1	3.8835	0	0	0	0	0	0	1	0
WP_071062310.1	cell division protein FtsK [Frankia sp. NRRL B-16219]	8.92816	172108	1	8	0.0464824	3.56395e-05	F209530.dat	Q22410_S-3-2.mgf	20.19	1	2	0.482218	2	2	1	1	0	0	0	0
WP_071064096.1	GGDEF domain-containing protein [Frankia sp. NRRL B-16219]	6.27212	86097.6	1	4	0.0464589	3.56215e-05	F209528.dat	Q22408_S2-4.mgf	43.61	1	1	0.870647	0	0	0	0	0	0	0	1
WP_083390966.1	ISL3 family transposase [Frankia sp. NRRL B-16219]	9.31184	43262.7	1	2	0.0462293	3.54454e-05	F209529.dat	Q22409_S-3-1.mgf	23.74	1	1	1.79028	1	1	0	0	0	0	0	0
WP_071063525.1	adenosylhomocysteinase [Frankia sp. NRRL B-16219]	6.80256	43338.1	1	2	0.0461487	3.53837e-05	F209524.dat	Q22404_S-1-4.mgf	17.73	1	1	2.03046	0	0	0	0	0	0	0	0
WP_083391410.1	hypothetical protein [Frankia sp. NRRL B-16219]	10.6359	43386.5	1	2	0.0460973	3.53443e-05	F209528.dat	Q22408_S2-4.mgf	23.58	1	1	2.87081	0	0	0	0	0	0	0	0
WP_083391190.1	hypothetical protein [Frankia sp. NRRL B-16219]	4.91123	65186.4	1	3	0.0460218	3.52864e-05	F209535.dat	Q22415_S-4-3.mgf	37.42	1	1	1.58983	0	0	0	0	0	1	1	1
WP_071066261.1	hypothetical protein [Frankia sp. NRRL B-16219]	5.13451	43633.5	1	2	0.0458363	3.51442e-05	F209528.dat	Q22408_S2-4.mgf	18.66	1	1	1.69082	0	0	0	0	0	0	0	0
WP_071065441.1	pyruvate dehydrogenase (acetyl-transferring) E1 component subunit alpha [Frankia sp. NRRL B-16219]	6.09132	43646.3	1	2	0.0458229	3.51338e-05	F209528.dat	Q22408_S2-4.mgf	21.44	1	2	1.90476	0	0	0	0	0	0	0	0
WP_083391170.1	formaldehyde dehydrogenase, glutathione-independent [Frankia sp. NRRL B-16219]	5.39199	43968.1	1	2	0.0454875	3.48767e-05	F209533.dat	Q22413_S-4-1.mgf	20.57	1	1	1.65877	0	0	0	0	1	0	0	1
WP_071059710.1	CopY family transcriptional regulator [Frankia sp. NRRL B-16219]	4.67717	21999.9	1	1	0.0454547	3.48516e-05	F209534.dat	Q22414_S-4-2.mgf	78.07	1	1	6.04651	0	0	0	0	0	1	0	0
WP_071059751.1	NADP oxidoreductase [Frankia sp. NRRL B-16219]	5.20567	22044.7	1	1	0.0453624	3.47808e-05	F209522.dat	Q22402_S-1-2.mgf	20.49	1	1	5.42986	0	0	0	0	0	0	0	0
WP_071063414.1	carbonic anhydrase [Frankia sp. NRRL B-16219]	6.14913	22045.4	1	1	0.0453609	3.47797e-05	F209533.dat	Q22413_S-4-1.mgf	18.72	1	1	4.22535	0	0	0	0	1	0	0	0
WP_071063428.1	hypothetical protein [Frankia sp. NRRL B-16219]	7.0308	22079.4	1	1	0.045291	3.4726e-05	F209525.dat	Q22405_S-2-1.mgf	16.3	1	1	4.90196	0	0	0	0	0	0	0	0
WP_071065007.1	N-acetylmuramoyl-L-alanine amidase [Frankia sp. NRRL B-16219]	5.6352	44164.4	1	2	0.0452853	3.47217e-05	F209535.dat	Q22415_S-4-3.mgf	19.5	1	1	2.8777	0	0	0	0	0	1	1	0
WP_071063676.1	ABC transporter ATP-binding protein [Frankia sp. NRRL B-16219]	8.50746	66256.9	1	3	0.0452783	3.47163e-05	F209533.dat	Q22413_S-4-1.mgf	24.48	1	1	1.57978	0	0	0	0	1	0	1	1
WP_071059959.1	aspartate--tRNA ligase [Frankia sp. NRRL B-16219]	5.52776	66337.1	1	3	0.0452236	3.46743e-05	F209536.dat	Q22416_S-4-4.mgf	29.41	1	1	1.29241	0	0	0	0	0	1	1	1
WP_071066958.1	phosphoketolase [Frankia sp. NRRL B-16219]	6.21359	88526.1	1	4	0.0451844	3.46443e-05	F209530.dat	Q22410_S-3-2.mgf	24.21	1	1	1.12641	1	1	1	0	0	0	0	0
WP_071064929.1	flavin reductase [Frankia sp. NRRL B-16219]	8.37696	22135.6	1	1	0.0451762	3.4638e-05	F209521.dat	Q22401_S-1-1.mgf	23.62	1	1	3.77358	0	0	0	0	0	0	0	0
WP_071065024.1	class I SAM-dependent methyltransferase [Frankia sp. NRRL B-16219]	5.5848	22150.3	1	1	0.0451461	3.4615e-05	F209536.dat	Q22416_S-4-4.mgf	16.47	1	1	6.34146	0	0	0	0	0	0	0	1
WP_071063706.1	cysteine dioxygenase [Frankia sp. NRRL B-16219]	6.10042	22242.5	1	1	0.044959	3.44715e-05	F209521.dat	Q22401_S-1-1.mgf	19.8	1	1	3.38164	0	0	0	0	0	0	0	0
WP_071060776.1	hypothetical protein [Frankia sp. NRRL B-16219]	4.82229	44485.3	1	2	0.0449586	3.44712e-05	F209535.dat	Q22415_S-4-3.mgf	28.48	1	1	1.75879	0	0	0	0	0	1	1	0
WP_071060371.1	HEXXH motif domain-containing protein [Frankia sp. NRRL B-16219]	6.01173	66793.1	1	3	0.0449148	3.44376e-05	F209529.dat	Q22409_S-3-1.mgf	21.96	1	1	1.79445	1	0	1	1	0	0	0	0
WP_071066505.1	FABP family protein [Frankia sp. NRRL B-16219]	5.17847	22323.1	1	1	0.0447967	3.4347e-05	F209535.dat	Q22415_S-4-3.mgf	61.33	1	1	4.69484	0	0	0	0	0	0	1	0
WP_071066416.1	cytochrome P450 [Frankia sp. NRRL B-16219]	5.38575	44908.6	1	2	0.0445349	3.41463e-05	F209530.dat	Q22410_S-3-2.mgf	36.86	1	1	2.0202	0	1	1	0	0	0	0	0
WP_071065025.1	hypothetical protein [Frankia sp. NRRL B-16219]	5.11969	45040.9	1	2	0.0444041	3.4046e-05	F209533.dat	Q22413_S-4-1.mgf	21.29	1	1	1.69082	0	0	0	0	1	0	0	1
WP_071060233.1	hypothetical protein [Frankia sp. NRRL B-16219]	7.82332	22534.8	1	1	0.0443759	3.40244e-05	F209524.dat	Q22404_S-1-4.mgf	21.26	1	1	3.82775	0	0	0	0	0	0	0	0
WP_071062274.1	CoA transferase [Frankia sp. NRRL B-16219]	5.21323	45075.9	1	2	0.0443696	3.40196e-05	F209533.dat	Q22413_S-4-1.mgf	21.7	1	1	2.17918	0	0	0	0	1	0	1	0
WP_083390628.1	hypothetical protein [Frankia sp. NRRL B-16219]	6.72946	22571.5	1	1	0.0443037	3.3969e-05	F209532.dat	Q22412_S-3-4.mgf	18.27	1	1	3.28638	0	0	0	1	0	0	0	0
WP_083391320.1	hypothetical protein [Frankia sp. NRRL B-16219]	5.71822	45321.6	1	2	0.0441291	3.38351e-05	F209522.dat	Q22402_S-1-2.mgf	18.56	1	1	2.06422	0	0	0	0	0	0	0	0
WP_071059221.1	signal peptide peptidase SppA [Frankia sp. NRRL B-16219]	7.24099	67984.5	1	3	0.0441277	3.38341e-05	F209535.dat	Q22415_S-4-3.mgf	20.77	1	1	1.07527	0	0	0	0	0	0	1	1
WP_071067127.1	cytochrome P450 [Frankia sp. NRRL B-16219]	5.57933	45465.2	1	2	0.0439896	3.37282e-05	F209528.dat	Q22408_S2-4.mgf	26.17	1	1	1.9656	0	0	0	0	0	0	0	0
WP_071065504.1	TIGR03086 family protein [Frankia sp. NRRL B-16219]	5.15542	22753.2	1	1	0.0439498	3.36977e-05	F209532.dat	Q22412_S-3-4.mgf	15.77	1	1	3.31754	0	0	0	1	0	0	0	0
WP_071065938.1	diguanylate phosphodiesterase [Frankia sp. NRRL B-16219]	5.68719	45563.8	1	2	0.0438945	3.36553e-05	F209524.dat	Q22404_S-1-4.mgf	18.22	1	1	1.89573	0	0	0	0	0	0	0	0
WP_071065243.1	branched-chain amino acid ABC transporter permease [Frankia sp. NRRL B-16219]	10.5244	68672.8	1	3	0.0436854	3.3495e-05	F209521.dat	Q22401_S-1-1.mgf	26.84	1	1	1.49701	0	0	0	0	0	0	0	0
WP_071060010.1	cytochrome P450 [Frankia sp. NRRL B-16219]	5.32671	45913	1	2	0.0435606	3.33993e-05	F209524.dat	Q22404_S-1-4.mgf	20.57	1	1	2.16867	0	0	0	0	0	0	0	0
WP_071060069.1	TetR/AcrR family transcriptional regulator [Frankia sp. NRRL B-16219]	6.98541	23000.9	1	1	0.0434766	3.33349e-05	F209536.dat	Q22416_S-4-4.mgf	29.52	1	1	4.7619	0	0	0	0	0	0	0	1
WP_071065606.1	branched-chain amino acid ABC transporter substrate-binding protein [Frankia sp. NRRL B-16219]	8.63802	46070.8	1	2	0.0434115	3.32849e-05	F209536.dat	Q22416_S-4-4.mgf	21.35	1	1	2.5	0	0	0	0	1	0	0	1
WP_020462741.1	MULTISPECIES: ATP-dependent Clp protease proteolytic subunit [Frankia]	4.85955	23113.4	1	1	0.0432649	3.31725e-05	F209530.dat	Q22410_S-3-2.mgf	25.41	1	1	6.57277	0	1	0	0	0	0	0	0
WP_071063572.1	hypothetical protein [Frankia sp. NRRL B-16219]	5.56916	46253	1	2	0.0432404	3.31538e-05	F209528.dat	Q22408_S2-4.mgf	20.13	1	1	1.95228	0	0	0	0	0	0	0	0
WP_071059945.1	acetyltransferase [Frankia sp. NRRL B-16219]	5.237	23149.7	1	1	0.0431972	3.31206e-05	F209534.dat	Q22414_S-4-2.mgf	17.03	1	1	8.4507	0	0	0	0	0	1	0	0
WP_071060062.1	N-acetyltransferase [Frankia sp. NRRL B-16219]	10.8355	23188	1	1	0.0431257	3.30659e-05	F209529.dat	Q22409_S-3-1.mgf	16.33	1	1	3.33333	1	0	0	0	0	0	0	0
WP_071065755.1	MarR family transcriptional regulator [Frankia sp. NRRL B-16219]	5.97196	23244.6	1	1	0.0430208	3.29854e-05	F209523.dat	Q22403_S-1-3.mgf	23.34	1	1	4.22535	0	0	0	0	0	0	0	0
WP_020459272.1	MULTISPECIES: phosphoglycolate phosphatase [Frankia]	4.87203	23257.1	1	1	0.0429977	3.29677e-05	F209530.dat	Q22410_S-3-2.mgf	24.12	1	1	3.27103	0	1	0	0	0	0	0	0
WP_083391369.1	XRE family transcriptional regulator [Frankia sp. NRRL B-16219]	9.55644	46577.1	1	2	0.0429396	3.29231e-05	F209536.dat	Q22416_S-4-4.mgf	34.62	1	1	2.30415	0	0	0	0	0	1	0	1
WP_083391240.1	hypothetical protein [Frankia sp. NRRL B-16219]	4.6833	23294.6	1	1	0.0429284	3.29146e-05	F209535.dat	Q22415_S-4-3.mgf	35.03	1	1	5.26316	0	0	0	0	0	0	1	0
WP_071061043.1	oligoribonuclease [Frankia sp. NRRL B-16219]	4.76576	23328.9	1	1	0.0428653	3.28662e-05	F209536.dat	Q22416_S-4-4.mgf	54.93	1	1	5.71429	0	0	0	0	0	0	0	1
WP_071061807.1	Holliday junction branch migration protein RuvA [Frankia sp. NRRL B-16219]	5.27207	23611.6	1	1	0.0423521	3.24727e-05	F209528.dat	Q22408_S2-4.mgf	15.56	1	1	3.84615	0	0	0	0	0	0	0	0
WP_071060049.1	response regulator [Frankia sp. NRRL B-16219]	4.97932	23650.4	1	1	0.0422827	3.24194e-05	F209528.dat	Q22408_S2-4.mgf	17.72	1	1	3.73832	0	0	0	0	0	0	0	0
WP_071067239.1	L-lysine 6-monooxygenase [Frankia sp. NRRL B-16219]	6.28132	47506.4	1	2	0.0420996	3.22791e-05	F209524.dat	Q22404_S-1-4.mgf	16.68	1	1	1.82648	0	0	0	0	0	0	0	0
WP_071061321.1	hypothetical protein [Frankia sp. NRRL B-16219]	4.52484	23770	1	1	0.0420698	3.22563e-05	F209528.dat	Q22408_S2-4.mgf	16.75	1	1	3.61991	0	0	0	0	0	0	0	0
WP_071066104.1	TetR/AcrR family transcriptional regulator [Frankia sp. NRRL B-16219]	5.1111	23825.1	1	1	0.0419725	3.21817e-05	F209528.dat	Q22408_S2-4.mgf	24.98	1	1	4.52489	0	0	0	0	0	0	0	0
WP_071060109.1	TetR/AcrR family transcriptional regulator [Frankia sp. NRRL B-16219]	9.14397	23826.5	1	1	0.0419701	3.21798e-05	F209527.dat	Q22407_S-2-3.mgf	18.05	1	1	3.73832	0	0	0	0	0	0	0	0
WP_071065306.1	BREX system ATP-binding protein BrxD [Frankia sp. NRRL B-16219]	5.54145	47777.1	1	2	0.041861	3.20962e-05	F209521.dat	Q22401_S-1-1.mgf	19.77	1	1	1.55211	0	0	0	0	0	0	0	0
WP_071065295.1	DNA-binding response regulator [Frankia sp. NRRL B-16219]	6.44622	23996.9	1	1	0.0416721	3.19513e-05	F209528.dat	Q22408_S2-4.mgf	17.505	1	1	3.63636	0	0	0	0	0	0	0	0
WP_020462173.1	MULTISPECIES: DNA-binding response regulator [Frankia]	5.09132	24053.9	1	1	0.0415733	3.18756e-05	F209529.dat	Q22409_S-3-1.mgf	15.11	1	1	4.93274	1	0	0	0	0	0	0	0
WP_071065794.1	hypothetical protein [Frankia sp. NRRL B-16219]	5.60499	24161.2	1	1	0.0413887	3.1734e-05	F209535.dat	Q22415_S-4-3.mgf	15.97	1	1	6.25	0	0	0	0	0	0	1	0
WP_071066902.1	enoyl-CoA hydratase [Frankia sp. NRRL B-16219]	5.2278	24162.2	1	1	0.041387	3.17327e-05	F209535.dat	Q22415_S-4-3.mgf	19.15	1	1	3.58744	0	0	0	0	0	0	1	0
WP_071066229.1	short-chain dehydrogenase [Frankia sp. NRRL B-16219]	4.80501	24167.4	1	1	0.0413781	3.17259e-05	F209528.dat	Q22408_S2-4.mgf	21.28	1	1	3.00429	0	0	0	0	0	0	0	0
WP_071062615.1	ACP phosphodiesterase [Frankia sp. NRRL B-16219]	6.52264	24219.5	1	1	0.041289	3.16576e-05	F209529.dat	Q22409_S-3-1.mgf	20.49	1	1	3.09735	1	0	0	0	0	0	0	0
WP_071065889.1	molecular chaperone HtpG [Frankia sp. NRRL B-16219]	4.93066	72776.8	1	3	0.0412219	3.16062e-05	F209530.dat	Q22410_S-3-2.mgf	16.35	1	1	1.55521	0	1	0	2	0	0	0	0
WP_071064708.1	NarK/NasA family nitrate transporter [Frankia sp. NRRL B-16219]	9.86717	48739.9	1	2	0.0410341	3.14622e-05	F209531.dat	Q22411_S-3-3.mgf	24.9	1	1	1.50862	0	0	1	0	0	0	1	0
WP_071065911.1	MBL fold metallo-hydrolase [Frankia sp. NRRL B-16219]	5.71454	48870	1	2	0.0409249	3.13784e-05	F209527.dat	Q22407_S-2-3.mgf	16.4	1	1	2.36052	0	0	0	0	0	0	0	0
WP_071060040.1	aspartate aminotransferase family protein [Frankia sp. NRRL B-16219]	6.0904	48889.8	1	2	0.0409083	3.13657e-05	F209524.dat	Q22404_S-1-4.mgf	17.22	1	1	2.2541	0	0	0	0	0	0	0	0
WP_071065197.1	LysM peptidoglycan-binding domain-containing protein [Frankia sp. NRRL B-16219]	9.09572	24459.4	1	1	0.0408841	3.13471e-05	F209536.dat	Q22416_S-4-4.mgf	37.75	1	1	5.24017	0	0	0	0	0	0	0	1
WP_071066602.1	short-chain dehydrogenase [Frankia sp. NRRL B-16219]	11.0969	24485.1	1	1	0.0408412	3.13142e-05	F209530.dat	Q22410_S-3-2.mgf	21.72	1	1	2.86885	0	1	0	0	0	0	0	0
WP_071063815.1	UDP-N-acetylmuramoyl-tripeptide--D-alanyl-D-alanine ligase [Frankia sp. NRRL B-16219]	5.52448	49011.7	1	2	0.0408066	3.12877e-05	F209532.dat	Q22412_S-3-4.mgf	21.78	1	1	1.82556	1	0	0	1	0	0	0	0
WP_020463938.1	MULTISPECIES: plasmid partitioning protein [Frankia]	4.90219	24546.4	1	1	0.0407391	3.1236e-05	F209536.dat	Q22416_S-4-4.mgf	40.9	1	1	5.85586	0	0	0	0	0	0	0	1
WP_071065005.1	hypothetical protein [Frankia sp. NRRL B-16219]	9.02743	49210	1	2	0.0406421	3.11616e-05	F209535.dat	Q22415_S-4-3.mgf	30.33	1	1	1.43149	0	0	0	0	0	0	1	1
WP_071060157.1	NAD-dependent epimerase [Frankia sp. NRRL B-16219]	7.88292	24639.8	1	1	0.0405847	3.11176e-05	F209523.dat	Q22403_S-1-3.mgf	23.63	1	1	8.22511	0	0	0	0	0	0	0	0
WP_083391413.1	hypothetical protein [Frankia sp. NRRL B-16219]	4.52295	49642.9	1	2	0.0402878	3.08899e-05	F209532.dat	Q22412_S-3-4.mgf	16.22	1	1	2.01613	1	0	0	1	0	0	0	0
WP_083390780.1	short-chain dehydrogenase [Frankia sp. NRRL B-16219]	9.71572	24961.2	1	1	0.0400621	3.07169e-05	F209522.dat	Q22402_S-1-2.mgf	20.69	1	1	4.13223	0	0	0	0	0	0	0	0
WP_041254947.1	MULTISPECIES: metal-dependent transcriptional regulator [Frankia]	5.34552	24978	1	1	0.0400352	3.06962e-05	F209535.dat	Q22415_S-4-3.mgf	22.23	1	1	3.52423	0	0	0	0	0	0	1	0
WP_071066378.1	4-hydroxy-tetrahydrodipicolinate reductase [Frankia sp. NRRL B-16219]	5.46422	25179.1	1	1	0.0397154	3.04511e-05	F209535.dat	Q22415_S-4-3.mgf	61.07	1	1	4.8583	0	0	0	0	0	0	1	0
WP_041256944.1	MULTISPECIES: L,D-transpeptidase [Frankia]	6.2894	25377	1	1	0.0394058	3.02137e-05	F209535.dat	Q22415_S-4-3.mgf	49.47	1	1	4.83871	0	0	0	0	0	0	1	0
WP_071061842.1	serine/threonine protein kinase [Frankia sp. NRRL B-16219]	6.35053	76297	1	3	0.03932	3.01479e-05	F209531.dat	Q22411_S-3-3.mgf	24.78	1	1	1.08401	1	0	1	0	0	1	0	0
WP_071060710.1	ribonuclease HII [Frankia sp. NRRL B-16219]	9.61174	25527.5	1	1	0.0391735	3.00355e-05	F209534.dat	Q22414_S-4-2.mgf	20.54	1	1	4.16667	0	0	0	0	0	1	0	0
WP_071060883.1	GAF domain-containing protein [Frankia sp. NRRL B-16219]	5.19657	25542.5	1	1	0.0391504	3.00178e-05	F209521.dat	Q22401_S-1-1.mgf	26.41	1	1	2.99145	0	0	0	0	0	0	0	0
WP_071066636.1	hypothetical protein [Frankia sp. NRRL B-16219]	5.12874	25591.2	1	1	0.0390759	2.99607e-05	F209535.dat	Q22415_S-4-3.mgf	33.26	1	1	3.0303	0	0	0	0	0	0	1	0
WP_071059116.1	hypothetical protein [Frankia sp. NRRL B-16219]	4.7519	51358.8	1	2	0.0389417	2.98578e-05	F209534.dat	Q22414_S-4-2.mgf	20.38	1	1	4.0404	0	0	0	0	0	1	1	0
WP_071065472.1	hypothetical protein [Frankia sp. NRRL B-16219]	9.05114	25877.3	1	1	0.0386439	2.96295e-05	F209523.dat	Q22403_S-1-3.mgf	15.89	1	1	3.09735	0	0	0	0	0	0	0	0
WP_071063488.1	SARP family transcriptional regulator [Frankia sp. NRRL B-16219]	7.02022	103660	1	4	0.0385877	2.95864e-05	F209530.dat	Q22410_S-3-2.mgf	30.53	1	1	0.70922	1	1	1	1	0	0	0	0
WP_071066672.1	hypothetical protein [Frankia sp. NRRL B-16219]	6.24022	25936.3	1	1	0.0385559	2.95621e-05	F209521.dat	Q22401_S-1-1.mgf	16.31	1	1	4.95868	0	0	0	0	0	0	0	0
WP_071060210.1	hypothetical protein [Frankia sp. NRRL B-16219]	5.83001	26042.9	1	1	0.0383982	2.94411e-05	F209529.dat	Q22409_S-3-1.mgf	17.62	1	1	3.01724	1	0	0	0	0	0	0	0
WP_071060146.1	NAD(P)-dependent oxidoreductase [Frankia sp. NRRL B-16219]	5.86257	26131.6	1	1	0.0382679	2.93412e-05	F209532.dat	Q22412_S-3-4.mgf	19.52	1	1	2.7668	0	0	0	1	0	0	0	0
WP_071065703.1	hypothetical protein [Frankia sp. NRRL B-16219]	9.48441	26180.9	1	1	0.0381957	2.92859e-05	F209526.dat	Q22406_S-2-2.mgf	16.44	1	1	4.06504	0	0	0	0	0	0	0	0
WP_071059104.1	TetR family transcriptional regulator [Frankia sp. NRRL B-16219]	6.39051	26292.8	1	1	0.0380332	2.91613e-05	F209529.dat	Q22409_S-3-1.mgf	20.49	1	1	3.30579	1	0	0	0	0	0	0	0
WP_071064821.1	glycosyl transferase [Frankia sp. NRRL B-16219]	10.3482	52706	1	2	0.0379464	2.90947e-05	F209531.dat	Q22411_S-3-3.mgf	21.65	1	1	1.56556	0	1	1	0	0	0	0	0
WP_071059738.1	short-chain dehydrogenase [Frankia sp. NRRL B-16219]	5.1066	26550.8	1	1	0.0376636	2.88779e-05	F209523.dat	Q22403_S-1-3.mgf	16.64	1	1	2.7451	0	0	0	0	0	0	0	0
WP_071059575.1	hypothetical protein [Frankia sp. NRRL B-16219]	6.28556	26585.8	1	1	0.037614	2.88398e-05	F209528.dat	Q22408_S2-4.mgf	20.48	1	1	2.7668	0	0	0	0	0	0	0	0
WP_071065337.1	NUDIX hydrolase [Frankia sp. NRRL B-16219]	9.15501	26600.8	1	1	0.0375929	2.88237e-05	F209534.dat	Q22414_S-4-2.mgf	18.55	1	1	3.79747	0	0	0	0	0	1	0	0
WP_071063859.1	RNA helicase [Frankia sp. NRRL B-16219]	9.1542	106540	1	4	0.0375447	2.87867e-05	F209530.dat	Q22410_S-3-2.mgf	21.61	1	1	0.802407	1	1	1	1	0	0	0	0
WP_083390786.1	3'-5' exonuclease [Frankia sp. NRRL B-16219]	6.3877	26709.1	1	1	0.0374404	2.87067e-05	F209528.dat	Q22408_S2-4.mgf	16.49	1	1	3.37553	0	0	0	0	0	0	0	0
WP_071063951.1	phosphoribosylformylglycinamidine synthase subunit PurL [Frankia sp. NRRL B-16219]	4.62319	80508.6	1	3	0.0372631	2.85708e-05	F209535.dat	Q22415_S-4-3.mgf	73.51	1	1	1.41935	0	1	0	0	0	0	1	1
WP_071066990.1	DeoR/GlpR transcriptional regulator [Frankia sp. NRRL B-16219]	5.89431	26940.6	1	1	0.0371187	2.84601e-05	F209522.dat	Q22402_S-1-2.mgf	15.56	1	1	3.55731	0	0	0	0	0	0	0	0
WP_071059370.1	glycerophosphodiester phosphodiesterase [Frankia sp. NRRL B-16219]	6.37885	27002.8	1	1	0.0370332	2.83945e-05	F209524.dat	Q22404_S-1-4.mgf	22.29	1	1	3.93701	0	0	0	0	0	0	0	0
WP_083390661.1	aldo/keto reductase [Frankia sp. NRRL B-16219]	6.19059	54010.4	1	2	0.0370299	2.8392e-05	F209521.dat	Q22401_S-1-1.mgf	18.845	1	1	1.42566	0	0	0	0	0	0	0	0
WP_041253713.1	MULTISPECIES: electron transfer flavoprotein subunit beta/FixA family protein [Frankia]	5.52939	27019.2	1	1	0.0370107	2.83773e-05	F209534.dat	Q22414_S-4-2.mgf	15.45	1	1	2.68199	0	0	0	0	0	1	0	0
WP_083391054.1	hypothetical protein [Frankia sp. NRRL B-16219]	11.0459	27175.4	1	1	0.036798	2.82142e-05	F209530.dat	Q22410_S-3-2.mgf	15.36	1	1	3.51562	0	1	0	0	0	0	0	0
WP_071059391.1	acetamidase [Frankia sp. NRRL B-16219]	5.45941	54368.1	1	2	0.0367863	2.82052e-05	F209527.dat	Q22407_S-2-3.mgf	23.83	1	1	2.15264	0	0	0	0	0	0	0	0
WP_083390899.1	DNA-binding response regulator [Frankia sp. NRRL B-16219]	5.09817	27207.2	1	1	0.036755	2.81812e-05	F209528.dat	Q22408_S2-4.mgf	15.72	1	1	3.62903	0	0	0	0	0	0	0	0
WP_071060035.1	TetR/AcrR family transcriptional regulator [Frankia sp. NRRL B-16219]	5.20505	27222.7	1	1	0.036734	2.81651e-05	F209522.dat	Q22402_S-1-2.mgf	22.57	1	1	4.33071	0	0	0	0	0	0	0	0
WP_071059324.1	phosphoesterase [Frankia sp. NRRL B-16219]	6.59978	27239	1	1	0.0367121	2.81483e-05	F209530.dat	Q22410_S-3-2.mgf	17.3	1	1	3.16206	0	1	0	0	0	0	0	0
WP_041254639.1	MULTISPECIES: 2-keto-4-pentenoate hydratase [Frankia]	4.69598	27325.2	1	1	0.0365962	2.80595e-05	F209533.dat	Q22413_S-4-1.mgf	15.79	1	1	3.77358	0	0	0	0	1	0	0	0
WP_071065163.1	short-chain dehydrogenase [Frankia sp. NRRL B-16219]	4.85301	27327.1	1	1	0.0365937	2.80575e-05	F209526.dat	Q22406_S-2-2.mgf	15.59	1	1	2.62172	0	0	0	0	0	0	0	0
WP_071060914.1	GTP cyclohydrolase I FolE [Frankia sp. NRRL B-16219]	5.91895	27533.1	1	1	0.0363199	2.78476e-05	F209530.dat	Q22410_S-3-2.mgf	19.22	1	1	3.54331	0	1	0	0	0	0	0	0
WP_071060575.1	ABC transporter ATP-binding protein [Frankia sp. NRRL B-16219]	7.86743	27575.5	1	1	0.0362641	2.78048e-05	F209521.dat	Q22401_S-1-1.mgf	19.54	1	1	2.7668	0	0	0	0	0	0	0	0
WP_071060714.1	signal recognition particle protein [Frankia sp. NRRL B-16219]	9.5638	55163	1	2	0.0362562	2.77988e-05	F209536.dat	Q22416_S-4-4.mgf	27.07	1	1	1.34357	0	0	0	0	0	1	0	1
WP_071065768.1	hypothetical protein [Frankia sp. NRRL B-16219]	6.13048	55357.6	1	2	0.0361287	2.7701e-05	F209533.dat	Q22413_S-4-1.mgf	41.95	1	1	1.37525	0	0	0	0	1	0	0	1
WP_071062762.1	ABC transporter substrate-binding protein [Frankia sp. NRRL B-16219]	5.08795	55532.4	1	2	0.036015	2.76138e-05	F209527.dat	Q22407_S-2-3.mgf	15.79	1	2	1.33588	0	0	0	0	0	0	0	0
WP_071065000.1	CCA tRNA nucleotidyltransferase [Frankia sp. NRRL B-16219]	5.80374	55679.7	1	2	0.0359198	2.75408e-05	F209529.dat	Q22409_S-3-1.mgf	19.55	1	2	1.3834	2	0	0	0	0	0	0	0
WP_071063867.1	proteasome accessory factor PafA2 [Frankia sp. NRRL B-16219]	5.13957	55737.1	1	2	0.0358827	2.75124e-05	F209527.dat	Q22407_S-2-3.mgf	23.9	1	1	1.40281	0	0	0	1	0	0	0	0
WP_071059816.1	NUDIX hydrolase [Frankia sp. NRRL B-16219]	5.66163	27879.4	1	1	0.0358687	2.75017e-05	F209531.dat	Q22411_S-3-3.mgf	32.18	1	1	3.0888	0	0	1	0	0	0	0	0
WP_083391128.1	peptidase S1 [Frankia sp. NRRL B-16219]	5.11683	55862.7	1	2	0.0358021	2.74506e-05	F209536.dat	Q22416_S-4-4.mgf	19.24	1	2	1.77305	0	0	0	0	0	0	0	2
WP_083390699.1	hypothetical protein [Frankia sp. NRRL B-16219]	11.0305	55955.6	1	2	0.0357426	2.7405e-05	F209525.dat	Q22405_S-2-1.mgf	18	1	1	1.36986	0	0	0	0	0	0	0	0
WP_071062744.1	hybrid sensor histidine kinase/response regulator [Frankia sp. NRRL B-16219]	8.99839	83938.1	1	3	0.0357406	2.74035e-05	F209526.dat	Q22406_S-2-2.mgf	19.54	1	1	0.877193	0	0	0	0	0	0	0	0
WP_020464673.1	MULTISPECIES: nuclease [Frankia]	9.62529	27981	1	1	0.0357386	2.74019e-05	F209528.dat	Q22408_S2-4.mgf	15.24	1	1	3.04183	0	0	0	0	0	0	0	0
WP_071065719.1	hypothetical protein [Frankia sp. NRRL B-16219]	7.92724	27989.6	1	1	0.0357275	2.73934e-05	F209521.dat	Q22401_S-1-1.mgf	17.68	1	1	3.28467	0	0	0	0	0	0	0	0
WP_071066122.1	tRNA (adenosine(37)-N6)-threonylcarbamoyltransferase complex dimerization subunit type 1 TsaB [Frankia sp. NRRL B-16219]	5.94236	28155.5	1	1	0.0355171	2.72321e-05	F209528.dat	Q22408_S2-4.mgf	17.59	1	1	3.48432	0	0	0	0	0	0	0	0
WP_071059803.1	hypothetical protein [Frankia sp. NRRL B-16219]	4.76064	28264.4	1	1	0.0353802	2.71271e-05	F209530.dat	Q22410_S-3-2.mgf	15.17	1	1	5.68182	0	1	0	0	0	0	0	0
WP_071065721.1	SMF family protein [Frankia sp. NRRL B-16219]	8.99737	28280.1	1	1	0.0353606	2.71121e-05	F209532.dat	Q22412_S-3-4.mgf	17.83	1	1	2.89855	0	0	0	1	0	0	0	0
WP_071059460.1	alpha/beta hydrolase [Frankia sp. NRRL B-16219]	5.80931	28342.7	1	1	0.0352825	2.70522e-05	F209524.dat	Q22404_S-1-4.mgf	22.41	1	1	2.46479	0	0	0	0	0	0	0	0
WP_071064146.1	nitroreductase [Frankia sp. NRRL B-16219]	9.14402	28456.5	1	1	0.0351413	2.6944e-05	F209521.dat	Q22401_S-1-1.mgf	15.81	1	1	2.96296	0	0	0	0	0	0	0	0
WP_020459536.1	MULTISPECIES: indole-3-glycerol-phosphate synthase [Frankia]	5.68744	28498.4	1	1	0.0350897	2.69044e-05	F209529.dat	Q22409_S-3-1.mgf	15.44	1	1	2.98507	1	0	0	0	0	0	0	0
WP_071061856.1	glycosyl transferase [Frankia sp. NRRL B-16219]	6.18277	57149.5	1	2	0.034996	2.68325e-05	F209529.dat	Q22409_S-3-1.mgf	28.1	1	1	1.44144	1	0	1	0	0	0	0	0
WP_071059556.1	short-chain dehydrogenase [Frankia sp. NRRL B-16219]	4.96373	28634.6	1	1	0.0349228	2.67764e-05	F209521.dat	Q22401_S-1-1.mgf	31.24	1	1	2.52708	0	0	0	0	0	0	0	0
WP_071062784.1	thioesterase [Frankia sp. NRRL B-16219]	6.44898	28687.5	1	1	0.0348584	2.6727e-05	F209536.dat	Q22416_S-4-4.mgf	16.815	1	1	5.66038	0	0	0	0	0	0	0	1
WP_071063836.1	FAD-dependent oxidoreductase [Frankia sp. NRRL B-16219]	6.52474	86576.7	1	3	0.0346514	2.65683e-05	F209528.dat	Q22408_S2-4.mgf	29.09	1	3	0.838323	0	0	0	0	0	0	0	0
WP_083390893.1	3-ketosteroid-delta-1-dehydrogenase [Frankia sp. NRRL B-16219]	8.182	57794.7	1	2	0.0346052	2.65329e-05	F209529.dat	Q22409_S-3-1.mgf	31.45	1	1	1.48699	1	0	1	0	0	0	0	0
WP_071065189.1	hypothetical protein [Frankia sp. NRRL B-16219]	6.60867	28950.7	1	1	0.0345414	2.6484e-05	F209532.dat	Q22412_S-3-4.mgf	15.47	1	1	3.04183	0	0	0	1	0	0	0	0
WP_071060106.1	hypothetical protein [Frankia sp. NRRL B-16219]	9.49274	29028.9	1	1	0.0344484	2.64127e-05	F209525.dat	Q22405_S-2-1.mgf	16.95	1	1	8.11808	0	0	0	0	0	0	0	0
WP_071059640.1	N-acetylmuramoyl-L-alanine amidase [Frankia sp. NRRL B-16219]	8.47761	29049.2	1	1	0.0344243	2.63942e-05	F209535.dat	Q22415_S-4-3.mgf	20.16	1	1	4.86891	0	0	0	0	0	0	1	0
WP_083390905.1	NAD(P)-dependent oxidoreductase [Frankia sp. NRRL B-16219]	5.60648	29050	1	1	0.0344234	2.63935e-05	F209526.dat	Q22406_S-2-2.mgf	16.97	1	1	2.48227	0	0	0	0	0	0	0	0
WP_071063722.1	DUF881 domain-containing protein [Frankia sp. NRRL B-16219]	4.92228	29095.3	1	1	0.0343698	2.63524e-05	F209531.dat	Q22411_S-3-3.mgf	15.36	1	1	2.4735	0	0	1	0	0	0	0	0
WP_071062576.1	ABC transporter ATP-binding protein [Frankia sp. NRRL B-16219]	6.08335	58227.5	1	2	0.0343481	2.63357e-05	F209524.dat	Q22404_S-1-4.mgf	27.81	1	1	1.67598	0	0	0	0	0	0	0	0
WP_071063920.1	hypothetical protein [Frankia sp. NRRL B-16219]	10.0475	29131.3	1	1	0.0343274	2.63199e-05	F209521.dat	Q22401_S-1-1.mgf	16.54	1	1	3.32103	0	0	0	0	0	0	0	0
WP_071060247.1	hypothetical protein [Frankia sp. NRRL B-16219]	5.00202	29247.6	1	1	0.0341908	2.62152e-05	F209532.dat	Q22412_S-3-4.mgf	16.18	1	1	2.90909	0	0	0	1	0	0	0	0
WP_071060774.1	short-chain dehydrogenase [Frankia sp. NRRL B-16219]	4.96629	29372.5	1	1	0.0340454	2.61037e-05	F209528.dat	Q22408_S2-4.mgf	34.52	1	1	2.5	0	0	0	0	0	0	0	0
WP_071064966.1	DUF3376 domain-containing protein [Frankia sp. NRRL B-16219]	5.72737	117612	1	4	0.03401	2.60765e-05	F209531.dat	Q22411_S-3-3.mgf	17.74	1	1	0.711744	1	1	1	1	0	0	0	0
WP_071060028.1	hypothetical protein [Frankia sp. NRRL B-16219]	7.61869	29509	1	1	0.0338879	2.59829e-05	F209528.dat	Q22408_S2-4.mgf	23.09	1	1	2.46479	0	0	0	0	0	0	0	0
WP_071063061.1	NAD(P)-dependent oxidoreductase [Frankia sp. NRRL B-16219]	4.95596	29566.1	1	1	0.0338225	2.59328e-05	F209527.dat	Q22407_S-2-3.mgf	17.3	1	1	2.44755	0	0	0	0	0	0	0	0
WP_071059714.1	NAD(P)-dependent oxidoreductase [Frankia sp. NRRL B-16219]	5.82981	29596.5	1	1	0.0337878	2.59062e-05	F209528.dat	Q22408_S2-4.mgf	16.39	1	1	2.36486	0	0	0	0	0	0	0	0
WP_071061482.1	DUF1206 domain-containing protein [Frankia sp. NRRL B-16219]	9.95162	29606	1	1	0.0337769	2.58978e-05	F209535.dat	Q22415_S-4-3.mgf	15.05	1	1	2.45614	0	0	0	0	0	0	1	0
WP_071066155.1	transcription termination/antitermination protein NusG [Frankia sp. NRRL B-16219]	4.38509	29635.9	1	1	0.0337429	2.58717e-05	F209530.dat	Q22410_S-3-2.mgf	30.79	1	1	4.74453	0	1	0	0	0	0	0	0
WP_071063401.1	hypothetical protein [Frankia sp. NRRL B-16219]	5.49361	59460.4	1	2	0.0336359	2.57897e-05	F209528.dat	Q22408_S2-4.mgf	23.48	1	1	1.23239	0	0	0	0	0	0	0	0
WP_071062558.1	hypothetical protein [Frankia sp. NRRL B-16219]	11.2366	29838.6	1	1	0.0335136	2.56959e-05	F209533.dat	Q22413_S-4-1.mgf	17.74	1	1	3.7415	0	0	0	0	1	0	0	0
WP_071066664.1	hypothetical protein [Frankia sp. NRRL B-16219]	5.47715	59766	1	2	0.0334639	2.56578e-05	F209522.dat	Q22402_S-1-2.mgf	16.93	1	1	1.66359	0	0	0	0	0	0	0	0
WP_071063407.1	ABC transporter [Frankia sp. NRRL B-16219]	9.34445	29886	1	1	0.0334605	2.56552e-05	F209535.dat	Q22415_S-4-3.mgf	16.27	1	1	2.41379	0	0	0	0	0	0	1	0
WP_071063674.1	ABC transporter ATP-binding protein/permease [Frankia sp. NRRL B-16219]	8.95402	59845.2	1	2	0.0334196	2.56238e-05	F209524.dat	Q22404_S-1-4.mgf	21.64	1	1	1.23675	0	0	0	0	0	0	0	0
WP_071066279.1	MFS transporter [Frankia sp. NRRL B-16219]	4.99389	59989.6	1	2	0.0333391	2.55622e-05	F209526.dat	Q22406_S-2-2.mgf	22.82	1	1	1.69779	0	0	0	0	0	0	0	0
WP_071063514.1	class I SAM-dependent methyltransferase [Frankia sp. NRRL B-16219]	4.96649	30117.9	1	1	0.0332028	2.54576e-05	F209528.dat	Q22408_S2-4.mgf	15.26	1	1	3.55872	0	0	0	0	0	0	0	0
WP_071060578.1	DUF4081 domain-containing protein [Frankia sp. NRRL B-16219]	8.35457	30146.8	1	1	0.033171	2.54333e-05	F209531.dat	Q22411_S-3-3.mgf	19.62	1	1	2.82686	0	0	1	0	0	0	0	0
WP_071063925.1	helicase [Frankia sp. NRRL B-16219]	5.67548	60631.5	1	2	0.0329862	2.52915e-05	F209536.dat	Q22416_S-4-4.mgf	16.1	1	1	1.65138	0	0	0	0	0	0	1	1
WP_071066181.1	XRE family transcriptional regulator [Frankia sp. NRRL B-16219]	6.32211	30322.9	1	1	0.0329784	2.52856e-05	F209534.dat	Q22414_S-4-2.mgf	27.84	1	1	4.98221	0	0	0	0	0	1	0	0
WP_071063726.1	DUF881 domain-containing protein [Frankia sp. NRRL B-16219]	10.4872	30388.2	1	1	0.0329075	2.52312e-05	F209522.dat	Q22402_S-1-2.mgf	16.99	1	1	2.66667	0	0	0	0	0	0	0	0
WP_071065450.1	pentapeptide repeat-containing protein [Frankia sp. NRRL B-16219]	8.76714	30436.7	1	1	0.0328551	2.5191e-05	F209528.dat	Q22408_S2-4.mgf	28.9	1	1	2.3569	0	0	0	0	0	0	0	0
WP_071066351.1	helicase [Frankia sp. NRRL B-16219]	6.59395	122316	1	4	0.0327023	2.50739e-05	F209530.dat	Q22410_S-3-2.mgf	25.05	1	1	0.629496	1	1	1	0	0	0	0	0
WP_071066262.1	glycosyl transferase [Frankia sp. NRRL B-16219]	7.19928	61189.1	1	2	0.0326856	2.50611e-05	F209533.dat	Q22413_S-4-1.mgf	16.26	1	1	1.89983	0	0	0	0	1	1	0	0
WP_071062050.1	XRE family transcriptional regulator [Frankia sp. NRRL B-16219]	10.1614	30638.5	1	1	0.0326387	2.50251e-05	F209521.dat	Q22401_S-1-1.mgf	17.53	1	1	2.43056	0	0	0	0	0	0	0	0
WP_071064603.1	secretion system protein [Frankia sp. NRRL B-16219]	11.157	30712.8	1	1	0.0325597	2.49646e-05	F209531.dat	Q22411_S-3-3.mgf	18.8	1	1	2.44755	0	0	1	0	0	0	0	0
WP_071060677.1	hypothetical protein [Frankia sp. NRRL B-16219]	9.89672	30800	1	1	0.0324675	2.48939e-05	F209522.dat	Q22402_S-1-2.mgf	27.56	1	1	2.3569	0	0	0	0	0	0	0	0
WP_071064055.1	TIGR03854 family LLM class F420-dependent oxidoreductase [Frankia sp. NRRL B-16219]	5.8845	30811.3	1	1	0.0324556	2.48847e-05	F209531.dat	Q22411_S-3-3.mgf	17.81	1	1	2.73038	0	0	1	0	0	0	0	0
WP_071063492.1	MBL fold metallo-hydrolase [Frankia sp. NRRL B-16219]	5.40344	30852.3	1	1	0.0324125	2.48517e-05	F209533.dat	Q22413_S-4-1.mgf	26.05	1	1	5.65371	0	0	0	0	1	0	0	0
WP_071066698.1	hypothetical protein [Frankia sp. NRRL B-16219]	6.12035	30854.4	1	1	0.0324103	2.485e-05	F209526.dat	Q22406_S-2-2.mgf	17.95	1	1	4.24028	0	0	0	0	0	0	0	0
WP_071066507.1	sulfurtransferase [Frankia sp. NRRL B-16219]	4.9831	30896.5	1	1	0.0323661	2.48161e-05	F209529.dat	Q22409_S-3-1.mgf	15.84	1	1	2.52708	1	0	0	0	0	0	0	0
WP_071064015.1	dihydropteroate synthase [Frankia sp. NRRL B-16219]	5.72916	30978	1	1	0.0322809	2.47508e-05	F209534.dat	Q22414_S-4-2.mgf	17.35	1	1	3.61842	0	0	0	0	0	1	0	0
WP_071066163.1	DUF2520 domain-containing protein [Frankia sp. NRRL B-16219]	6.38724	31025.4	1	1	0.0322316	2.4713e-05	F209529.dat	Q22409_S-3-1.mgf	17.06	1	1	2.86624	1	0	0	0	0	0	0	0
WP_071062835.1	hypothetical protein [Frankia sp. NRRL B-16219]	10.7204	31034.4	1	1	0.0322223	2.47059e-05	F209522.dat	Q22402_S-1-2.mgf	15.41	1	1	3.85965	0	0	0	0	0	0	0	0
WP_083391051.1	NAD(P)-dependent oxidoreductase [Frankia sp. NRRL B-16219]	5.388	31149.1	1	1	0.0321037	2.46149e-05	F209527.dat	Q22407_S-2-3.mgf	15.35	1	1	2.71186	0	0	0	0	0	0	0	0
WP_083390683.1	hypothetical protein [Frankia sp. NRRL B-16219]	5.2964	31220.5	1	1	0.0320302	2.45586e-05	F209533.dat	Q22413_S-4-1.mgf	16.03	1	1	2.78746	0	0	0	0	1	0	0	0
WP_071059769.1	amidohydrolase [Frankia sp. NRRL B-16219]	6.10451	31261.2	1	1	0.0319886	2.45267e-05	F209535.dat	Q22415_S-4-3.mgf	20.74	1	1	2.77778	0	0	0	0	0	0	1	0
WP_083390767.1	hypothetical protein [Frankia sp. NRRL B-16219]	9.50322	31288.3	1	1	0.0319609	2.45054e-05	F209536.dat	Q22416_S-4-4.mgf	24.31	1	1	3.84615	0	0	0	0	0	0	0	1
WP_071066276.1	esterase [Frankia sp. NRRL B-16219]	9.914	31422.6	1	1	0.0318242	2.44006e-05	F209535.dat	Q22415_S-4-3.mgf	17.77	1	1	2.38908	0	0	0	0	0	0	1	0
WP_071060564.1	ribosome maturation factor RimP [Frankia sp. NRRL B-16219]	4.31669	31477.5	1	1	0.0317688	2.43581e-05	F209521.dat	Q22401_S-1-1.mgf	19.05	1	1	3.19489	0	0	0	0	0	0	0	0
WP_071066825.1	hypothetical protein [Frankia sp. NRRL B-16219]	4.95315	31606.6	1	1	0.031639	2.42586e-05	F209528.dat	Q22408_S2-4.mgf	23.87	1	1	3.367	0	0	0	0	0	0	0	0
WP_071066321.1	transcriptional regulator [Frankia sp. NRRL B-16219]	9.0147	31704.6	1	1	0.0315412	2.41836e-05	F209531.dat	Q22411_S-3-3.mgf	18.15	1	1	2.80702	0	0	1	0	0	0	0	0
WP_083390709.1	XRE family transcriptional regulator [Frankia sp. NRRL B-16219]	5.67768	31753.6	1	1	0.0314925	2.41463e-05	F209528.dat	Q22408_S2-4.mgf	18.43	1	1	2.43902	0	0	0	0	0	0	0	0
WP_083391099.1	hypothetical protein [Frankia sp. NRRL B-16219]	5.14014	31766.9	1	1	0.0314793	2.41361e-05	F209523.dat	Q22403_S-1-3.mgf	19.77	1	1	3.07167	0	0	0	0	0	0	0	0
WP_071066675.1	hypothetical protein [Frankia sp. NRRL B-16219]	5.32543	31858.1	1	1	0.0313892	2.40671e-05	F209535.dat	Q22415_S-4-3.mgf	17.79	1	1	3.55872	0	0	0	0	0	0	1	0
WP_083390816.1	SigE family RNA polymerase sigma factor [Frankia sp. NRRL B-16219]	6.3444	31883.2	1	1	0.0313645	2.40481e-05	F209526.dat	Q22406_S-2-2.mgf	17.54	1	1	2.34114	0	0	0	0	0	0	0	0
WP_071066443.1	DNA-processing protein DprA [Frankia sp. NRRL B-16219]	5.37093	31941.6	1	1	0.0313071	2.40042e-05	F209524.dat	Q22404_S-1-4.mgf	20.51	1	1	3.37838	0	0	0	0	0	0	0	0
WP_071059408.1	ATP synthase F0 subunit A [Frankia sp. NRRL B-16219]	6.21477	31957.8	1	1	0.0312913	2.3992e-05	F209536.dat	Q22416_S-4-4.mgf	17.63	1	1	7.45763	0	0	0	0	0	0	0	1
WP_071059213.1	transcription-repair coupling factor [Frankia sp. NRRL B-16219]	5.36878	128100	1	4	0.0312256	2.39417e-05	F209526.dat	Q22406_S-2-2.mgf	20.41	1	1	0.589226	0	1	1	0	0	0	0	0
WP_071066919.1	NAD(P)-dependent oxidoreductase [Frankia sp. NRRL B-16219]	6.59298	32050.6	1	1	0.0312007	2.39225e-05	F209528.dat	Q22408_S2-4.mgf	18.74	1	1	2.5641	0	0	0	0	0	0	0	0
WP_071059378.1	glycerophosphodiester phosphodiesterase [Frankia sp. NRRL B-16219]	5.8891	32132.5	1	1	0.0311211	2.38615e-05	F209521.dat	Q22401_S-1-1.mgf	24.38	1	1	2.21519	0	0	0	0	0	0	0	0
WP_071059774.1	alpha/beta hydrolase [Frankia sp. NRRL B-16219]	5.36285	32200.4	1	1	0.0310555	2.38112e-05	F209528.dat	Q22408_S2-4.mgf	19.92	1	1	2.38095	0	0	0	0	0	0	0	0
WP_071062320.1	DUF72 domain-containing protein [Frankia sp. NRRL B-16219]	9.23782	32370.7	1	1	0.0308921	2.3686e-05	F209536.dat	Q22416_S-4-4.mgf	17.38	1	1	4.24028	0	0	0	0	0	0	0	1
WP_071060932.1	serine/threonine protein kinase [Frankia sp. NRRL B-16219]	6.67277	64900.1	1	2	0.0308166	2.36281e-05	F209530.dat	Q22410_S-3-2.mgf	19.7	1	1	1.09718	0	1	1	0	0	0	0	0
WP_071066022.1	LLM class F420-dependent oxidoreductase [Frankia sp. NRRL B-16219]	6.46202	32514.9	1	1	0.0307551	2.35809e-05	F209529.dat	Q22409_S-3-1.mgf	15.47	1	1	2.38908	1	0	0	0	0	0	0	0
WP_071065671.1	ABC transporter [Frankia sp. NRRL B-16219]	9.04276	97677.4	1	3	0.0307134	2.35489e-05	F209532.dat	Q22412_S-3-4.mgf	21.02	1	1	0.730689	1	0	1	1	0	0	0	0
WP_071062935.1	XRE family transcriptional regulator [Frankia sp. NRRL B-16219]	5.69373	32574.9	1	1	0.0306985	2.35375e-05	F209528.dat	Q22408_S2-4.mgf	19.84	1	1	2.75862	0	0	0	0	0	0	0	0
WP_071063769.1	hypothetical protein [Frankia sp. NRRL B-16219]	4.87576	32625.5	1	1	0.0306509	2.3501e-05	F209535.dat	Q22415_S-4-3.mgf	20.19	1	1	3.01205	0	0	0	0	0	0	1	0
WP_071066980.1	ABC transporter permease [Frankia sp. NRRL B-16219]	8.92391	32775	1	1	0.0305111	2.33938e-05	F209528.dat	Q22408_S2-4.mgf	21.43	1	1	2.27273	0	0	0	0	0	0	0	0
WP_071062963.1	LLM class F420-dependent oxidoreductase [Frankia sp. NRRL B-16219]	6.17127	32796.9	1	1	0.0304907	2.33782e-05	F209531.dat	Q22411_S-3-3.mgf	15.32	1	1	2.28013	0	0	1	0	0	0	0	0
WP_083391141.1	cold-shock protein [Frankia sp. NRRL B-16219]	4.73764	32800.5	1	1	0.0304873	2.33756e-05	F209533.dat	Q22413_S-4-1.mgf	22.66	1	1	2.13415	0	0	0	0	1	0	0	0
WP_071059687.1	SAM-dependent methyltransferase [Frankia sp. NRRL B-16219]	10.9414	32803.4	1	1	0.0304847	2.33736e-05	F209522.dat	Q22402_S-1-2.mgf	17.34	1	1	4.65116	0	0	0	0	0	0	0	0
WP_071063193.1	SAM-dependent methyltransferase [Frankia sp. NRRL B-16219]	5.51487	32815.6	1	1	0.0304734	2.33649e-05	F209527.dat	Q22407_S-2-3.mgf	16.64	1	1	2.30263	0	0	0	0	0	0	0	0
WP_071066103.1	alpha/beta hydrolase [Frankia sp. NRRL B-16219]	10.099	32925.6	1	1	0.0303715	2.32868e-05	F209521.dat	Q22401_S-1-1.mgf	15.95	1	1	2.8754	0	0	0	0	0	0	0	0
WP_071059430.1	glycosyl transferase [Frankia sp. NRRL B-16219]	9.54115	32941.8	1	1	0.0303566	2.32754e-05	F209523.dat	Q22403_S-1-3.mgf	15.61	1	1	5.28053	0	0	0	0	0	0	0	0
WP_071066379.1	Hsp70 family protein [Frankia sp. NRRL B-16219]	4.92396	65978.1	1	2	0.0303131	2.3242e-05	F209535.dat	Q22415_S-4-3.mgf	19.86	1	1	1.11465	0	0	0	0	0	0	1	1
WP_071059308.1	N-acetyl-1-D-myo-inositol-2-amino-2-deoxy-alpha-D-glucopyranoside deacetylase [Frankia sp. NRRL B-16219]	4.67579	33093.3	1	1	0.0302176	2.31688e-05	F209529.dat	Q22409_S-3-1.mgf	16.93	1	1	2.95082	1	0	0	0	0	0	0	0
WP_071061524.1	MoxR family ATPase [Frankia sp. NRRL B-16219]	4.9098	33093.4	1	1	0.0302175	2.31687e-05	F209526.dat	Q22406_S-2-2.mgf	15.97	1	1	2.30263	0	0	0	0	0	0	0	0
WP_071060190.1	hypothetical protein [Frankia sp. NRRL B-16219]	6.05446	33137.9	1	1	0.030177	2.31376e-05	F209526.dat	Q22406_S-2-2.mgf	18.07	1	1	2.2082	0	0	0	0	0	0	0	0
WP_071059875.1	hypothetical protein [Frankia sp. NRRL B-16219]	5.71673	33241.5	1	1	0.0300829	2.30655e-05	F209527.dat	Q22407_S-2-3.mgf	16.9	1	1	2.31788	0	0	0	0	0	0	0	0
WP_071064310.1	hypothetical protein [Frankia sp. NRRL B-16219]	5.7584	33283.2	1	1	0.0300451	2.30366e-05	F209531.dat	Q22411_S-3-3.mgf	15.05	1	1	2.50784	0	0	1	0	0	0	0	0
WP_071064763.1	ABC transporter [Frankia sp. NRRL B-16219]	4.60571	33311.3	1	1	0.0300198	2.30171e-05	F209528.dat	Q22408_S2-4.mgf	16.95	1	1	2.20126	0	0	0	0	0	0	0	0
WP_071060469.1	RNA methyltransferase [Frankia sp. NRRL B-16219]	5.80772	33464.3	1	1	0.0298826	2.29119e-05	F209529.dat	Q22409_S-3-1.mgf	26.23	1	1	2.2293	1	0	0	0	0	0	0	0
WP_071065217.1	Scramblase [Frankia sp. NRRL B-16219]	8.00268	33524.1	1	1	0.0298293	2.28711e-05	F209535.dat	Q22415_S-4-3.mgf	17.3	1	1	2.28013	0	0	0	0	0	0	1	0
WP_071063204.1	LysR family transcriptional regulator [Frankia sp. NRRL B-16219]	8.55592	33857.8	1	1	0.0295353	2.26457e-05	F209525.dat	Q22405_S-2-1.mgf	17.15	1	1	2.80374	0	0	0	0	0	0	0	0
WP_071059971.1	carboxymuconolactone decarboxylase [Frankia sp. NRRL B-16219]	5.19028	33864.9	1	1	0.0295291	2.26409e-05	F209534.dat	Q22414_S-4-2.mgf	25.35	1	1	2.85714	0	0	0	0	0	1	0	0
WP_083390832.1	serine/threonine protein kinase [Frankia sp. NRRL B-16219]	9.37763	68072.1	1	2	0.0293806	2.2527e-05	F209528.dat	Q22408_S2-4.mgf	20.11	1	1	1.1976	0	0	0	0	0	0	0	0
WP_071061716.1	protein translocase subunit SecD [Frankia sp. NRRL B-16219]	8.85843	68561	1	2	0.0291711	2.23664e-05	F209536.dat	Q22416_S-4-4.mgf	52.34	1	1	1.76991	0	0	0	0	0	1	0	1
WP_071059312.1	transcriptional regulator [Frankia sp. NRRL B-16219]	7.12439	34356.1	1	1	0.0291069	2.23172e-05	F209528.dat	Q22408_S2-4.mgf	18.65	1	1	2.07101	0	0	0	0	0	0	0	0
WP_071065753.1	signal protein PDZ [Frankia sp. NRRL B-16219]	4.8935	34557.2	1	1	0.0289376	2.21873e-05	F209521.dat	Q22401_S-1-1.mgf	21.67	1	1	2.03488	0	0	0	0	0	0	0	0
WP_071061265.1	ParA family protein [Frankia sp. NRRL B-16219]	7.13615	34745	1	1	0.0287812	2.20674e-05	F209531.dat	Q22411_S-3-3.mgf	20.64	1	1	2.23642	0	0	1	0	0	0	0	0
WP_071060633.1	NAD(P)-dependent glycerol-3-phosphate dehydrogenase [Frankia sp. NRRL B-16219]	8.3078	34818.2	1	1	0.0287206	2.2021e-05	F209531.dat	Q22411_S-3-3.mgf	18.34	1	1	2.39521	0	0	1	0	0	0	0	0
WP_071061470.1	stage II sporulation protein E [Frankia sp. NRRL B-16219]	4.98551	69749.2	1	2	0.0286742	2.19854e-05	F209536.dat	Q22416_S-4-4.mgf	27.17	1	1	1.02639	0	0	0	0	0	1	0	1
WP_071063422.1	XRE family transcriptional regulator [Frankia sp. NRRL B-16219]	9.28751	34921.6	1	1	0.0286356	2.19558e-05	F209528.dat	Q22408_S2-4.mgf	33.17	1	1	2.2082	0	0	0	0	0	0	0	0
WP_071065978.1	class I SAM-dependent methyltransferase [Frankia sp. NRRL B-16219]	4.49928	34944.8	1	1	0.0286166	2.19412e-05	F209529.dat	Q22409_S-3-1.mgf	17.41	1	1	2.44648	1	0	0	0	0	0	0	0
WP_071063214.1	alpha/beta hydrolase [Frankia sp. NRRL B-16219]	10.2375	34996	1	1	0.0285747	2.19091e-05	F209521.dat	Q22401_S-1-1.mgf	19.1	1	1	2.10843	0	0	0	0	0	0	0	0
WP_071059643.1	ABC transporter ATP-binding protein [Frankia sp. NRRL B-16219]	5.10343	35024	1	1	0.0285518	2.18916e-05	F209527.dat	Q22407_S-2-3.mgf	16.45	1	1	3.68098	0	0	0	0	0	0	0	0
WP_071064021.1	glycine/betaine ABC transporter [Frankia sp. NRRL B-16219]	8.73028	35090.7	1	1	0.0284975	2.185e-05	F209529.dat	Q22409_S-3-1.mgf	63.43	1	1	2.76074	1	0	0	0	0	0	0	0
WP_071067243.1	pyruvate dehydrogenase [Frankia sp. NRRL B-16219]	4.77296	35126.5	1	1	0.0284686	2.18278e-05	F209534.dat	Q22414_S-4-2.mgf	23.54	1	1	3.31325	0	0	0	0	0	1	0	0
WP_083391326.1	hypothetical protein [Frankia sp. NRRL B-16219]	10.8107	35165.2	1	1	0.0284372	2.18037e-05	F209522.dat	Q22402_S-1-2.mgf	16.94	1	1	5.35714	0	0	0	0	0	0	0	0
WP_071065263.1	alcohol dehydrogenase [Frankia sp. NRRL B-16219]	5.25024	35250.6	1	1	0.0283683	2.17509e-05	F209535.dat	Q22415_S-4-3.mgf	27.2	1	1	2.38806	0	0	0	0	0	0	1	0
WP_071065344.1	hypothetical protein [Frankia sp. NRRL B-16219]	11.5417	35463.3	1	1	0.0281982	2.16204e-05	F209530.dat	Q22410_S-3-2.mgf	15.24	1	1	2.95858	0	1	0	0	0	0	0	0
WP_083390916.1	hypothetical protein [Frankia sp. NRRL B-16219]	11.4027	35514.5	1	1	0.0281575	2.15893e-05	F209528.dat	Q22408_S2-4.mgf	20.06	1	1	2.58065	0	0	0	0	0	0	0	0
WP_083391262.1	ABC transporter ATP-binding protein [Frankia sp. NRRL B-16219]	10.8314	35594.1	1	1	0.0280946	2.1541e-05	F209523.dat	Q22403_S-1-3.mgf	26	1	1	2.33918	0	0	0	0	0	0	0	0
WP_071067217.1	fumarylacetoacetate hydrolase [Frankia sp. NRRL B-16219]	6.19176	35616.3	1	1	0.0280771	2.15276e-05	F209534.dat	Q22414_S-4-2.mgf	34.92	1	1	2.72727	0	0	0	0	0	1	0	0
WP_071065220.1	AraC family transcriptional regulator [Frankia sp. NRRL B-16219]	7.91379	35683.5	1	1	0.0280242	2.1487e-05	F209522.dat	Q22402_S-1-2.mgf	22.89	1	1	2.4024	0	0	0	0	0	0	0	0
WP_071064265.1	DUF692 domain-containing protein [Frankia sp. NRRL B-16219]	4.95305	35684.8	1	1	0.0280231	2.14862e-05	F209536.dat	Q22416_S-4-4.mgf	19.35	1	1	4.40252	0	0	0	0	0	0	0	1
WP_071066031.1	4-hydroxy-2-oxovalerate aldolase [Frankia sp. NRRL B-16219]	5.13129	35730.1	1	1	0.0279876	2.1459e-05	F209528.dat	Q22408_S2-4.mgf	17.39	1	1	2.97619	0	0	0	0	0	0	0	0
WP_071064564.1	stage II sporulation protein M [Frankia sp. NRRL B-16219]	5.56982	35737.7	1	1	0.0279817	2.14544e-05	F209531.dat	Q22411_S-3-3.mgf	19.28	1	1	2.08955	0	0	1	0	0	0	0	0
WP_071059459.1	ribosome small subunit-dependent GTPase A [Frankia sp. NRRL B-16219]	8.21937	35768.7	1	1	0.0279574	2.14358e-05	F209529.dat	Q22409_S-3-1.mgf	17.53	1	1	2.33918	1	0	0	0	0	0	0	0
WP_071059648.1	glycosyltransferase family 4 protein [Frankia sp. NRRL B-16219]	5.28418	35829.2	1	1	0.0279102	2.13996e-05	F209527.dat	Q22407_S-2-3.mgf	20.86	1	1	2.07715	0	0	0	0	0	0	0	0
WP_071064704.1	alcohol dehydrogenase [Frankia sp. NRRL B-16219]	5.14218	36003.6	1	1	0.027775	2.1296e-05	F209534.dat	Q22414_S-4-2.mgf	15.8	1	1	2.32558	0	0	0	0	0	1	0	0
WP_071063267.1	ABC transporter ATP-binding protein [Frankia sp. NRRL B-16219]	9.20746	36499.9	1	1	0.0273973	2.10064e-05	F209528.dat	Q22408_S2-4.mgf	19.83	1	1	2.07715	0	0	0	0	0	0	0	0
WP_071059706.1	aspartate-semialdehyde dehydrogenase [Frankia sp. NRRL B-16219]	4.87065	36587.9	1	1	0.0273314	2.09559e-05	F209521.dat	Q22401_S-1-1.mgf	24.31	1	1	2.83286	0	0	0	0	0	0	0	0
WP_071066234.1	phosphotransferase family protein [Frankia sp. NRRL B-16219]	5.66357	36849	1	1	0.0271378	2.08074e-05	F209533.dat	Q22413_S-4-1.mgf	22.44	1	1	2.05882	0	0	0	0	1	0	0	0
WP_071065308.1	phage resistance protein [Frankia sp. NRRL B-16219]	5.6718	147717	1	4	0.0270788	2.07621e-05	F209536.dat	Q22416_S-4-4.mgf	25.89	1	1	0.642857	0	0	0	0	1	1	1	1
WP_071062322.1	daunorubicin/doxorubicin resistance ABC transporter ATP-binding protein DrrA [Frankia sp. NRRL B-16219]	5.0699	37008.3	1	1	0.027021	2.07178e-05	F209521.dat	Q22401_S-1-1.mgf	16.08	1	1	2.88184	0	0	0	0	0	0	0	0
WP_071059729.1	aldo/keto reductase [Frankia sp. NRRL B-16219]	5.36045	37307.1	1	1	0.0268045	2.05519e-05	F209529.dat	Q22409_S-3-1.mgf	18.12	1	1	2.03488	1	0	0	0	0	0	0	0
WP_071059155.1	glycosyl transferase [Frankia sp. NRRL B-16219]	9.24355	37368.3	1	1	0.0267607	2.05183e-05	F209528.dat	Q22408_S2-4.mgf	27.56	1	1	2.03488	0	0	0	0	0	0	0	0
WP_071060458.1	hypothetical protein [Frankia sp. NRRL B-16219]	5.12056	74776	1	2	0.0267466	2.05074e-05	F209529.dat	Q22409_S-3-1.mgf	26.57	1	1	0.988701	1	0	0	1	0	0	0	0
WP_071067082.1	phosphotransferase family protein [Frankia sp. NRRL B-16219]	5.64067	37476.2	1	1	0.0266836	2.04592e-05	F209536.dat	Q22416_S-4-4.mgf	33.24	1	1	2.87356	0	0	0	0	0	0	0	1
WP_018503788.1	MULTISPECIES: hopanoid biosynthesis associated radical SAM protein HpnH [Frankia]	8.39301	37537	1	1	0.0266404	2.0426e-05	F209526.dat	Q22406_S-2-2.mgf	18.23	1	1	2.08955	0	0	0	0	0	0	0	0
WP_083391399.1	tetratricopeptide repeat-containing protein [Frankia sp. NRRL B-16219]	8.29727	75201	1	2	0.0265954	2.03915e-05	F209530.dat	Q22410_S-3-2.mgf	20.19	1	1	1.2605	0	1	1	0	0	0	0	0
WP_071061802.1	chloride transporter [Frankia sp. NRRL B-16219]	8.34036	37681.6	1	1	0.0265381	2.03476e-05	F209527.dat	Q22407_S-2-3.mgf	16.4	1	1	3.63128	0	0	0	0	0	0	0	0
WP_071065358.1	PhoH family protein [Frankia sp. NRRL B-16219]	6.51651	37687.7	1	1	0.0265339	2.03444e-05	F209530.dat	Q22410_S-3-2.mgf	20.65	1	1	2.31884	0	1	0	0	0	0	0	0
WP_071063813.1	phospho-N-acetylmuramoyl-pentapeptide-transferase [Frankia sp. NRRL B-16219]	9.00933	37691	1	1	0.0265315	2.03426e-05	F209533.dat	Q22413_S-4-1.mgf	16.36	1	1	2.25352	0	0	0	0	1	0	0	0
WP_071062421.1	hypothetical protein [Frankia sp. NRRL B-16219]	4.90377	37761.1	1	1	0.0264823	2.03048e-05	F209521.dat	Q22401_S-1-1.mgf	28.7	1	1	2.05279	0	0	0	0	0	0	0	0
WP_071066165.1	2-oxoacid:ferredoxin oxidoreductase subunit beta [Frankia sp. NRRL B-16219]	5.30596	37837	1	1	0.0264292	2.02641e-05	F209536.dat	Q22416_S-4-4.mgf	15.17	1	1	3.11615	0	0	0	0	0	0	0	1
WP_071059905.1	aldo/keto reductase [Frankia sp. NRRL B-16219]	5.65504	37890	1	1	0.0263922	2.02357e-05	F209524.dat	Q22404_S-1-4.mgf	18.54	1	1	2.32558	0	0	0	0	0	0	0	0
WP_071063430.1	low specificity L-threonine aldolase [Frankia sp. NRRL B-16219]	6.00631	37907.7	1	1	0.0263798	2.02263e-05	F209535.dat	Q22415_S-4-3.mgf	20.53	1	1	4.43213	0	0	0	0	0	0	1	0
WP_071061154.1	acetamidase [Frankia sp. NRRL B-16219]	5.35135	37948.4	1	1	0.0263516	2.02046e-05	F209533.dat	Q22413_S-4-1.mgf	17	1	1	2.50696	0	0	0	0	1	0	0	0
WP_083390663.1	phosphotransferase family protein [Frankia sp. NRRL B-16219]	4.94282	38072	1	1	0.026266	2.0139e-05	F209530.dat	Q22410_S-3-2.mgf	42.04	1	1	3.82353	0	1	0	0	0	0	0	0
WP_071065268.1	LacI family transcriptional regulator [Frankia sp. NRRL B-16219]	9.11177	38440.3	1	1	0.0260143	1.9946e-05	F209527.dat	Q22407_S-2-3.mgf	15.12	1	1	1.983	0	0	0	0	0	0	0	0
WP_071061813.1	CoA transferase [Frankia sp. NRRL B-16219]	5.35314	38586.7	1	1	0.0259157	1.98703e-05	F209529.dat	Q22409_S-3-1.mgf	22.86	1	1	1.87166	1	0	0	0	0	0	0	0
WP_071067099.1	serine/threonine-protein phosphatase [Frankia sp. NRRL B-16219]	5.59692	38829.4	1	1	0.0257537	1.97461e-05	F209521.dat	Q22401_S-1-1.mgf	18	1	1	2.38095	0	0	0	0	0	0	0	0
WP_071064873.1	3-dehydroquinate synthase [Frankia sp. NRRL B-16219]	6.41561	38869.6	1	1	0.0257271	1.97258e-05	F209526.dat	Q22406_S-2-2.mgf	15.33	1	1	2.42588	0	0	0	0	0	0	0	0
WP_071065612.1	hypothetical protein [Frankia sp. NRRL B-16219]	9.99405	39265.8	1	1	0.0254674	1.95267e-05	F209527.dat	Q22407_S-2-3.mgf	17.39	1	1	2.14477	0	0	0	0	0	0	0	0
WP_083390773.1	endoglucanase [Frankia sp. NRRL B-16219]	5.51845	78560.8	1	2	0.025458	1.95194e-05	F209533.dat	Q22413_S-4-1.mgf	89.72	1	1	1.62602	0	0	0	0	1	0	1	0
WP_071061408.1	hypothetical protein [Frankia sp. NRRL B-16219]	7.73959	39283.2	1	1	0.0254562	1.95181e-05	F209528.dat	Q22408_S2-4.mgf	16.61	1	1	2	0	0	0	0	0	0	0	0
WP_071065469.1	hypothetical protein [Frankia sp. NRRL B-16219]	5.52535	39396.8	1	1	0.0253828	1.94618e-05	F209531.dat	Q22411_S-3-3.mgf	18.78	1	1	2.75482	0	0	1	0	0	0	0	0
WP_071065667.1	hypothetical protein [Frankia sp. NRRL B-16219]	5.19836	39504	1	1	0.0253139	1.94089e-05	F209524.dat	Q22404_S-1-4.mgf	15.86	1	1	2.08333	0	0	0	0	0	0	0	0
WP_071064913.1	acetyl-CoA C-acyltransferase [Frankia sp. NRRL B-16219]	5.25264	39609.3	1	1	0.0252466	1.93574e-05	F209536.dat	Q22416_S-4-4.mgf	18.05	1	1	3.40314	0	0	0	0	0	0	0	1
WP_071064726.1	MBL fold metallo-hydrolase [Frankia sp. NRRL B-16219]	5.7288	79368.3	1	2	0.025199	1.93208e-05	F209528.dat	Q22408_S2-4.mgf	34.68	1	1	0.925926	0	0	0	0	0	0	0	0
WP_071064202.1	ABC transporter permease [Frankia sp. NRRL B-16219]	9.67503	79606.2	1	2	0.0251237	1.92631e-05	F209535.dat	Q22415_S-4-3.mgf	17.36	1	1	0.913838	0	0	0	0	0	0	1	1
WP_071065262.1	sn-glycerol-3-phosphate ABC transporter ATP-binding protein UgpC [Frankia sp. NRRL B-16219]	5.64302	39891.5	1	1	0.025068	1.92204e-05	F209531.dat	Q22411_S-3-3.mgf	37.29	1	1	4.61957	0	0	1	0	0	0	0	0
WP_071062403.1	site-specific integrase [Frankia sp. NRRL B-16219]	8.96736	40066.4	1	1	0.0249585	1.91365e-05	F209535.dat	Q22415_S-4-3.mgf	16.04	1	1	2.51397	0	0	0	0	0	0	1	0
WP_071065526.1	excinuclease ABC subunit UvrB [Frankia sp. NRRL B-16219]	5.23705	80177.3	1	2	0.0249447	1.91259e-05	F209526.dat	Q22406_S-2-2.mgf	23.415	1	1	1.55367	0	0	0	0	0	0	0	0
WP_071065365.1	glycosyl transferase family 1 [Frankia sp. NRRL B-16219]	8.2941	40219.2	1	1	0.0248638	1.90638e-05	F209528.dat	Q22408_S2-4.mgf	22.34	1	1	1.82292	0	0	0	0	0	0	0	0
WP_071059798.1	phenazine antibiotic biosynthesis protein [Frankia sp. NRRL B-16219]	4.91619	40260.5	1	1	0.0248383	1.90443e-05	F209532.dat	Q22412_S-3-4.mgf	39.41	1	1	2.47934	0	0	0	1	0	0	0	0
WP_071064945.1	plasmid partitioning protein [Frankia sp. NRRL B-16219]	5.66516	40408.4	1	1	0.0247473	1.89745e-05	F209532.dat	Q22412_S-3-4.mgf	16.35	1	1	2.22222	0	0	0	1	0	0	0	0
WP_071059296.1	DUF1624 domain-containing protein [Frankia sp. NRRL B-16219]	8.84724	40515	1	1	0.0246822	1.89246e-05	F209532.dat	Q22412_S-3-4.mgf	15.95	1	1	2.03562	0	0	0	1	0	0	0	0
WP_071065553.1	LLM class flavin-dependent oxidoreductase [Frankia sp. NRRL B-16219]	5.53936	40602.3	1	1	0.0246292	1.8884e-05	F209528.dat	Q22408_S2-4.mgf	19.6	1	1	1.79028	0	0	0	0	0	0	0	0
WP_071066582.1	ABC transporter ATP-binding protein [Frankia sp. NRRL B-16219]	9.94947	40711.5	1	1	0.0245631	1.88333e-05	F209521.dat	Q22401_S-1-1.mgf	18.05	1	1	2.0202	0	0	0	0	0	0	0	0
WP_083390873.1	hypothetical protein [Frankia sp. NRRL B-16219]	10.9538	40776.4	1	1	0.024524	1.88033e-05	F209528.dat	Q22408_S2-4.mgf	21.79	1	1	1.79949	0	0	0	0	0	0	0	0
WP_071066367.1	SfnB family sulfur acquisition oxidoreductase [Frankia sp. NRRL B-16219]	6.0126	40915.2	1	1	0.0244408	1.87395e-05	F209536.dat	Q22416_S-4-4.mgf	25.6	1	1	1.83727	0	0	0	0	0	0	0	1
WP_071066899.1	ATP-binding protein [Frankia sp. NRRL B-16219]	6.66025	82104.3	1	2	0.0243593	1.8677e-05	F209522.dat	Q22402_S-1-2.mgf	15.68	1	1	0.889454	0	0	0	0	0	0	0	0
WP_071059976.1	hypothetical protein [Frankia sp. NRRL B-16219]	9.79091	41099.3	1	1	0.0243313	1.86556e-05	F209527.dat	Q22407_S-2-3.mgf	16.1	1	1	2.77078	0	0	0	0	0	0	0	0
WP_071066324.1	exonuclease sbcCD subunit D [Frankia sp. NRRL B-16219]	5.34854	41158.4	1	1	0.0242964	1.86288e-05	F209531.dat	Q22411_S-3-3.mgf	20.05	1	1	1.80879	0	0	1	0	0	0	0	0
WP_083390946.1	hypothetical protein [Frankia sp. NRRL B-16219]	6.21579	41311.3	1	1	0.0242065	1.85599e-05	F209521.dat	Q22401_S-1-1.mgf	16.15	1	1	2.48139	0	0	0	0	0	0	0	0
WP_071063564.1	peptidase M50 [Frankia sp. NRRL B-16219]	8.84979	41369.2	1	1	0.0241726	1.85339e-05	F209531.dat	Q22411_S-3-3.mgf	19.03	1	1	2.01511	0	0	1	0	0	0	0	0
WP_071062600.1	acyl-CoA dehydrogenase [Frankia sp. NRRL B-16219]	5.58853	41474.9	1	1	0.0241109	1.84866e-05	F209536.dat	Q22416_S-4-4.mgf	17.61	1	1	2.58398	0	0	0	0	0	0	0	1
WP_020464362.1	MULTISPECIES: macrolide ABC transporter permease [Frankia]	9.57765	41577.1	1	1	0.0240517	1.84412e-05	F209529.dat	Q22409_S-3-1.mgf	16.14	1	1	2.43902	1	0	0	0	0	0	0	0
WP_083391153.1	ROK family protein [Frankia sp. NRRL B-16219]	5.42521	41587	1	1	0.024046	1.84368e-05	F209524.dat	Q22404_S-1-4.mgf	18.71	1	1	2.18978	0	0	0	0	0	0	0	0
WP_083390763.1	glycosyl transferase family 1 [Frankia sp. NRRL B-16219]	10.005	41603.1	1	1	0.0240366	1.84297e-05	F209528.dat	Q22408_S2-4.mgf	20.38	1	1	2.04604	0	0	0	0	0	0	0	0
WP_071064104.1	serine hydrolase [Frankia sp. NRRL B-16219]	4.82848	41694.9	1	1	0.0239838	1.83891e-05	F209536.dat	Q22416_S-4-4.mgf	17.06	1	1	4.29293	0	0	0	0	0	0	0	1
WP_071060598.1	DNA-protecting protein DprA [Frankia sp. NRRL B-16219]	6.38039	41808.8	1	1	0.0239184	1.8339e-05	F209532.dat	Q22412_S-3-4.mgf	17.08	1	1	3.18627	0	0	0	1	0	0	0	0
WP_071061150.1	acyl-CoA dehydrogenase [Frankia sp. NRRL B-16219]	6.62288	41863.8	1	1	0.023887	1.83149e-05	F209532.dat	Q22412_S-3-4.mgf	17.97	1	1	2.26131	0	0	0	1	0	0	0	0
WP_071062521.1	glycosyl transferase [Frankia sp. NRRL B-16219]	10.8862	41903.5	1	1	0.0238644	1.82976e-05	F209531.dat	Q22411_S-3-3.mgf	15.74	1	1	4.27136	0	0	1	0	0	0	0	0
WP_071065922.1	ABC transporter ATP-binding protein [Frankia sp. NRRL B-16219]	6.67426	41973.9	1	1	0.0238243	1.82669e-05	F209523.dat	Q22403_S-1-3.mgf	25.55	1	1	2.48756	0	0	0	0	0	0	0	0
WP_071062710.1	beta-glucosidase [Frankia sp. NRRL B-16219]	5.06213	84055.6	1	2	0.0237938	1.82434e-05	F209536.dat	Q22416_S-4-4.mgf	15.24	1	1	1.52091	0	0	0	0	1	0	0	1
WP_071066576.1	multidrug ABC transporter ATP-binding protein [Frankia sp. NRRL B-16219]	7.09229	42085	1	1	0.0237614	1.82186e-05	F209529.dat	Q22409_S-3-1.mgf	19.12	1	1	1.95599	1	0	0	0	0	0	0	0
WP_071065779.1	hypothetical protein [Frankia sp. NRRL B-16219]	5.28209	42247.6	1	1	0.02367	1.81485e-05	F209533.dat	Q22413_S-4-1.mgf	25.53	1	1	3.06905	0	0	0	0	1	0	0	0
WP_071065452.1	CoA transferase [Frankia sp. NRRL B-16219]	5.18635	84576.5	1	2	0.0236472	1.81311e-05	F209521.dat	Q22401_S-1-1.mgf	17.84	1	1	1.10837	0	0	0	0	0	0	0	0
WP_071066606.1	acyl-CoA dehydrogenase [Frankia sp. NRRL B-16219]	5.10834	42358.8	1	1	0.0236078	1.81009e-05	F209535.dat	Q22415_S-4-3.mgf	27.3	1	1	1.68269	0	0	0	0	0	0	1	0
WP_071067005.1	glycosyl transferase [Frankia sp. NRRL B-16219]	9.53149	42395.5	1	1	0.0235874	1.80852e-05	F209529.dat	Q22409_S-3-1.mgf	15.48	1	1	3.51759	1	0	0	0	0	0	0	0
WP_071067040.1	amidohydrolase [Frankia sp. NRRL B-16219]	5.70344	42711.4	1	1	0.0234129	1.79514e-05	F209531.dat	Q22411_S-3-3.mgf	17.29	1	1	2.33161	0	0	1	0	0	0	0	0
WP_071060984.1	cell division protein FtsK, partial [Frankia sp. NRRL B-16219]	11.4361	42896.5	1	1	0.0233119	1.7874e-05	F209521.dat	Q22401_S-1-1.mgf	24.61	1	1	1.87668	0	0	0	0	0	0	0	0
WP_071066560.1	[protein-PII] uridylyltransferase [Frankia sp. NRRL B-16219]	5.70799	85935.4	1	2	0.0232733	1.78444e-05	F209529.dat	Q22409_S-3-1.mgf	19.81	1	1	0.985222	1	0	1	0	0	0	0	0
WP_071066693.1	sensor domain-containing diguanylate cyclase [Frankia sp. NRRL B-16219]	8.75196	86021.2	1	2	0.0232501	1.78266e-05	F209521.dat	Q22401_S-1-1.mgf	23.62	1	1	0.851582	1	0	0	0	0	0	0	0
WP_071063827.1	transglutaminase [Frankia sp. NRRL B-16219]	5.96613	86275.3	1	2	0.0231816	1.77741e-05	F209531.dat	Q22411_S-3-3.mgf	22.65	1	1	0.848485	0	0	1	1	0	0	0	0
WP_071064852.1	argininosuccinate synthase [Frankia sp. NRRL B-16219]	4.81943	43165.1	1	1	0.0231669	1.77628e-05	F209528.dat	Q22408_S2-4.mgf	18.66	1	1	2.5	0	0	0	0	0	0	0	0
WP_071060339.1	choice-of-anchor D domain [Frankia sp. NRRL B-16219]	4.30258	43290.4	1	1	0.0230998	1.77113e-05	F209529.dat	Q22409_S-3-1.mgf	15.44	1	1	1.89125	1	0	0	0	0	0	0	0
WP_071065539.1	short-chain dehydrogenase [Frankia sp. NRRL B-16219]	11.3365	43339.8	1	1	0.0230735	1.76911e-05	F209529.dat	Q22409_S-3-1.mgf	16.99	1	1	2.95567	1	0	0	0	0	0	0	0
WP_071059933.1	sn-glycerol-3-phosphate ABC transporter ATP-binding protein UgpC [Frankia sp. NRRL B-16219]	5.43237	43438.4	1	1	0.0230211	1.7651e-05	F209529.dat	Q22409_S-3-1.mgf	15.07	1	1	1.75879	1	0	0	0	0	0	0	0
WP_071061819.1	hypothetical protein [Frankia sp. NRRL B-16219]	6.00963	43531.3	1	1	0.022972	1.76133e-05	F209536.dat	Q22416_S-4-4.mgf	15.82	1	1	1.70316	0	0	0	0	0	0	0	1
WP_083391155.1	CoA transferase [Frankia sp. NRRL B-16219]	5.04511	43572.1	1	1	0.0229505	1.75969e-05	F209532.dat	Q22412_S-3-4.mgf	23.86	1	1	2.21675	0	0	0	1	0	0	0	0
WP_071066232.1	acyl-CoA dehydrogenase [Frankia sp. NRRL B-16219]	5.63336	43577.4	1	1	0.0229477	1.75947e-05	F209536.dat	Q22416_S-4-4.mgf	18.25	1	1	2.53165	0	0	0	0	0	0	0	1
WP_071060611.1	signal recognition particle-docking protein FtsY [Frankia sp. NRRL B-16219]	5.06182	43683.3	1	1	0.022892	1.75521e-05	F209535.dat	Q22415_S-4-3.mgf	46.07	1	1	2.5522	0	0	0	0	0	0	1	0
WP_071066319.1	homogentisate 1,2-dioxygenase [Frankia sp. NRRL B-16219]	5.8112	43814.7	1	1	0.0228234	1.74994e-05	F209527.dat	Q22407_S-2-3.mgf	16.56	1	1	2.2113	0	0	0	0	0	0	0	0
WP_071059354.1	ANTAR domain-containing protein [Frankia sp. NRRL B-16219]	8.82746	43840.8	1	1	0.0228098	1.7489e-05	F209536.dat	Q22416_S-4-4.mgf	19.6	1	1	2.5463	0	0	0	0	0	0	0	1
WP_071067032.1	ABC transporter substrate-binding protein [Frankia sp. NRRL B-16219]	5.13973	43876.7	1	1	0.0227911	1.74747e-05	F209531.dat	Q22411_S-3-3.mgf	18	1	1	1.88235	0	0	1	0	0	0	0	0
WP_071063171.1	replication initiation protein, partial [Frankia sp. NRRL B-16219]	8.71178	43878.4	1	1	0.0227903	1.7474e-05	F209522.dat	Q22402_S-1-2.mgf	15.74	1	1	1.81347	0	0	0	0	0	0	0	0
WP_071059913.1	branched-chain amino acid ABC transporter substrate-binding protein [Frankia sp. NRRL B-16219]	5.59037	43925.2	1	1	0.022766	1.74554e-05	F209526.dat	Q22406_S-2-2.mgf	15.42	1	1	3.33333	0	0	0	0	0	0	0	0
WP_071060127.1	TIGR00299 family protein [Frankia sp. NRRL B-16219]	6.46243	44057.4	1	1	0.0226977	1.7403e-05	F209530.dat	Q22410_S-3-2.mgf	17.98	1	1	1.84758	0	1	0	0	0	0	0	0
WP_071066562.1	glycoside hydrolase [Frankia sp. NRRL B-16219]	6.34399	44092.5	1	1	0.0226796	1.73892e-05	F209533.dat	Q22413_S-4-1.mgf	17.41	1	1	1.66271	0	0	0	0	1	0	0	0
WP_071062858.1	hypothetical protein, partial [Frankia sp. NRRL B-16219]	9.85578	44124.6	1	1	0.0226631	1.73765e-05	F209532.dat	Q22412_S-3-4.mgf	15.19	1	1	2.25564	0	0	0	1	0	0	0	0
WP_071061039.1	endopeptidase La [Frankia sp. NRRL B-16219]	5.10093	88438.7	1	2	0.0226145	1.73393e-05	F209529.dat	Q22409_S-3-1.mgf	20.87	1	1	0.954654	1	0	1	0	0	0	0	0
WP_083390679.1	VWA domain-containing protein [Frankia sp. NRRL B-16219]	5.83236	44278.6	1	1	0.0225843	1.73161e-05	F209521.dat	Q22401_S-1-1.mgf	15.57	1	1	2.16867	0	0	0	0	0	0	0	0
WP_071067261.1	glycosyltransferase family 1 protein [Frankia sp. NRRL B-16219]	7.79893	44280.2	1	1	0.0225835	1.73155e-05	F209528.dat	Q22408_S2-4.mgf	21.05	1	1	2.12766	0	0	0	0	0	0	0	0
WP_071063375.1	hypothetical protein [Frankia sp. NRRL B-16219]	5.29088	44351.5	1	1	0.0225471	1.72876e-05	F209522.dat	Q22402_S-1-2.mgf	17.89	1	1	2.14797	0	0	0	0	0	0	0	0
WP_083391303.1	hypothetical protein [Frankia sp. NRRL B-16219]	6.41443	88707	1	2	0.0225461	1.72868e-05	F209530.dat	Q22410_S-3-2.mgf	24.05	1	1	1.19048	1	1	0	0	0	0	0	0
WP_071059705.1	aspartate kinase [Frankia sp. NRRL B-16219]	5.16713	44394.8	1	1	0.0225251	1.72707e-05	F209535.dat	Q22415_S-4-3.mgf	30.61	1	1	1.89573	0	0	0	0	0	0	1	0
WP_071060792.1	Glu/Leu/Phe/Val dehydrogenase [Frankia sp. NRRL B-16219]	6.64139	44531	1	1	0.0224562	1.72179e-05	F209522.dat	Q22402_S-1-2.mgf	19.54	1	1	2.39234	0	0	0	0	0	0	0	0
WP_071062641.1	aminotransferase class V-fold PLP-dependent enzyme [Frankia sp. NRRL B-16219]	6.64803	44573.6	1	1	0.0224348	1.72015e-05	F209530.dat	Q22410_S-3-2.mgf	15.6	1	1	3.99061	0	1	0	0	0	0	0	0
WP_071064211.1	amidohydrolase [Frankia sp. NRRL B-16219]	5.04097	44716.4	1	1	0.0223632	1.71466e-05	F209528.dat	Q22408_S2-4.mgf	21.53	1	1	2.0202	0	0	0	0	0	0	0	0
WP_071066254.1	amidohydrolase [Frankia sp. NRRL B-16219]	5.51186	44827.9	1	1	0.0223076	1.71039e-05	F209532.dat	Q22412_S-3-4.mgf	17.18	1	1	3.04569	0	0	0	1	0	0	0	0
WP_071063574.1	cysteine--1-D-myo-inosityl 2-amino-2-deoxy-alpha-D-glucopyranoside ligase [Frankia sp. NRRL B-16219]	5.45819	45173.9	1	1	0.0221367	1.69729e-05	F209527.dat	Q22407_S-2-3.mgf	20.53	1	1	1.90476	0	0	0	0	0	0	0	0
WP_083390627.1	homoserine dehydrogenase [Frankia sp. NRRL B-16219]	5.29507	45177.7	1	1	0.0221348	1.69715e-05	F209536.dat	Q22416_S-4-4.mgf	17.77	1	1	2.96128	0	0	0	0	0	0	0	1
WP_071059732.1	RNA polymerase subunit sigma-70 [Frankia sp. NRRL B-16219]	6.40594	45282.8	1	1	0.0220834	1.69321e-05	F209528.dat	Q22408_S2-4.mgf	16.53	1	1	3.91198	0	0	0	0	0	0	0	0
WP_071067234.1	FAD-binding monooxygenase [Frankia sp. NRRL B-16219]	6.43442	45388.1	1	1	0.0220322	1.68928e-05	F209531.dat	Q22411_S-3-3.mgf	15.16	1	1	1.96078	0	0	1	0	0	0	0	0
WP_071063208.1	NAD(P)/FAD-dependent oxidoreductase [Frankia sp. NRRL B-16219]	5.70707	45489.8	1	1	0.021983	1.6855e-05	F209521.dat	Q22401_S-1-1.mgf	17.83	1	1	2.43309	0	0	0	0	0	0	0	0
WP_083391033.1	glycosyltransferase family 2 protein [Frankia sp. NRRL B-16219]	11.3665	45508.2	1	1	0.0219741	1.68482e-05	F209529.dat	Q22409_S-3-1.mgf	16.89	1	1	2.04082	1	0	0	0	0	0	0	0
WP_071065799.1	VWA domain-containing protein [Frankia sp. NRRL B-16219]	5.6648	45581.3	1	1	0.0219388	1.68212e-05	F209521.dat	Q22401_S-1-1.mgf	19.1	1	1	1.63551	0	0	0	0	0	0	0	0
WP_071064219.1	cytochrome P450 [Frankia sp. NRRL B-16219]	4.83916	45598.7	1	1	0.0219304	1.68148e-05	F209527.dat	Q22407_S-2-3.mgf	15.88	1	1	1.75879	0	0	0	0	0	0	0	0
WP_071062637.1	FAD-dependent oxidoreductase [Frankia sp. NRRL B-16219]	9.44566	45613.1	1	1	0.0219235	1.68094e-05	F209527.dat	Q22407_S-2-3.mgf	31.81	1	1	1.63934	0	0	0	0	0	0	0	0
WP_071063201.1	cytochrome P450 [Frankia sp. NRRL B-16219]	5.11856	45826.7	1	1	0.0218213	1.67311e-05	F209531.dat	Q22411_S-3-3.mgf	15.19	1	1	2.60047	0	0	1	0	0	0	0	0
WP_071060076.1	ABC transporter substrate-binding protein [Frankia sp. NRRL B-16219]	5.39194	45868.8	1	1	0.0218013	1.67158e-05	F209533.dat	Q22413_S-4-1.mgf	37.57	1	1	1.79775	0	0	0	0	1	0	0	0
WP_071064013.1	hypothetical protein [Frankia sp. NRRL B-16219]	5.54529	91922.4	1	2	0.0217575	1.66822e-05	F209523.dat	Q22403_S-1-3.mgf	26.61	1	1	0.800915	0	0	0	0	0	0	0	0
WP_071060511.1	acyl-CoA dehydrogenase [Frankia sp. NRRL B-16219]	5.18967	45967.1	1	1	0.0217547	1.668e-05	F209532.dat	Q22412_S-3-4.mgf	16.26	1	1	1.89573	0	0	0	1	0	0	0	0
WP_071060155.1	acyl-CoA dehydrogenase [Frankia sp. NRRL B-16219]	5.2001	46099	1	1	0.0216924	1.66323e-05	F209523.dat	Q22403_S-1-3.mgf	20.35	1	1	1.65877	0	0	0	0	0	0	0	0
WP_071065070.1	amidohydrolase [Frankia sp. NRRL B-16219]	5.16646	46114.2	1	1	0.0216853	1.66268e-05	F209530.dat	Q22410_S-3-2.mgf	15.28	1	1	1.69492	0	1	0	0	0	0	0	0
WP_071062718.1	hypothetical protein [Frankia sp. NRRL B-16219]	5.7427	46192.6	1	1	0.0216485	1.65986e-05	F209534.dat	Q22414_S-4-2.mgf	18.58	1	1	2.77778	0	0	0	0	0	1	0	0
WP_071065414.1	hypothetical protein [Frankia sp. NRRL B-16219]	6.4291	46475.3	1	1	0.0215168	1.64976e-05	F209522.dat	Q22402_S-1-2.mgf	18.57	1	1	1.8018	0	0	0	0	0	0	0	0
WP_071064882.1	DUF692 domain-containing protein [Frankia sp. NRRL B-16219]	5.88159	46543.7	1	1	0.0214852	1.64734e-05	F209531.dat	Q22411_S-3-3.mgf	19.28	1	1	1.57658	0	0	1	0	0	0	0	0
WP_071059991.1	flavin-dependent oxidoreductase [Frankia sp. NRRL B-16219]	8.38913	47032.2	1	1	0.021262	1.63023e-05	F209535.dat	Q22415_S-4-3.mgf	20.55	1	1	2.96804	0	0	0	0	0	0	1	0
WP_071060042.1	diaminopimelate decarboxylase [Frankia sp. NRRL B-16219]	6.40508	47066.6	1	1	0.0212465	1.62903e-05	F209528.dat	Q22408_S2-4.mgf	44.64	1	1	1.57303	0	0	0	0	0	0	0	0
WP_071066569.1	drug:proton antiporter [Frankia sp. NRRL B-16219]	9.17382	47253.4	1	1	0.0211625	1.6226e-05	F209531.dat	Q22411_S-3-3.mgf	17.9	1	1	1.6055	0	0	1	0	0	0	0	0
WP_071063688.1	diguanylate phosphodiesterase [Frankia sp. NRRL B-16219]	5.38749	47376.5	1	1	0.0211075	1.61838e-05	F209536.dat	Q22416_S-4-4.mgf	16.28	1	1	1.566	0	0	0	0	0	0	0	1
WP_071061732.1	serine--tRNA ligase [Frankia sp. NRRL B-16219]	5.6602	47473.4	1	1	0.0210644	1.61508e-05	F209524.dat	Q22404_S-1-4.mgf	16.94	1	1	1.66667	0	0	0	0	0	0	0	0
WP_083391009.1	HNH endonuclease [Frankia sp. NRRL B-16219]	8.63802	47640.4	1	1	0.0209906	1.60941e-05	F209530.dat	Q22410_S-3-2.mgf	21.44	1	1	1.65485	0	1	0	0	0	0	0	0
WP_071061371.1	PucR family transcriptional regulator [Frankia sp. NRRL B-16219]	6.43523	47817	1	1	0.0209131	1.60347e-05	F209531.dat	Q22411_S-3-3.mgf	20.23	1	1	1.51188	0	0	1	0	0	0	0	0
WP_020461462.1	MULTISPECIES: cytochrome P450 [Frankia]	4.98029	47926.3	1	1	0.0208654	1.59982e-05	F209535.dat	Q22415_S-4-3.mgf	31.98	1	1	1.62791	0	0	0	0	0	0	1	0
WP_071063226.1	acetyl-CoA carboxylase biotin carboxylase subunit [Frankia sp. NRRL B-16219]	5.50532	47980.5	1	1	0.0208418	1.59801e-05	F209521.dat	Q22401_S-1-1.mgf	16.3	1	1	2.67857	0	0	0	0	0	0	0	0
WP_071066283.1	cytochrome P450 [Frankia sp. NRRL B-16219]	5.3215	48137.5	1	1	0.0207738	1.5928e-05	F209536.dat	Q22416_S-4-4.mgf	15.53	1	1	2.30947	0	0	0	0	0	0	0	1
WP_083391390.1	ATP-dependent helicase [Frankia sp. NRRL B-16219]	10.2644	48166.5	1	1	0.0207613	1.59184e-05	F209522.dat	Q22402_S-1-2.mgf	28.23	1	1	2.18818	0	0	0	0	0	0	0	0
WP_071063476.1	MFS transporter [Frankia sp. NRRL B-16219]	11.5513	48288.9	1	1	0.0207087	1.5878e-05	F209527.dat	Q22407_S-2-3.mgf	19.51	1	1	1.48936	0	0	0	0	0	0	0	0
WP_041253689.1	aspartate aminotransferase family protein [Frankia sp. NRRL B-16219]	5.50378	48329.2	1	1	0.0206914	1.58648e-05	F209528.dat	Q22408_S2-4.mgf	28.69	1	1	1.55902	0	0	0	0	0	0	0	0
WP_071066015.1	phosphoribosyl transferase [Frankia sp. NRRL B-16219]	5.68182	48405.2	1	1	0.0206589	1.58399e-05	F209530.dat	Q22410_S-3-2.mgf	19.13	1	1	1.52174	0	1	0	0	0	0	0	0
WP_071059096.1	DUF1298 domain-containing protein [Frankia sp. NRRL B-16219]	10.0997	48567.6	1	1	0.0205899	1.57869e-05	F209529.dat	Q22409_S-3-1.mgf	16.94	1	1	1.91898	1	0	0	0	0	0	0	0
WP_071066345.1	hypothetical protein [Frankia sp. NRRL B-16219]	5.46754	48607.2	1	1	0.0205731	1.5774e-05	F209533.dat	Q22413_S-4-1.mgf	17.36	1	1	2.90828	0	0	0	0	1	0	0	0
WP_071060670.1	diguanylate phosphodiesterase [Frankia sp. NRRL B-16219]	5.75022	48631	1	1	0.020563	1.57663e-05	F209531.dat	Q22411_S-3-3.mgf	21.96	1	1	1.75439	0	0	1	0	0	0	0	0
WP_071063568.1	ABC transporter ATP-binding protein [Frankia sp. NRRL B-16219]	5.86952	48660.7	1	1	0.0205505	1.57567e-05	F209531.dat	Q22411_S-3-3.mgf	18.75	1	1	1.53846	0	0	1	0	0	0	0	0
WP_071060647.1	3-isopropylmalate dehydratase large subunit [Frankia sp. NRRL B-16219]	5.07982	48738.5	1	1	0.0205177	1.57315e-05	F209535.dat	Q22415_S-4-3.mgf	24.94	1	1	1.50538	0	0	0	0	0	0	1	0
WP_083390710.1	MFS transporter [Frankia sp. NRRL B-16219]	9.04021	48743.6	1	1	0.0205155	1.57299e-05	F209530.dat	Q22410_S-3-2.mgf	25.25	1	1	4.47761	0	1	0	0	0	0	0	0
WP_071066496.1	DUF349 domain-containing protein [Frankia sp. NRRL B-16219]	6.05308	48907	1	1	0.020447	1.56773e-05	F209524.dat	Q22404_S-1-4.mgf	19.02	1	1	1.80995	0	0	0	0	0	0	0	0
WP_083391383.1	FAD-binding monooxygenase [Frankia sp. NRRL B-16219]	6.84606	48963.6	1	1	0.0204233	1.56592e-05	F209521.dat	Q22401_S-1-1.mgf	25.11	1	1	1.55211	0	0	0	0	0	0	0	0
WP_083390622.1	FAD-dependent oxidoreductase [Frankia sp. NRRL B-16219]	10.2008	49197.7	1	1	0.0203261	1.55847e-05	F209521.dat	Q22401_S-1-1.mgf	19.56	1	1	1.71674	0	0	0	0	0	0	0	0
WP_071065027.1	glycosyltransferase family 1 protein [Frankia sp. NRRL B-16219]	6.73406	49237.8	1	1	0.0203096	1.5572e-05	F209535.dat	Q22415_S-4-3.mgf	17.08	1	1	1.50215	0	0	0	0	0	0	1	0
WP_020464682.1	MULTISPECIES: replicative DNA helicase [Frankia]	5.32436	49322.5	1	1	0.0202747	1.55453e-05	F209528.dat	Q22408_S2-4.mgf	22.36	1	1	1.54867	0	0	0	0	0	0	0	0
WP_071059562.1	carboxylesterase/lipase family protein [Frankia sp. NRRL B-16219]	5.36704	49464.9	1	1	0.0202164	1.55005e-05	F209531.dat	Q22411_S-3-3.mgf	26.58	1	1	1.69492	0	0	1	0	0	0	0	0
WP_083390998.1	DUF4158 domain-containing protein [Frankia sp. NRRL B-16219]	11.6226	49932.6	1	1	0.020027	1.53553e-05	F209528.dat	Q22408_S2-4.mgf	16.84	1	1	1.57303	0	0	0	0	0	0	0	0
WP_083390934.1	NAD(P)H-quinone dehydrogenase [Frankia sp. NRRL B-16219]	5.40922	49959	1	1	0.0200164	1.53472e-05	F209533.dat	Q22413_S-4-1.mgf	18.52	1	1	2.29167	0	0	0	0	1	0	0	0
WP_071059863.1	hypothetical protein [Frankia sp. NRRL B-16219]	5.50163	50225.2	1	1	0.0199103	1.52659e-05	F209521.dat	Q22401_S-1-1.mgf	16.87	1	1	2.06186	0	0	0	0	0	0	0	0
WP_071065995.1	aminoglycoside phosphotransferase [Frankia sp. NRRL B-16219]	5.1478	50253.6	1	1	0.0198991	1.52572e-05	F209521.dat	Q22401_S-1-1.mgf	26.36	1	1	1.51515	0	0	0	0	0	0	0	0
WP_083390725.1	hypothetical protein [Frankia sp. NRRL B-16219]	4.86768	100538	1	2	0.019893	1.52526e-05	F209524.dat	Q22404_S-1-4.mgf	27.1	1	1	0.701403	0	0	0	0	0	0	0	0
WP_071059817.1	AIR synthase [Frankia sp. NRRL B-16219]	8.52249	50329	1	1	0.0198693	1.52344e-05	F209528.dat	Q22408_S2-4.mgf	26.8	1	1	1.44033	0	0	0	0	0	0	0	0
WP_071066998.1	TIGR02678 family protein [Frankia sp. NRRL B-16219]	5.55536	50329.4	1	1	0.0198691	1.52343e-05	F209533.dat	Q22413_S-4-1.mgf	35.44	1	1	1.48936	0	0	0	0	1	0	0	0
WP_071065620.1	tryptophan synthase subunit beta [Frankia sp. NRRL B-16219]	5.11529	51099.6	1	1	0.0195696	1.50046e-05	F209535.dat	Q22415_S-4-3.mgf	37.18	1	1	1.42857	0	0	0	0	0	0	1	0
WP_071065814.1	proline--tRNA ligase [Frankia sp. NRRL B-16219]	5.32436	51216.3	1	1	0.019525	1.49705e-05	F209528.dat	Q22408_S2-4.mgf	16.59	1	1	1.92308	0	0	0	0	0	0	0	0
WP_071060037.1	glutamine synthetase [Frankia sp. NRRL B-16219]	5.58214	51292.9	1	1	0.0194959	1.49481e-05	F209534.dat	Q22414_S-4-2.mgf	17.94	1	1	1.46751	0	0	0	0	0	1	0	0
WP_083391373.1	oxidoreductase [Frankia sp. NRRL B-16219]	7.82311	51341	1	1	0.0194776	1.49341e-05	F209531.dat	Q22411_S-3-3.mgf	18.14	1	1	1.63265	0	0	1	0	0	0	0	0
WP_071066069.1	L-lysine 6-monooxygenase [Frankia sp. NRRL B-16219]	5.84161	51413.1	1	1	0.0194503	1.49132e-05	F209534.dat	Q22414_S-4-2.mgf	16.11	1	1	1.72786	0	0	0	0	0	1	0	0
WP_071067102.1	mechanosensitive ion channel protein MscS [Frankia sp. NRRL B-16219]	5.60448	51462.8	1	1	0.0194315	1.48987e-05	F209533.dat	Q22413_S-4-1.mgf	50.68	1	1	3.125	0	0	0	0	1	0	0	0
WP_071067069.1	DUF2029 domain-containing protein [Frankia sp. NRRL B-16219]	10.0641	51471.1	1	1	0.0194284	1.48964e-05	F209530.dat	Q22410_S-3-2.mgf	15.17	1	1	1.8	0	1	0	0	0	0	0	0
WP_071059331.1	4-aminobutyrate--2-oxoglutarate transaminase [Frankia sp. NRRL B-16219]	6.24349	51572.7	1	1	0.0193901	1.4867e-05	F209536.dat	Q22416_S-4-4.mgf	19.79	1	1	2.85132	0	0	0	0	0	0	0	1
WP_071064658.1	serine/threonine protein kinase [Frankia sp. NRRL B-16219]	9.82035	51734.8	1	1	0.0193294	1.48204e-05	F209523.dat	Q22403_S-1-3.mgf	17.88	1	1	1.46444	0	0	0	0	0	0	0	0
WP_071061017.1	cytochrome P450 [Frankia sp. NRRL B-16219]	8.85169	51864.7	1	1	0.0192809	1.47833e-05	F209528.dat	Q22408_S2-4.mgf	17.5	1	1	1.43443	0	0	0	0	0	0	0	0
WP_083391309.1	glycosyltransferase family 2 protein [Frankia sp. NRRL B-16219]	7.07604	52059.7	1	1	0.0192087	1.47279e-05	F209526.dat	Q22406_S-2-2.mgf	16.12	1	1	1.68067	0	0	0	0	0	0	0	0
WP_083390921.1	MFS transporter [Frankia sp. NRRL B-16219]	8.59073	52247.4	1	1	0.0191397	1.4675e-05	F209521.dat	Q22401_S-1-1.mgf	19.17	1	1	1.33843	0	0	0	0	0	0	0	0
WP_071065368.1	hypothetical protein [Frankia sp. NRRL B-16219]	5.28362	52738	1	1	0.0189617	1.45385e-05	F209526.dat	Q22406_S-2-2.mgf	15.92	1	1	1.95695	0	0	0	0	0	0	0	0
WP_083391405.1	hypothetical protein [Frankia sp. NRRL B-16219]	5.88931	52892.9	1	1	0.0189061	1.44959e-05	F209527.dat	Q22407_S-2-3.mgf	18.14	1	1	1.38889	0	0	0	0	0	0	0	0
WP_071066212.1	secretion system protein [Frankia sp. NRRL B-16219]	11.5682	52908.6	1	1	0.0189005	1.44916e-05	F209535.dat	Q22415_S-4-3.mgf	21.5	1	1	1.53551	0	0	0	0	0	0	1	0
WP_071059779.1	hypothetical protein [Frankia sp. NRRL B-16219]	9.92872	52916.5	1	1	0.0188977	1.44895e-05	F209522.dat	Q22402_S-1-2.mgf	15.02	1	1	1.60966	0	0	0	0	0	0	0	0
WP_071066365.1	hypothetical protein [Frankia sp. NRRL B-16219]	5.99328	53005.7	1	1	0.0188659	1.44651e-05	F209528.dat	Q22408_S2-4.mgf	15.76	1	1	1.37525	0	0	0	0	0	0	0	0
WP_071061379.1	glycoside hydrolase [Frankia sp. NRRL B-16219]	6.77281	53200.8	1	1	0.0187967	1.4412e-05	F209535.dat	Q22415_S-4-3.mgf	29.35	1	1	1.46444	0	0	0	0	0	0	1	0
WP_071060389.1	sensor histidine kinase [Frankia sp. NRRL B-16219]	9.63863	53225.2	1	1	0.0187881	1.44054e-05	F209533.dat	Q22413_S-4-1.mgf	17.565	1	1	2.63158	0	0	0	0	1	0	0	0
WP_071062076.1	beta-glucosidase [Frankia sp. NRRL B-16219]	5.20649	53251.7	1	1	0.0187787	1.43982e-05	F209535.dat	Q22415_S-4-3.mgf	27.42	1	1	2.00401	0	0	0	0	0	0	1	0
WP_071060685.1	Asp-tRNA(Asn)/Glu-tRNA(Gln) amidotransferase subunit GatB [Frankia sp. NRRL B-16219]	5.24871	54215.7	1	1	0.0184448	1.41422e-05	F209535.dat	Q22415_S-4-3.mgf	34.9	1	1	1.78218	0	0	0	0	0	0	1	0
WP_071063798.1	cell division protein FtsZ [Frankia sp. NRRL B-16219]	5.03524	54373.7	1	1	0.0183912	1.41011e-05	F209535.dat	Q22415_S-4-3.mgf	16.58	1	1	2.76753	0	0	0	0	0	0	1	0
WP_071062300.1	hypothetical protein [Frankia sp. NRRL B-16219]	5.44791	163305	1	3	0.0183705	1.40852e-05	F209530.dat	Q22410_S-3-2.mgf	17.36	1	1	0.443038	1	1	0	1	0	0	0	0
WP_071063528.1	XRE family transcriptional regulator [Frankia sp. NRRL B-16219]	6.46902	54599.9	1	1	0.0183151	1.40427e-05	F209530.dat	Q22410_S-3-2.mgf	16.91	1	1	1.38614	0	1	0	0	0	0	0	0
WP_071061868.1	hypothetical protein [Frankia sp. NRRL B-16219]	5.24958	54736.7	1	1	0.0182693	1.40076e-05	F209526.dat	Q22406_S-2-2.mgf	17.7	1	1	1.78571	0	0	0	0	0	0	0	0
WP_083390807.1	metallophosphoesterase [Frankia sp. NRRL B-16219]	5.49581	54796.2	1	1	0.0182494	1.39924e-05	F209535.dat	Q22415_S-4-3.mgf	20.01	1	1	1.35922	0	0	0	0	0	0	1	0
WP_071067227.1	ABC transporter substrate-binding protein [Frankia sp. NRRL B-16219]	5.60826	55383.2	1	1	0.018056	1.38441e-05	F209527.dat	Q22407_S-2-3.mgf	18.7	1	1	1.341	0	0	0	0	0	0	0	0
WP_071059200.1	lipopolysaccharide biosynthesis protein [Frankia sp. NRRL B-16219]	5.96123	55428.8	1	1	0.0180412	1.38327e-05	F209534.dat	Q22414_S-4-2.mgf	51.01	1	1	3.01887	0	0	0	0	0	1	0	0
WP_071065797.1	cysteine--tRNA ligase [Frankia sp. NRRL B-16219]	6.02732	55795.3	1	1	0.0179226	1.37419e-05	F209522.dat	Q22402_S-1-2.mgf	17.38	1	1	1.70778	0	0	0	0	0	0	0	0
WP_071061522.1	GTPase ObgE [Frankia sp. NRRL B-16219]	5.30749	55949.7	1	1	0.0178732	1.37039e-05	F209531.dat	Q22411_S-3-3.mgf	21.38	1	1	1.27971	0	0	1	0	0	0	0	0
WP_071060900.1	TldD/PmbA family protein [Frankia sp. NRRL B-16219]	4.95857	56258	1	1	0.0177753	1.36288e-05	F209529.dat	Q22409_S-3-1.mgf	21.58	1	1	1.33843	1	0	0	0	0	0	0	0
WP_071065798.1	hypothetical protein [Frankia sp. NRRL B-16219]	5.34833	56620.9	1	1	0.0176613	1.35415e-05	F209534.dat	Q22414_S-4-2.mgf	18.28	1	1	1.50094	0	0	0	0	0	1	0	0
WP_071063519.1	recombinase family protein [Frankia sp. NRRL B-16219]	9.11136	57459.4	1	1	0.0174036	1.33439e-05	F209528.dat	Q22408_S2-4.mgf	18.03	1	1	1.36986	0	0	0	0	0	0	0	0
WP_083391363.1	3-ketosteroid-delta-1-dehydrogenase [Frankia sp. NRRL B-16219]	8.48175	57560.9	1	1	0.0173729	1.33203e-05	F209532.dat	Q22412_S-3-4.mgf	16.66	1	1	1.48699	0	0	0	1	0	0	0	0
WP_083390877.1	hypothetical protein [Frankia sp. NRRL B-16219]	4.37425	57656.4	1	1	0.0173441	1.32983e-05	F209535.dat	Q22415_S-4-3.mgf	15.04	1	1	2.01005	0	0	0	0	0	0	1	0
WP_071065324.1	circularly permuted type 2 ATP-grasp protein [Frankia sp. NRRL B-16219]	5.38601	58083.9	1	1	0.0172165	1.32004e-05	F209535.dat	Q22415_S-4-3.mgf	15.95	1	1	1.88324	0	0	0	0	0	0	1	0
WP_083391412.1	phosphoenolpyruvate--protein phosphotransferase [Frankia sp. NRRL B-16219]	5.21702	58135.6	1	1	0.0172012	1.31887e-05	F209535.dat	Q22415_S-4-3.mgf	39.08	1	1	1.36986	0	0	0	0	0	0	1	0
WP_071066954.1	sensor histidine kinase [Frankia sp. NRRL B-16219]	6.04307	58227.9	1	1	0.0171739	1.31678e-05	F209526.dat	Q22406_S-2-2.mgf	26	1	1	2.68817	0	0	0	0	0	0	0	0
WP_071065819.1	DUF2334 domain-containing protein [Frankia sp. NRRL B-16219]	5.69552	58794.9	1	1	0.0170083	1.30408e-05	F209534.dat	Q22414_S-4-2.mgf	19.91	1	1	1.27971	0	0	0	0	0	1	0	0
WP_071061462.1	glycosyltransferase family 1 protein [Frankia sp. NRRL B-16219]	10.4504	58833.9	1	1	0.016997	1.30321e-05	F209526.dat	Q22406_S-2-2.mgf	19.1	1	1	1.58451	0	0	0	0	0	0	0	0
WP_071066854.1	histidine kinase [Frankia sp. NRRL B-16219]	4.97999	117726	1	2	0.0169885	1.30256e-05	F209532.dat	Q22412_S-3-4.mgf	15.005	1	1	0.792254	0	0	1	1	0	0	0	0
WP_083390717.1	phospho-sugar mutase [Frankia sp. NRRL B-16219]	5.53547	58921.2	1	1	0.0169718	1.30128e-05	F209529.dat	Q22409_S-3-1.mgf	18.51	1	1	1.3986	1	0	0	0	0	0	0	0
WP_071065281.1	ABC transporter substrate-binding protein [Frankia sp. NRRL B-16219]	5.09106	59064.8	1	1	0.0169306	1.29812e-05	F209531.dat	Q22411_S-3-3.mgf	16.16	1	1	1.43885	0	0	1	0	0	0	0	0
WP_083390886.1	transcriptional regulator [Frankia sp. NRRL B-16219]	5.79878	118231	1	2	0.016916	1.29701e-05	F209523.dat	Q22403_S-1-3.mgf	28.275	1	1	0.617829	0	0	0	0	0	0	0	0
WP_071059102.1	hypothetical protein [Frankia sp. NRRL B-16219]	11.0771	59249.7	1	1	0.0168777	1.29407e-05	F209521.dat	Q22401_S-1-1.mgf	18.22	1	1	1.98675	0	0	0	0	0	0	0	0
WP_071066050.1	GGDEF domain-containing protein [Frankia sp. NRRL B-16219]	9.55511	59483.8	1	1	0.0168113	1.28897e-05	F209531.dat	Q22411_S-3-3.mgf	15.85	1	1	1.60142	0	0	1	0	0	0	0	0
WP_071064073.1	DNA alkylation response protein [Frankia sp. NRRL B-16219]	6.61281	59681.8	1	1	0.0167555	1.2847e-05	F209536.dat	Q22416_S-4-4.mgf	24.26	1	1	1.92644	0	0	0	0	0	0	0	1
WP_083390839.1	acetoacetate--CoA ligase [Frankia sp. NRRL B-16219]	5.15159	59848.6	1	1	0.0167088	1.28112e-05	F209535.dat	Q22415_S-4-3.mgf	16.36	1	1	1.76056	0	0	0	0	0	0	1	0
WP_071059425.1	hypothetical protein [Frankia sp. NRRL B-16219]	9.93859	61064.5	1	1	0.0163761	1.25561e-05	F209528.dat	Q22408_S2-4.mgf	18.4	1	1	1.80505	0	0	0	0	0	0	0	0
WP_071059393.1	AAA family ATPase [Frankia sp. NRRL B-16219]	5.74694	122228	1	2	0.0163628	1.25459e-05	F209533.dat	Q22413_S-4-1.mgf	16.12	1	1	0.608696	0	0	0	0	1	0	0	0
WP_071062133.1	hypothetical protein [Frankia sp. NRRL B-16219]	7.82684	61373.1	1	1	0.0162938	1.2493e-05	F209528.dat	Q22408_S2-4.mgf	18.03	1	1	1.27042	0	0	0	0	0	0	0	0
WP_071060218.1	Terminase [Frankia sp. NRRL B-16219]	5.97728	61864	1	1	0.0161645	1.23938e-05	F209531.dat	Q22411_S-3-3.mgf	15.31	1	1	1.78571	0	0	1	0	0	0	0	0
WP_071065876.1	nickel-dependent hydrogenase large subunit [Frankia sp. NRRL B-16219]	5.6031	62414.8	1	1	0.0160218	1.22845e-05	F209536.dat	Q22416_S-4-4.mgf	29.73	1	1	2.6178	0	0	0	0	0	0	0	1
WP_071066329.1	SAM-dependent DNA methyltransferase [Frankia sp. NRRL B-16219]	5.51467	62495.3	1	1	0.0160012	1.22686e-05	F209528.dat	Q22408_S2-4.mgf	23.7	1	1	1.59574	0	0	0	0	0	0	0	0
WP_071063082.1	1-pyrroline-5-carboxylate dehydrogenase [Frankia sp. NRRL B-16219]	6.747	125813	1	2	0.0158967	1.21885e-05	F209536.dat	Q22416_S-4-4.mgf	27.62	1	1	0.753769	0	0	0	0	0	0	1	1
WP_071067225.1	ABC transporter [Frankia sp. NRRL B-16219]	8.67676	63191.6	1	1	0.0158249	1.21334e-05	F209522.dat	Q22402_S-1-2.mgf	18.48	1	1	1.17253	0	0	0	0	0	0	0	0
WP_071059420.1	3-hydroxybutyryl-CoA dehydrogenase [Frankia sp. NRRL B-16219]	5.61598	63353.9	1	1	0.0157843	1.21023e-05	F209530.dat	Q22410_S-3-2.mgf	16.93	1	1	1.17647	0	1	0	0	0	0	0	0
WP_083391046.1	GMC family oxidoreductase [Frankia sp. NRRL B-16219]	9.06515	63703.3	1	1	0.0156978	1.2036e-05	F209533.dat	Q22413_S-4-1.mgf	18.62	1	1	1.87075	0	0	0	0	1	0	0	0
WP_071066683.1	ABC transporter ATP-binding protein [Frankia sp. NRRL B-16219]	6.30739	63876.3	1	1	0.0156553	1.20034e-05	F209527.dat	Q22407_S-2-3.mgf	20.43	1	1	1.34003	0	0	0	0	0	0	0	0
WP_071064996.1	glycosyl transferase [Frankia sp. NRRL B-16219]	9.75278	128076	1	2	0.0156158	1.19731e-05	F209530.dat	Q22410_S-3-2.mgf	16.9	1	1	0.800641	0	1	1	0	0	0	0	0
WP_071064991.1	dihydroxy-acid dehydratase [Frankia sp. NRRL B-16219]	5.27473	64383.5	1	1	0.0155319	1.19088e-05	F209534.dat	Q22414_S-4-2.mgf	24.18	1	1	1.13452	0	0	0	0	0	1	0	0
WP_071066334.1	ABC transporter ATP-binding protein [Frankia sp. NRRL B-16219]	6.38074	65471	1	1	0.0152739	1.1711e-05	F209534.dat	Q22414_S-4-2.mgf	22.67	1	1	1.13269	0	0	0	0	0	1	0	0
WP_071061930.1	endonuclease [Frankia sp. NRRL B-16219]	9.66347	65704.1	1	1	0.0152197	1.16695e-05	F209528.dat	Q22408_S2-4.mgf	17.12	1	1	1.14379	0	0	0	0	0	0	0	0
WP_071066025.1	NAD(P)/FAD-dependent oxidoreductase [Frankia sp. NRRL B-16219]	5.30591	66151.4	1	1	0.0151168	1.15906e-05	F209535.dat	Q22415_S-4-3.mgf	29.64	1	1	1.50754	0	0	0	0	0	0	1	0
WP_071066343.1	ABC transporter ATP-binding protein [Frankia sp. NRRL B-16219]	9.67354	67040.2	1	1	0.0149164	1.14369e-05	F209521.dat	Q22401_S-1-1.mgf	31.72	1	1	1.39969	0	0	0	0	0	0	0	0
WP_071061494.1	class I SAM-dependent methyltransferase [Frankia sp. NRRL B-16219]	9.17209	67052	1	1	0.0149138	1.14349e-05	F209530.dat	Q22410_S-3-2.mgf	23.18	1	1	1.12	0	1	0	0	0	0	0	0
WP_071064983.1	hypothetical protein [Frankia sp. NRRL B-16219]	4.75931	67275	1	1	0.0148644	1.1397e-05	F209521.dat	Q22401_S-1-1.mgf	17.23	1	1	1.07362	0	0	0	0	0	0	0	0
WP_071066131.1	glutamine--fructose-6-phosphate transaminase (isomerizing) [Frankia sp. NRRL B-16219]	5.61808	67670.1	1	1	0.0147776	1.13304e-05	F209535.dat	Q22415_S-4-3.mgf	43.56	1	1	2.06022	0	0	0	0	0	0	1	0
WP_071065331.1	elongation factor 4 [Frankia sp. NRRL B-16219]	5.26977	67827.1	1	1	0.0147434	1.13042e-05	F209530.dat	Q22410_S-3-2.mgf	18.79	1	1	1.13086	0	1	0	0	0	0	0	0
WP_083390875.1	serine/threonine protein kinase [Frankia sp. NRRL B-16219]	5.60602	68429.4	1	1	0.0146136	1.12047e-05	F209521.dat	Q22401_S-1-1.mgf	18.49	1	1	1.21212	0	0	0	0	0	0	0	0
WP_071061302.1	polysaccharide biosynthesis protein [Frankia sp. NRRL B-16219]	6.66138	69072	1	1	0.0144776	1.11005e-05	F209521.dat	Q22401_S-1-1.mgf	18.25	1	1	1.07692	0	0	0	0	0	0	0	0
WP_083390649.1	hypothetical protein [Frankia sp. NRRL B-16219]	10.6778	69149.6	1	1	0.0144614	1.1088e-05	F209525.dat	Q22405_S-2-1.mgf	34.48	1	1	1.19403	0	0	0	0	0	0	0	0
WP_083391328.1	ABC transporter [Frankia sp. NRRL B-16219]	6.53829	69817.3	1	1	0.0143231	1.0982e-05	F209528.dat	Q22408_S2-4.mgf	19.16	1	1	1.50376	0	0	0	0	0	0	0	0
WP_071063141.1	bifunctional sulfate adenylyltransferase subunit 1/adenylylsulfate kinase [Frankia sp. NRRL B-16219]	5.38519	70183.3	1	1	0.0142484	1.09247e-05	F209531.dat	Q22411_S-3-3.mgf	22.04	1	1	1.08192	0	0	1	0	0	0	0	0
WP_071066986.1	chorismate-binding protein [Frankia sp. NRRL B-16219]	6.61619	70981.3	1	1	0.0140882	1.08019e-05	F209535.dat	Q22415_S-4-3.mgf	32.1	1	1	1.49925	0	0	0	0	0	0	1	0
WP_071063985.1	glycoside hydrolase family 15 protein [Frankia sp. NRRL B-16219]	5.3993	71228.5	1	1	0.0140393	1.07644e-05	F209528.dat	Q22408_S2-4.mgf	18.57	1	1	1.41509	0	0	0	0	0	0	0	0
WP_071061516.1	ribonuclease E/G [Frankia sp. NRRL B-16219]	4.81549	142742	1	2	0.0140113	1.07429e-05	F209532.dat	Q22412_S-3-4.mgf	21.54	1	1	0.504686	0	0	0	1	0	0	0	0
WP_071062739.1	hypothetical protein [Frankia sp. NRRL B-16219]	5.09771	143237	1	2	0.0139628	1.07057e-05	F209528.dat	Q22408_S2-4.mgf	26.79	1	1	0.665188	0	0	0	0	0	0	0	0
WP_071064063.1	hybrid sensor histidine kinase/response regulator [Frankia sp. NRRL B-16219]	5.40789	72119.6	1	1	0.0138659	1.06314e-05	F209535.dat	Q22415_S-4-3.mgf	19.48	1	1	1.34731	0	0	0	0	0	0	1	0
WP_071066985.1	ABC transporter ATP-binding protein [Frankia sp. NRRL B-16219]	5.84857	72679.1	1	1	0.0137591	1.05495e-05	F209527.dat	Q22407_S-2-3.mgf	39.53	1	1	1.04012	0	0	0	0	0	0	0	0
WP_071062930.1	phenazine-specific anthranilate synthase component I [Frankia sp. NRRL B-16219]	5.74153	73389.9	1	1	0.0136259	1.04474e-05	F209528.dat	Q22408_S2-4.mgf	23.28	1	1	1.31387	0	0	0	0	0	0	0	0
WP_071059247.1	hypothetical protein [Frankia sp. NRRL B-16219]	5.50848	74035.9	1	1	0.013507	1.03562e-05	F209536.dat	Q22416_S-4-4.mgf	29.93	1	1	1.50376	0	0	0	0	0	0	0	1
WP_083391247.1	hypothetical protein [Frankia sp. NRRL B-16219]	7.35728	74890.6	1	1	0.0133528	1.0238e-05	F209535.dat	Q22415_S-4-3.mgf	41.5	1	1	1.66436	0	0	0	0	0	0	1	0
WP_071059984.1	MMPL family transporter [Frankia sp. NRRL B-16219]	5.58	75648.9	1	1	0.013219	1.01354e-05	F209528.dat	Q22408_S2-4.mgf	24.2	1	1	0.956284	0	0	0	0	0	0	0	0
WP_071064081.1	methoxymalonyl-ACP biosynthesis protein FkbH [Frankia sp. NRRL B-16219]	6.07665	75993.6	1	1	0.013159	1.00894e-05	F209527.dat	Q22407_S-2-3.mgf	19.48	1	1	0.95498	0	0	0	0	0	0	0	0
WP_071063470.1	serine/threonine protein kinase [Frankia sp. NRRL B-16219]	5.30949	76279.7	1	1	0.0131096	1.00516e-05	F209526.dat	Q22406_S-2-2.mgf	15.67	1	1	1.45503	0	0	0	0	0	0	0	0
WP_071064978.1	serine/threonine protein kinase [Frankia sp. NRRL B-16219]	5.2965	76571.5	1	1	0.0130597	1.00133e-05	F209529.dat	Q22409_S-3-1.mgf	16.87	1	1	1.17801	1	0	0	0	0	0	0	0
WP_071062741.1	serine/threonine protein kinase [Frankia sp. NRRL B-16219]	7.84136	76768	1	1	0.0130263	9.98765e-06	F209521.dat	Q22401_S-1-1.mgf	27.3	1	1	1.20805	0	0	0	0	0	0	0	0
WP_071060961.1	hypothetical protein [Frankia sp. NRRL B-16219]	6.30806	77321.2	1	1	0.0129331	9.91619e-06	F209536.dat	Q22416_S-4-4.mgf	23.035	1	1	1.53417	0	0	0	0	0	0	0	1
WP_071059917.1	K(+)-transporting ATPase subunit B [Frankia sp. NRRL B-16219]	5.84417	77414.3	1	1	0.0129175	9.90426e-06	F209527.dat	Q22407_S-2-3.mgf	18.58	1	1	1.07672	0	0	0	0	0	0	0	0
WP_071060114.1	ATPase [Frankia sp. NRRL B-16219]	10.5402	155660	1	2	0.0128485	9.85137e-06	F209528.dat	Q22408_S2-4.mgf	29.27	1	1	0.528751	0	0	0	0	0	0	0	0
WP_071065064.1	glycoside hydrolase family 92 protein [Frankia sp. NRRL B-16219]	4.99665	78123.1	1	1	0.0128003	9.81441e-06	F209527.dat	Q22407_S-2-3.mgf	15.99	1	1	0.928382	0	0	0	0	0	0	0	0
WP_071061695.1	elongation factor G-like protein EF-G2 [Frankia sp. NRRL B-16219]	5.38049	78201.1	1	1	0.0127875	9.80461e-06	F209535.dat	Q22415_S-4-3.mgf	18.1	1	1	1.19048	0	0	0	0	0	0	1	0
WP_071066438.1	hypothetical protein [Frankia sp. NRRL B-16219]	5.32932	78209.4	1	1	0.0127862	9.80357e-06	F209522.dat	Q22402_S-1-2.mgf	19.79	1	1	2.02977	0	0	0	0	0	0	0	0
WP_071063411.1	serine/threonine protein kinase [Frankia sp. NRRL B-16219]	5.95566	78772.5	1	1	0.0126948	9.73349e-06	F209535.dat	Q22415_S-4-3.mgf	15.45	1	1	1.03627	0	0	0	0	0	0	1	0
WP_071063581.1	exodeoxyribonuclease V [Frankia sp. NRRL B-16219]	4.9282	78925.5	1	1	0.0126702	9.71462e-06	F209528.dat	Q22408_S2-4.mgf	18.06	1	1	0.902062	0	0	0	0	0	0	0	0
WP_083391344.1	cell division protein FtsK [Frankia sp. NRRL B-16219]	9.00861	79017.4	1	1	0.0126554	9.70332e-06	F209529.dat	Q22409_S-3-1.mgf	23	1	1	0.943396	1	0	0	0	0	0	0	0
WP_071064122.1	hypothetical protein [Frankia sp. NRRL B-16219]	10.9276	79073.4	1	1	0.0126465	9.69645e-06	F209528.dat	Q22408_S2-4.mgf	20.44	1	1	1.05402	0	0	0	0	0	0	0	0
WP_071067148.1	erythronolide synthase [Frankia sp. NRRL B-16219]	5.93275	79123.7	1	1	0.0126384	9.69028e-06	F209532.dat	Q22412_S-3-4.mgf	19.57	1	1	1.17647	0	0	0	1	0	0	0	0
WP_071059607.1	copper-translocating P-type ATPase [Frankia sp. NRRL B-16219]	6.31777	79230	1	1	0.0126215	9.67729e-06	F209526.dat	Q22406_S-2-2.mgf	19.65	1	1	0.912647	0	0	0	0	0	0	0	0
WP_071060384.1	squalene--hopene cyclase [Frankia sp. NRRL B-16219]	4.9852	79349.6	1	1	0.0126025	9.6627e-06	F209530.dat	Q22410_S-3-2.mgf	19.98	1	1	1.36426	0	1	0	0	0	0	0	0
WP_071063997.1	hypothetical protein [Frankia sp. NRRL B-16219]	5.41141	79871.4	1	1	0.0125201	9.59958e-06	F209525.dat	Q22405_S-2-1.mgf	16.91	1	1	1.75659	0	0	0	0	0	0	0	0
WP_071061683.1	glycogen debranching enzyme GlgX [Frankia sp. NRRL B-16219]	5.02732	82368.9	1	1	0.0121405	9.3085e-06	F209535.dat	Q22415_S-4-3.mgf	46.8	1	1	1.08844	0	0	0	0	0	0	1	0
WP_071063570.1	ABC transporter permease [Frankia sp. NRRL B-16219]	8.87985	86961.7	1	1	0.0114993	8.81688e-06	F209521.dat	Q22401_S-1-1.mgf	17.17	1	1	0.950119	0	0	0	0	0	0	0	0
WP_071067228.1	beta-glucosidase [Frankia sp. NRRL B-16219]	5.02267	87017.6	1	1	0.0114919	8.81123e-06	F209522.dat	Q22402_S-1-2.mgf	20.91	1	1	0.850547	0	0	0	0	0	0	0	0
WP_071067011.1	histidine kinase [Frankia sp. NRRL B-16219]	10.5273	87329.9	1	1	0.0114508	8.77971e-06	F209521.dat	Q22401_S-1-1.mgf	18.3	1	1	0.834327	0	0	0	0	0	0	0	0
WP_083391237.1	CoA transferase [Frankia sp. NRRL B-16219]	5.76499	87365.3	1	1	0.0114462	8.77615e-06	F209535.dat	Q22415_S-4-3.mgf	19.35	1	1	1.3269	0	0	0	0	0	0	1	0
WP_083390955.1	hypothetical protein [Frankia sp. NRRL B-16219]	7.7426	88735.8	1	1	0.0112694	8.64061e-06	F209535.dat	Q22415_S-4-3.mgf	19.56	1	1	1.18343	0	0	0	0	0	0	1	0
WP_071065951.1	ABC transporter permease [Frankia sp. NRRL B-16219]	9.88706	88738.6	1	1	0.0112691	8.64034e-06	F209529.dat	Q22409_S-3-1.mgf	28.66	1	1	0.911162	1	0	0	0	0	0	0	0
WP_071066568.1	NADH-quinone oxidoreductase subunit G [Frankia sp. NRRL B-16219]	5.52019	89514.2	1	1	0.0111714	8.56547e-06	F209530.dat	Q22410_S-3-2.mgf	48.63	1	1	1.27462	0	1	0	0	0	0	0	0
WP_071066804.1	beta-ketoacyl synthase [Frankia sp. NRRL B-16219]	5.85685	180617	1	2	0.0110732	8.49015e-06	F209531.dat	Q22411_S-3-3.mgf	24.48	1	1	0.460829	0	0	1	1	0	0	0	0
WP_083391299.1	glycosyl transferase [Frankia sp. NRRL B-16219]	9.09996	91863.4	1	1	0.0108857	8.34643e-06	F209535.dat	Q22415_S-4-3.mgf	19.15	1	1	0.807382	0	0	0	0	0	0	1	0
WP_083391347.1	hypothetical protein [Frankia sp. NRRL B-16219]	5.12823	91894.2	1	1	0.0108821	8.34363e-06	F209531.dat	Q22411_S-3-3.mgf	20.88	1	1	0.815851	0	0	1	0	0	0	0	0
WP_071066808.1	carboxylate--amine ligase [Frankia sp. NRRL B-16219]	4.85582	92758.1	1	1	0.0107807	8.26592e-06	F209529.dat	Q22409_S-3-1.mgf	36.62	1	1	0.809249	1	0	0	0	0	0	0	0
WP_071061556.1	hypothetical protein [Frankia sp. NRRL B-16219]	5.79729	95226.8	1	1	0.0105012	8.05163e-06	F209526.dat	Q22406_S-2-2.mgf	15.85	1	1	1.23735	0	0	0	0	0	0	0	0
WP_083391074.1	precorrin-4 C11-methyltransferase [Frankia sp. NRRL B-16219]	6.51375	95646.7	1	1	0.0104551	8.01629e-06	F209529.dat	Q22409_S-3-1.mgf	17.25	1	1	0.746269	1	0	0	0	0	0	0	0
WP_071065130.1	hypothetical protein [Frankia sp. NRRL B-16219]	8.7244	96917.8	1	1	0.010318	7.91115e-06	F209527.dat	Q22407_S-2-3.mgf	22.18	1	1	0.765027	0	0	0	0	0	0	0	0
[truncated: 25 more rows]

## Sheet: Table S2 for PL
Table S1. List of proteins from Frankia sp. NRRL B-16219 exoproteomes and their spectral count comparison
Database :	MS17-048-NRRL-B16219 (6201 seq )
Enzyme :	Trypsin - Max missed cleavages: 2
Fixed modifications :	Carbamidomethyl (C)
Variable modifications :	Deamidated (NQ), Oxidation (M)
MS/ MS² mass tol. :	± 5 ppm / ± 0.02 Da
Instrument type :	ESI Qexactive
	2011 proteins detected
	948 proteins certified with at least 2 peptides
				All Total peptides	All Total SC	All Total NSAF								Spectral Count
				7270	43571	1304.24								856	1402	1071	876	6890	8957	9271	9698	1.421	62910	34053
														Spectral Count
								Best hit in terms of i) #peptides, and ii) MASCOT score						Exoproteome with root exudate from Elaeagnus angustifolia				Exoproteome without treatment				Correlation between	SC in	SC in
Protein accession	Functional description	pI	MW	Total peptides	Total SC	NSAF	% NSAF	Dat	Sample	Mascot score	#peptides	SC_épuré	Protein sequence coverage %	Q22409_S-3-1.mgf	Q22410_S-3-2.mgf	Q22411_S-3-3.mgf	Q22412_S-3-4.mgf	Q22413_S-4-1.mgf	Q22414_S-4-2.mgf	Q22415_S-4-3.mgf	Q22416_S-4-4.mgf	exoproteome and cellular proteome	cellular proteome	exoproteome
WP_071067206.1	3,4-dihydroxyphenylacetate 2,3-dioxygenase [Frankia sp. NRRL B-16219]	5.5985	37604.5	31	2373	63.1042	0.048384	F209535.dat	Q22415_S-4-3.mgf	2432.7	31	606	93.0723	4	23	17	8	411	616	606	621	1.43175	1574	2254
WP_020458691.1	MULTISPECIES: chemical-damaging agent resistance protein C [Frankia]	4.55975	20251	16	860	42.467	0.0325608	F209534.dat	Q22414_S-4-2.mgf	1339.67	15	211	86.3874	0	11	5	5	204	211	207	203	2.03448	405	825
WP_020459849.1	MULTISPECIES: bacteriocin [Frankia]	5.12633	29395.2	25	1093	37.183	0.0285093	F209536.dat	Q22416_S-4-4.mgf	1476.8	24	136	93.1159	55	65	53	51	126	131	124	136	1.38133	374	517
WP_071066892.1	bacterioferritin [Frankia sp. NRRL B-16219]	4.88588	18180.3	17	639	35.1479	0.026949	F209535.dat	Q22415_S-4-3.mgf	1171.31	16	149	91.7197	5	17	15	13	118	136	149	136	1.3602	396	539
WP_071063556.1	proteasome subunit beta [Frankia sp. NRRL B-16219]	4.96951	27638.9	22	725	26.2312	0.0201123	F209536.dat	Q22416_S-4-4.mgf	1648.14	21	121	70.1149	18	18	30	18	80	92	96	121	0.876404	444	389
WP_071061360.1	ABC transporter substrate-binding protein [Frankia sp. NRRL B-16219]	4.96158	34626.5	40	843	24.3455	0.0186664	F209533.dat	Q22413_S-4-1.mgf	3001.94	40	270	74.8466	0	12	4	2	270	194	179	180	2.08081	395	823
WP_071060471.1	amino acid ABC transporter substrate-binding protein [Frankia sp. NRRL B-16219]	4.95279	47261.8	34	1014	21.4549	0.0164502	F209535.dat	Q22415_S-4-3.mgf	2641.23	32	244	89.9329	1	4	3	1	231	252	244	273	2.05123	487	1000
WP_071063554.1	proteasome subunit alpha [Frankia sp. NRRL B-16219]	5.87913	26415.5	18	559	21.1618	0.0162254	F209536.dat	Q22416_S-4-4.mgf	1243.8	17	98	67.6349	7	14	15	5	67	91	87	98	1.18213	290	343
WP_071061122.1	cyclic nucleotide-binding domain-containing protein [Frankia sp. NRRL B-16219]	5.25254	51298.5	34	1022	19.9226	0.0152753	F209536.dat	Q22416_S-4-4.mgf	2242.67	32	155	66.5957	41	48	53	50	125	141	127	155	0.859155	638	548
WP_071059704.1	chemical-damaging agent resistance protein C [Frankia sp. NRRL B-16219]	4.55382	20426.1	13	320	15.6662	0.0120118	F209536.dat	Q22416_S-4-4.mgf	1196.36	14	76	90.7216	0	4	1	0	99	66	74	76	1.64583	191	315
WP_020458838.1	MULTISPECIES: DNA starvation/stationary phase protection protein [Frankia]	5.45379	17182.8	13	212	12.3379	0.00945989	F209536.dat	Q22416_S-4-4.mgf	839.1	12	60	81.9355	0	2	0	0	36	54	60	60	1.25595	167	210
WP_071067200.1	endonuclease/exonuclease/phosphatase [Frankia sp. NRRL B-16219]	5.30432	36306	17	429	11.8162	0.00905988	F209533.dat	Q22413_S-4-1.mgf	1311.99	17	148	64.7239	0	9	2	1	148	81	89	86	1.7161	235	404
WP_071062052.1	dihydrolipoyl dehydrogenase [Frankia sp. NRRL B-16219]	5.4109	49734.6	41	565	11.3603	0.0087103	F209536.dat	Q22416_S-4-4.mgf	2918.56	39	163	93.5622	0	3	1	0	98	147	151	163	2.05882	271	559
WP_083390855.1	nucleoside-diphosphate kinase [Frankia sp. NRRL B-16219]	5.6398	14590.9	10	164	11.2399	0.00861799	F209536.dat	Q22416_S-4-4.mgf	613.79	10	43	59.1241	1	4	2	1	35	34	36	43	1.28448	115	148
WP_071065812.1	hypothetical protein [Frankia sp. NRRL B-16219]	10.5537	16137.2	5	163	10.1009	0.00774467	F209536.dat	Q22416_S-4-4.mgf	386.63	5	23	52.2293	8	7	9	7	20	24	18	23	1.30303	65	85
WP_020459322.1	MULTISPECIES: hypothetical protein [Frankia]	10.456	11431.5	9	112	9.79752	0.00751207	F209535.dat	Q22415_S-4-3.mgf	515.84	9	13	60.3774	4	8	7	9	2	18	13	11	0.5	89	44
WP_071062513.1	ferritin [Frankia sp. NRRL B-16219]	4.34261	14465	9	140	9.67856	0.00742086	F209536.dat	Q22416_S-4-4.mgf	456.84	7	22	73.6842	8	10	8	9	14	15	15	22	1.15517	57	66
WP_020459414.1	MULTISPECIES: rubrerythrin [Frankia]	4.83543	15819.7	13	142	8.97618	0.00688232	F209535.dat	Q22415_S-4-3.mgf	777.615	12	39	88.3562	0	1	0	0	29	39	39	34	1.51064	93	141
WP_071060215.1	hypothetical protein [Frankia sp. NRRL B-16219]	4.56665	31534.7	18	280	8.8791	0.00680788	F209528.dat	Q22408_S2-4.mgf	970.6	16	23	67.4497	15	19	20	17	27	27	34	37	6	20	125
WP_020462558.1	MULTISPECIES: hypothetical protein [Frankia]	5.0403	24123.6	15	203	8.415	0.00645205	F209535.dat	Q22415_S-4-3.mgf	772.2	15	57	52.3364	0	0	0	0	37	51	57	57	1.93333	104	202
WP_071065190.1	phage tail sheath family protein [Frankia sp. NRRL B-16219]	4.88153	55808.2	21	452	8.09917	0.00620989	F209536.dat	Q22416_S-4-4.mgf	1059.37	18	56	42.3372	23	28	19	24	45	47	51	56	0.371747	537	199
WP_071063462.1	dienelactone hydrolase family protein [Frankia sp. NRRL B-16219]	5.07839	26006.1	13	195	7.49824	0.00574914	F209533.dat	Q22413_S-4-1.mgf	855.5	13	49	76.2097	0	0	0	0	49	45	48	53	2.13043	91	195
WP_071061866.1	chemical-damaging agent resistance protein C [Frankia sp. NRRL B-16219]	4.72461	20358.3	13	145	7.12241	0.00546098	F209534.dat	Q22414_S-4-2.mgf	929.05	12	37	66.8394	0	0	0	0	34	37	37	36	1.49485	96	144
WP_071065991.1	acetyl-CoA C-acetyltransferase [Frankia sp. NRRL B-16219]	5.34772	39935.8	26	279	6.98622	0.00535655	F209536.dat	Q22416_S-4-4.mgf	1854.99	26	74	72.5888	0	0	0	0	59	73	73	74	1.16667	239	279
WP_071066924.1	AIM24 family protein [Frankia sp. NRRL B-16219]	8.47536	23862.1	14	166	6.95663	0.00533387	F209535.dat	Q22415_S-4-3.mgf	609.29	11	23	41.4847	9	10	9	12	15	21	23	21	0.529412	152	80
WP_071065476.1	hypothetical protein [Frankia sp. NRRL B-16219]	5.12255	50552.2	24	335	6.62681	0.00508098	F209536.dat	Q22416_S-4-4.mgf	1355.9	22	95	52.2293	0	11	4	1	38	77	92	95	0.657267	460	302
WP_020459808.1	MULTISPECIES: hypothetical protein [Frankia]	10.9749	7834.25	8	51	6.50988	0.00499133	F209534.dat	Q22414_S-4-2.mgf	269.76	8	13	59.7222	0	3	2	2	2	13	12	10	0.361905	104	37
WP_083390965.1	hypothetical protein [Frankia sp. NRRL B-16219]	4.71024	40520.7	26	253	6.24373	0.00478726	F209536.dat	Q22416_S-4-4.mgf	1709.05	25	68	77.8364	0	0	0	0	66	61	58	68	1.88148	134	253
WP_071063325.1	ABC transporter substrate-binding protein, partial [Frankia sp. NRRL B-16219]	5.09853	37383.2	26	227	6.07225	0.00465578	F209536.dat	Q22416_S-4-4.mgf	1680.81	24	63	84.104	0	1	0	0	50	55	58	63	1.83065	123	226
WP_020458563.1	MULTISPECIES: DUF3107 domain-containing protein [Frankia]	5.02175	7973.29	7	47	5.89468	0.00451964	F209536.dat	Q22416_S-4-4.mgf	534.18	7	15	76	0	0	1	0	9	11	11	15	1.06818	43	46
WP_071065787.1	phosphate ABC transporter substrate-binding protein PstS [Frankia sp. NRRL B-16219]	4.25183	37314.2	17	219	5.86908	0.00450001	F209536.dat	Q22416_S-4-4.mgf	1476.5	16	61	68.4783	0	2	0	0	36	57	61	61	1.4026	153	215
WP_071064205.1	acetyl-CoA C-acyltransferase [Frankia sp. NRRL B-16219]	5.26241	40900.7	27	223	5.45223	0.00418039	F209536.dat	Q22416_S-4-4.mgf	1854.82	24	66	73.0479	0	1	1	0	36	58	61	66	0.986667	224	221
WP_071063399.1	peptidase S15 [Frankia sp. NRRL B-16219]	6.59426	58295.2	18	314	5.38637	0.0041299	F209536.dat	Q22416_S-4-4.mgf	1323.82	17	65	58.7387	4	8	8	10	58	66	68	65	1.63291	157	257
WP_071059886.1	AMP-dependent synthetase [Frankia sp. NRRL B-16219]	5.46723	62418.7	30	332	5.31892	0.00407819	F209536.dat	Q22416_S-4-4.mgf	1712.68	29	84	57.0928	0	22	4	1	51	74	83	84	0.460692	635	292
WP_071064855.1	acetylornithine aminotransferase [Frankia sp. NRRL B-16219]	5.36387	41970.9	18	222	5.28938	0.00405554	F209535.dat	Q22415_S-4-3.mgf	1178.51	16	59	59.9034	0	0	0	0	46	57	59	60	1.67669	132	222
WP_020459379.1	MULTISPECIES: type I glutamate--ammonia ligase [Frankia]	5.06034	53625.5	33	283	5.27734	0.0040463	F209536.dat	Q22416_S-4-4.mgf	1673.52	31	84	76.7932	0	0	1	0	42	77	77	84	0.683698	410	280
WP_071061284.1	branched-chain amino acid ABC transporter substrate-binding protein [Frankia sp. NRRL B-16219]	5.13375	42224.6	22	220	5.21023	0.00399485	F209534.dat	Q22414_S-4-2.mgf	1362.73	22	60	65.7831	0	0	0	0	39	60	63	58	1.5137	145	220
WP_071062899.1	hypothetical protein [Frankia sp. NRRL B-16219]	5.1822	55200.4	30	287	5.19924	0.00398642	F209533.dat	Q22413_S-4-1.mgf	2292.2	30	92	75.6654	0	0	0	0	92	66	59	70	57.6	4	287
WP_071066376.1	polyribonucleotide nucleotidyltransferase [Frankia sp. NRRL B-16219]	5.0356	77200.1	41	400	5.18134	0.0039727	F209536.dat	Q22416_S-4-4.mgf	2281.11	38	107	51.7147	0	4	4	1	65	104	112	107	0.82766	469	388
WP_083391431.1	alcohol dehydrogenase [Frankia sp. NRRL B-16219]	6.02574	39706.2	22	205	5.16292	0.00395857	F209536.dat	Q22416_S-4-4.mgf	1131.1	21	70	60.8696	0	1	1	0	21	55	57	70	0.696246	292	203
WP_071063993.1	peptidyl-prolyl cis-trans isomerase [Frankia sp. NRRL B-16219]	6.42072	19149.7	15	96	5.01312	0.00384372	F209536.dat	Q22416_S-4-4.mgf	725.58	15	30	77.1429	0	0	0	0	20	23	23	30	0.655405	147	96
WP_071063278.1	dehydratase [Frankia sp. NRRL B-16219]	5.89309	17919.1	5	87	4.85516	0.00372261	F209536.dat	Q22416_S-4-4.mgf	449.23	5	25	55.0296	0	1	1	1	12	22	25	25	1.18056	71	84
WP_071066493.1	ABC transporter substrate-binding protein [Frankia sp. NRRL B-16219]	5.44009	47014.5	22	222	4.72195	0.00362047	F209533.dat	Q22413_S-4-1.mgf	1606	22	60	74.2794	0	0	0	0	60	56	53	53	2.04587	108	222
WP_018638454.1	MULTISPECIES: 30S ribosomal protein S4 [Frankia]	9.72492	23906.6	18	110	4.60124	0.00352791	F209536.dat	Q22416_S-4-4.mgf	731.87	17	30	65.0718	1	4	1	1	10	28	28	30	0.477833	202	96
WP_020458433.1	MULTISPECIES: GlcNAc-PI de-N-acetylase [Frankia]	5.427	23882	14	109	4.5641	0.00349944	F209535.dat	Q22415_S-4-3.mgf	708.37	14	31	62.212	0	0	0	0	27	24	31	27	2.07547	52	109
WP_071067058.1	hypothetical protein [Frankia sp. NRRL B-16219]	4.33745	42040	26	190	4.51951	0.00346525	F209536.dat	Q22416_S-4-4.mgf	1551.88	22	53	77.665	0	0	0	0	34	49	54	53	1.0977	173	190
WP_020458818.1	MULTISPECIES: 30S ribosomal protein S15 [Frankia]	10.8662	10421.7	9	47	4.50982	0.00345782	F209536.dat	Q22416_S-4-4.mgf	225.52	8	12	58.427	1	1	1	1	3	11	9	12	0.6	59	35
WP_071065510.1	transaldolase [Frankia sp. NRRL B-16219]	4.72384	39580.4	22	170	4.29505	0.00329315	F209533.dat	Q22413_S-4-1.mgf	1195.24	20	51	57.9946	0	3	1	2	51	36	37	38	1.18116	137	162
WP_071066065.1	ABC transporter substrate-binding protein [Frankia sp. NRRL B-16219]	4.27416	34910.6	16	145	4.15346	0.00318459	F209536.dat	Q22416_S-4-4.mgf	1144.23	15	42	54.5455	0	0	0	0	26	40	37	42	2.24615	64	145
WP_071066236.1	acetyl-CoA acetyltransferase [Frankia sp. NRRL B-16219]	5.06965	42207.4	25	174	4.1225	0.00316085	F209535.dat	Q22415_S-4-3.mgf	1344.71	24	54	71.8519	0	0	0	0	16	49	54	55	4.06977	42	174
WP_071066740.1	enoyl-CoA hydratase [Frankia sp. NRRL B-16219]	5.99072	28638.9	12	118	4.12027	0.00315914	F209535.dat	Q22415_S-4-3.mgf	636.71	12	33	42.5856	0	0	0	0	22	30	33	33	1.19	99	118
WP_071059434.1	phosphopyruvate hydratase [Frankia sp. NRRL B-16219]	4.5138	44554.6	18	182	4.08488	0.003132	F209535.dat	Q22415_S-4-3.mgf	1560.89	18	42	55.9719	1	3	2	2	26	42	42	48	0.768116	206	158
WP_071066148.1	30S ribosomal protein S7 [Frankia sp. NRRL B-16219]	10.481	17260.2	12	70	4.05557	0.00310954	F209534.dat	Q22414_S-4-2.mgf	502.81	12	19	64.1026	2	1	2	2	7	19	17	16	0.566038	105	59
WP_071060665.1	branched-chain-amino-acid transaminase [Frankia sp. NRRL B-16219]	4.98489	33833.1	16	136	4.01974	0.00308206	F209534.dat	Q22414_S-4-2.mgf	821.435	15	41	65.1466	0	0	0	0	26	41	33	36	1.67073	81	136
WP_071066009.1	enoyl-CoA hydratase [Frankia sp. NRRL B-16219]	5.25617	26640.2	16	106	3.97895	0.00305079	F209535.dat	Q22415_S-4-3.mgf	1011.22	16	27	62.0155	0	0	0	0	25	28	27	26	1.00943	105	106
WP_071066409.1	glucuronate isomerase [Frankia sp. NRRL B-16219]	5.80312	51585.7	30	203	3.9352	0.00301724	F209533.dat	Q22413_S-4-1.mgf	1584.14	30	87	64.086	0	1	0	0	87	38	37	40	3.44068	58	202
WP_020458783.1	MULTISPECIES: 50S ribosomal protein L19 [Frankia]	11.2118	13541.4	10	53	3.91391	0.00300092	F209536.dat	Q22416_S-4-4.mgf	334.47	9	14	59.322	0	2	2	1	8	12	11	14	0.528736	86	45
WP_020463624.1	MULTISPECIES: nitrogen regulatory protein P-II 1 [Frankia]	5.65856	12057.5	8	46	3.81506	0.00292513	F209536.dat	Q22416_S-4-4.mgf	368.68	7	14	62.5	1	3	1	0	3	11	12	14	0.376147	108	40
WP_071066489.1	phosphoglyceromutase [Frankia sp. NRRL B-16219]	5.29088	27039.1	15	103	3.8093	0.00292071	F209535.dat	Q22415_S-4-3.mgf	840.46	14	29	69.3878	0	0	0	0	19	27	29	27	0.695946	147	102
WP_020461856.1	MULTISPECIES: short-chain dehydrogenase [Frankia]	4.98607	28479.8	12	108	3.79217	0.00290757	F209536.dat	Q22416_S-4-4.mgf	669.29	11	30	64.6429	0	0	0	0	20	28	30	30	1.28235	84	108
WP_071066156.1	pyridoxal phosphate-dependent aminotransferase [Frankia sp. NRRL B-16219]	5.7152	42850.1	22	157	3.66394	0.00280926	F209533.dat	Q22413_S-4-1.mgf	1076.34	19	41	59.7015	0	0	0	0	41	41	35	40	1.24409	126	157
WP_071064940.1	phosphoserine transaminase [Frankia sp. NRRL B-16219]	5.14494	39844.3	21	143	3.58897	0.00275178	F209535.dat	Q22415_S-4-3.mgf	1202.06	18	38	54.2781	0	1	0	1	31	37	38	35	1.59551	88	141
WP_071060668.1	3-isopropylmalate dehydrogenase [Frankia sp. NRRL B-16219]	5.2917	35627.4	15	125	3.50854	0.00269011	F209536.dat	Q22416_S-4-4.mgf	1031.83	15	34	46.7836	0	0	0	0	31	30	30	34	1.3125	95	125
WP_071065073.1	xylose isomerase [Frankia sp. NRRL B-16219]	4.89283	43913.9	17	148	3.37023	0.00258406	F209535.dat	Q22415_S-4-3.mgf	917.92	15	39	42.963	0	0	0	0	31	39	39	39	1.43269	103	148
WP_071061472.1	DUF4230 domain-containing protein [Frankia sp. NRRL B-16219]	5.19176	26272.7	12	88	3.34949	0.00256816	F209534.dat	Q22414_S-4-2.mgf	572.71	9	13	48.5714	4	6	6	5	9	13	12	13	0.247423	193	47
WP_071066743.1	3-hydroxyacyl-CoA dehydrogenase [Frankia sp. NRRL B-16219]	5.6257	26173.8	14	87	3.32394	0.00254857	F209535.dat	Q22415_S-4-3.mgf	814.46	14	23	74.8031	0	3	0	0	16	24	23	21	0.594406	142	84
WP_071066004.1	beta-mannanase [Frankia sp. NRRL B-16219]	9.05646	62171.8	21	206	3.3134	0.00254049	F209533.dat	Q22413_S-4-1.mgf	1208.38	21	64	37.8333	0	0	0	0	64	46	48	48	3.76364	54	206
WP_071060259.1	3-dehydroquinate dehydratase [Frankia sp. NRRL B-16219]	5.56543	15631.2	6	51	3.26271	0.00250162	F209533.dat	Q22413_S-4-1.mgf	315.44	6	18	48.9655	0	0	0	0	18	9	14	10	1.2381	41	51
WP_041254923.1	MULTISPECIES: DNA-directed RNA polymerase subunit alpha [Frankia]	4.60341	37901.4	24	123	3.24526	0.00248825	F209535.dat	Q22415_S-4-3.mgf	1078.3	21	32	57.3066	0	3	1	1	21	30	32	34	0.543779	216	117
WP_020463898.1	MULTISPECIES: hypothetical protein [Frankia]	5.88276	18108.3	3	57	3.14774	0.00241347	F209534.dat	Q22414_S-4-2.mgf	199.69	3	13	26.9663	1	2	2	2	14	13	12	11	17	2	50
WP_071066612.1	serine/threonine protein kinase [Frankia sp. NRRL B-16219]	4.85649	75120.7	21	234	3.11499	0.00238836	F209536.dat	Q22416_S-4-4.mgf	1329.94	19	66	30.8864	1	0	0	1	48	56	61	66	0.64624	358	231
WP_071065257.1	hypothetical protein [Frankia sp. NRRL B-16219]	5.55127	21352.8	9	66	3.09093	0.00236991	F209535.dat	Q22415_S-4-3.mgf	417.55	9	15	57.6923	0	0	0	0	13	17	15	21	0.67	99	66
WP_071066000.1	Tellurium resistance [Frankia sp. NRRL B-16219]	7.78375	23407	9	72	3.07601	0.00235847	F209536.dat	Q22416_S-4-4.mgf	649.13	9	18	37.3333	0	0	0	0	17	18	19	18	0.561538	129	72
WP_071061091.1	hypothetical protein [Frankia sp. NRRL B-16219]	4.50603	19188.5	8	59	3.07476	0.00235752	F209535.dat	Q22415_S-4-3.mgf	458.54	8	17	44.4444	0	0	0	0	12	14	17	16	2.22222	26	59
WP_083390616.1	MULTISPECIES: 2,3,4,5-tetrahydropyridine-2,6-dicarboxylate N-succinyltransferase [Frankia]	5.21303	30269.6	18	93	3.07239	0.0023557	F209535.dat	Q22415_S-4-3.mgf	744.91	14	24	44.4828	0	0	0	0	22	23	24	24	0.921569	101	93
WP_071059563.1	amino acid-binding protein [Frankia sp. NRRL B-16219]	4.94339	41463.6	21	127	3.06293	0.00234844	F209534.dat	Q22414_S-4-2.mgf	1314.98	18	34	78.0549	0	0	0	0	24	34	35	34	1.04065	122	127
WP_071066142.1	30S ribosomal protein S17 [Frankia sp. NRRL B-16219]	9.98203	12133.5	9	37	3.04941	0.00233808	F209535.dat	Q22415_S-4-3.mgf	289.4	9	12	57.2727	0	1	0	0	2	10	12	12	0.284615	129	36
WP_071059491.1	hypothetical protein [Frankia sp. NRRL B-16219]	5.15624	99698.4	24	302	3.02914	0.00232253	F209536.dat	Q22416_S-4-4.mgf	1453.8	24	57	23.7942	19	26	23	28	11	48	53	57	15.4545	10	169
WP_071067209.1	NADPH-dependent oxidoreductase [Frankia sp. NRRL B-16219]	5.83512	21097.7	9	63	2.98611	0.00228954	F209534.dat	Q22414_S-4-2.mgf	455.25	8	17	63.6842	0	3	1	2	8	17	15	16	0.360759	157	56
WP_071065614.1	TerB family tellurite resistance protein [Frankia sp. NRRL B-16219]	5.18088	16421.4	8	49	2.98391	0.00228786	F209534.dat	Q22414_S-4-2.mgf	306.5	5	7	39.7351	2	4	2	5	5	7	7	7	0.385714	69	26
WP_071062693.1	ABC transporter substrate-binding protein [Frankia sp. NRRL B-16219]	5.62375	54444.5	22	161	2.95714	0.00226733	F209536.dat	Q22416_S-4-4.mgf	1048.99	19	43	44.4664	0	0	0	0	40	38	38	43	2.71186	58	159
WP_071059410.1	F0F1 ATP synthase subunit alpha [Frankia sp. NRRL B-16219]	5.04966	59789	18	176	2.94368	0.00225701	F209530.dat	Q22410_S-3-2.mgf	673.45	15	22	31.6456	8	22	13	13	9	15	16	12	0.112051	472	52
WP_071065084.1	hypothetical protein [Frankia sp. NRRL B-16219]	5.51927	35008.5	18	103	2.94214	0.00225584	F209533.dat	Q22413_S-4-1.mgf	873.58	16	33	60.8824	0	0	0	0	33	24	23	23	6.5	15	103
WP_071063512.1	VOC family protein [Frankia sp. NRRL B-16219]	4.34051	26963.1	8	79	2.92993	0.00224647	F209533.dat	Q22413_S-4-1.mgf	481.55	8	25	44.4882	0	0	0	0	25	17	20	17	2.10526	37	79
WP_071065370.1	leucyl aminopeptidase [Frankia sp. NRRL B-16219]	4.6922	53074.4	22	155	2.92043	0.00223918	F209535.dat	Q22415_S-4-3.mgf	1263.42	21	38	57.9737	1	2	1	2	26	33	38	39	0.640187	213	136
WP_018502291.1	MULTISPECIES: superoxide dismutase, Ni [Frankia]	6.04005	14757.6	6	43	2.91376	0.00223407	F209533.dat	Q22413_S-4-1.mgf	323.56	6	9	48.4848	0	3	2	0	9	10	9	10	0.75	51	38
WP_071066150.1	DNA-directed RNA polymerase subunit beta' [Frankia sp. NRRL B-16219]	7.5665	144013	76	419	2.90946	0.00223077	F209536.dat	Q22416_S-4-4.mgf	3147.63	66	92	58.9506	16	15	14	12	35	94	77	92	0.520906	573	298
WP_020463479.1	MULTISPECIES: elongation factor Tu [Frankia]	5.22576	43930.8	17	127	2.89091	0.00221655	F209530.dat	Q22410_S-3-2.mgf	832.67	16	24	55.1637	3	24	10	5	13	13	18	16	0.081225	750	60
WP_071063551.1	dienelactone hydrolase family protein [Frankia sp. NRRL B-16219]	5.38453	26328.1	11	76	2.88665	0.00221328	F209535.dat	Q22415_S-4-3.mgf	602.01	11	21	61.0236	0	0	0	0	14	19	21	22	1.60417	47	76
WP_020461552.1	MULTISPECIES: CoA ester lyase [Frankia]	4.9556	34018.3	14	98	2.8808	0.0022088	F209535.dat	Q22415_S-4-3.mgf	805.35	13	25	45.8861	0	1	0	0	21	25	25	26	0.593939	164	97
WP_071059133.1	tyrosinase [Frankia sp. NRRL B-16219]	5.96751	33048.2	8	95	2.87459	0.00220404	F209535.dat	Q22415_S-4-3.mgf	434.39	8	20	44.3333	2	6	5	5	10	16	20	8	0.333333	164	54
WP_071065061.1	single-stranded DNA-binding protein [Frankia sp. NRRL B-16219]	5.49601	19510.6	6	56	2.87023	0.0022007	F209534.dat	Q22414_S-4-2.mgf	447.41	5	14	40.4145	0	1	0	0	12	14	13	14	0.9	59	53
WP_020572244.1	MULTISPECIES: hypothetical protein [Frankia]	5.36561	19332.7	9	54	2.7932	0.00214163	F209535.dat	Q22415_S-4-3.mgf	516.24	8	13	39.779	0	1	1	1	7	15	13	15	1.08511	46	50
WP_071065990.1	hypothetical protein [Frankia sp. NRRL B-16219]	6.17996	33737.2	6	94	2.78624	0.0021363	F209535.dat	Q22415_S-4-3.mgf	425.96	6	21	16.8675	0	0	0	0	25	23	21	25	3.39286	27	94
WP_071063896.1	zf-TFIIB domain containing protein [Frankia sp. NRRL B-16219]	7.76172	9713.53	3	27	2.77963	0.00213123	F209536.dat	Q22416_S-4-4.mgf	200.11	3	6	34.0909	1	1	1	1	3	6	6	6	0.511628	42	21
WP_071059159.1	dTDP-4-keto-6-deoxy-D-glucose epimerase [Frankia sp. NRRL B-16219]	4.96935	22814.3	9	63	2.76142	0.00211727	F209535.dat	Q22415_S-4-3.mgf	469.01	9	18	47.0588	0	1	0	0	8	19	18	17	1.75	35	62
WP_041255678.1	MULTISPECIES: NADPH-dependent F420 reductase [Frankia]	5.9394	21804.4	5	60	2.75174	0.00210985	F209534.dat	Q22414_S-4-2.mgf	326.15	5	16	30.0469	0	1	0	0	11	16	15	16	1.03509	56	58
WP_071066151.1	DNA-directed RNA polymerase subunit beta [Frankia sp. NRRL B-16219]	4.99302	126577	58	347	2.74142	0.00210194	F209535.dat	Q22415_S-4-3.mgf	2417.49	52	80	47.9404	5	6	5	6	43	74	80	87	0.581633	489	284
WP_083391439.1	ABC transporter substrate-binding protein [Frankia sp. NRRL B-16219]	5.57867	55123.3	25	151	2.73931	0.00210032	F209534.dat	Q22414_S-4-2.mgf	1476.14	23	39	57.6923	0	0	0	0	37	39	36	39	3.30435	45	151
WP_071066016.1	acetate--CoA ligase [Frankia sp. NRRL B-16219]	5.41678	72320.9	28	198	2.7378	0.00209916	F209536.dat	Q22416_S-4-4.mgf	1540.32	27	53	41.704	4	4	4	4	27	45	45	53	1.01786	167	170
WP_071066838.1	hypothetical protein [Frankia sp. NRRL B-16219]	6.80829	18394.6	3	50	2.71819	0.00208412	F209534.dat	Q22414_S-4-2.mgf	273.7	3	8	30.5085	3	4	4	4	4	8	6	6	0.806452	30	24
WP_020458450.1	MULTISPECIES: glucose-1-phosphate cytidylyltransferase [Frankia]	5.50756	31519.7	13	84	2.665	0.00204334	F209536.dat	Q22416_S-4-4.mgf	645.56	12	23	64.2857	0	0	0	0	20	21	20	23	2.42857	34	84
WP_071066268.1	flavin reductase [Frankia sp. NRRL B-16219]	10.1517	24538.7	7	65	2.64888	0.00203098	F209536.dat	Q22416_S-4-4.mgf	291.395	7	15	54.1667	4	4	3	3	6	12	9	15	0.877551	48	42
WP_020463478.1	MULTISPECIES: 50S ribosomal protein L3 [Frankia]	10.2617	24636.8	9	65	2.63833	0.00202289	F209535.dat	Q22415_S-4-3.mgf	627.4	9	17	61.0169	0	4	2	1	6	18	17	16	0.360248	160	57
WP_071066037.1	ABC transporter substrate-binding protein [Frankia sp. NRRL B-16219]	5.29093	46886.1	16	122	2.60205	0.00199508	F209535.dat	Q22415_S-4-3.mgf	1001.53	16	33	50.6667	0	0	0	0	22	32	33	35	1.33696	91	122
WP_071059896.1	superoxide dismutase family protein [Frankia sp. NRRL B-16219]	4.83604	21361.4	8	55	2.57474	0.00197413	F209533.dat	Q22413_S-4-1.mgf	360.55	8	16	34.1121	0	0	0	0	16	11	13	15	2.24	24	55
WP_071061024.1	30S ribosomal protein S1 [Frankia sp. NRRL B-16219]	4.72348	54784.1	20	141	2.57374	0.00197337	F209535.dat	Q22415_S-4-3.mgf	766.62	16	28	27.789	3	11	4	3	25	23	28	28	0.394737	265	104
WP_071063277.1	CoA ester lyase [Frankia sp. NRRL B-16219]	4.97503	29054.9	9	72	2.47807	0.00190001	F209535.dat	Q22415_S-4-3.mgf	576.71	9	18	40.4412	0	0	0	0	18	19	18	17	0.776596	93	72
WP_083390901.1	helix-turn-helix domain-containing protein [Frankia sp. NRRL B-16219]	5.9739	34502.7	16	85	2.46357	0.0018889	F209536.dat	Q22416_S-4-4.mgf	695.64	15	26	45.3333	0	2	0	0	12	23	22	26	0.575342	145	83
WP_071065371.1	dihydrolipoyl dehydrogenase [Frankia sp. NRRL B-16219]	5.40114	46916.8	22	114	2.42983	0.00186303	F209534.dat	Q22414_S-4-2.mgf	976.13	20	31	50.4348	0	0	0	0	24	31	29	30	2.875	39	114
WP_018505119.1	MULTISPECIES: 30S ribosomal protein S8 [Frankia]	10.0493	14836	7	36	2.42653	0.0018605	F209535.dat	Q22415_S-4-3.mgf	318.43	7	11	51.8519	1	1	1	1	5	8	11	8	0.540984	60	32
WP_083390827.1	ABC transporter substrate-binding protein [Frankia sp. NRRL B-16219]	5.43293	55087.2	25	133	2.41435	0.00185116	F209536.dat	Q22416_S-4-4.mgf	1648.81	22	40	63.0268	0	0	0	0	22	42	29	40	1.91429	69	133
WP_006539131.1	MULTISPECIES: 30S ribosomal protein S10 [Frankia]	9.37108	11625.3	6	28	2.40855	0.00184671	F209534.dat	Q22414_S-4-2.mgf	165.135	5	7	44.1176	0	2	1	0	2	7	7	4	0.25	83	20
WP_071061947.1	cytochrome c oxidase subunit II [Frankia sp. NRRL B-16219]	9.02651	31583.4	9	76	2.40633	0.00184501	F209536.dat	Q22416_S-4-4.mgf	416.52	9	15	38.1119	3	2	2	3	8	13	13	15	0.308642	161	49
WP_071059559.1	acyl dehydratase [Frankia sp. NRRL B-16219]	5.49714	36767	15	86	2.33905	0.00179343	F209535.dat	Q22415_S-4-3.mgf	912.37	15	24	63.7931	0	0	0	0	15	24	24	23	2.63636	32	86
WP_071065985.1	MarR family transcriptional regulator [Frankia sp. NRRL B-16219]	10.8034	16251.6	5	38	2.33823	0.00179279	F209534.dat	Q22414_S-4-2.mgf	205.45	4	7	27.8912	1	3	3	2	1	7	4	5	0.315789	56	17
WP_071066293.1	methionine--tRNA ligase [Frankia sp. NRRL B-16219]	5.24155	62232.7	25	145	2.32997	0.00178646	F209534.dat	Q22414_S-4-2.mgf	1083.51	22	38	48.4956	0	0	0	0	32	38	38	37	2.05634	70	145
WP_006544345.1	MULTISPECIES: DUF3117 domain-containing protein [Frankia]	5.17996	5600.98	4	13	2.32102	0.0017796	F209536.dat	Q22416_S-4-4.mgf	220.74	4	5	70.9091	0	0	0	0	4	3	1	5	0.368421	37	13
WP_071059198.1	methyltransferase [Frankia sp. NRRL B-16219]	4.94875	45745.5	21	106	2.31717	0.00177665	F209536.dat	Q22416_S-4-4.mgf	974.15	18	28	52.9274	0	0	0	0	23	27	28	28	1.67188	63	106
WP_071063265.1	ABC transporter substrate-binding protein [Frankia sp. NRRL B-16219]	5.56645	55524.5	23	128	2.30529	0.00176754	F209536.dat	Q22416_S-4-4.mgf	1333.86	24	40	53.3461	0	3	1	0	22	33	29	40	0.299043	417	124
WP_071060974.1	VOC family protein [Frankia sp. NRRL B-16219]	5.16094	13595.1	5	31	2.28024	0.00174833	F209536.dat	Q22416_S-4-4.mgf	314.19	5	10	51.9685	0	0	0	0	7	7	7	10	0.727273	43	31
WP_009740532.1	MULTISPECIES: 30S ribosomal protein S12 [Frankia]	11.4633	13802.8	6	31	2.24593	0.00172202	F209534.dat	Q22414_S-4-2.mgf	168.8	4	5	25	4	3	1	2	1	5	4	3	0.368421	37	13
WP_071063853.1	cobaltochelatase subunit CobN [Frankia sp. NRRL B-16219]	4.82178	132568	53	292	2.20264	0.00168883	F209534.dat	Q22414_S-4-2.mgf	2780.17	49	91	49.0536	0	0	0	0	20	91	90	91	1.4798	197	292
WP_071060504.1	hypothetical protein [Frankia sp. NRRL B-16219]	3.99742	8628.28	4	19	2.20206	0.00168839	F209536.dat	Q22416_S-4-4.mgf	244.53	4	6	57.3171	0	0	0	0	3	5	5	6	10	1	19
WP_071065397.1	DUF1015 domain-containing protein [Frankia sp. NRRL B-16219]	4.99067	46408.1	16	102	2.19789	0.00168519	F209534.dat	Q22414_S-4-2.mgf	1005.66	16	26	49.6614	0	0	0	0	20	26	26	29	1.5	67	101
WP_071064815.1	acyl-ACP desaturase [Frankia sp. NRRL B-16219]	5.56098	35505	16	78	2.19687	0.00168441	F209536.dat	Q22416_S-4-4.mgf	780.82	16	20	61.6352	0	0	0	0	19	19	20	20	1.83721	42	78
WP_071064773.1	cytochrome P450 [Frankia sp. NRRL B-16219]	5.06816	44269.3	18	97	2.19113	0.00168001	F209536.dat	Q22416_S-4-4.mgf	654.32	16	29	45.5696	0	0	0	0	21	26	21	29	2.08511	46	97
WP_020463471.1	MULTISPECIES: 50S ribosomal protein L5 [Frankia]	9.8319	21115.2	7	46	2.17852	0.00167034	F209535.dat	Q22415_S-4-3.mgf	333.83	7	12	38.6243	1	2	4	2	3	7	12	11	0.288136	117	33
WP_071066141.1	50S ribosomal protein L14 [Frankia sp. NRRL B-16219]	10.5872	13359.3	7	29	2.17078	0.0016644	F209536.dat	Q22416_S-4-4.mgf	319.5	6	8	32.7869	0	1	2	0	3	7	7	8	0.333333	77	25
WP_083391196.1	LLM class flavin-dependent oxidoreductase [Frankia sp. NRRL B-16219]	5.46861	32345.6	15	70	2.16412	0.0016593	F209536.dat	Q22416_S-4-4.mgf	706.735	14	25	57.8595	0	0	0	0	9	18	18	25	2.15152	32	70
WP_071060577.1	sulfonate ABC transporter substrate-binding protein [Frankia sp. NRRL B-16219]	4.86063	37070.5	17	80	2.15805	0.00165464	F209535.dat	Q22415_S-4-3.mgf	907.6	14	21	60.7843	0	0	0	0	20	19	21	20	4.5	17	80
WP_071066114.1	GuaB3 family IMP dehydrogenase-related protein [Frankia sp. NRRL B-16219]	5.50465	38859.3	19	83	2.13591	0.00163767	F209534.dat	Q22414_S-4-2.mgf	1019.65	17	28	54.5213	0	0	0	0	2	28	24	29	0.545455	153	83
WP_071063273.1	alpha/beta hydrolase [Frankia sp. NRRL B-16219]	5.09311	31557.9	11	67	2.12308	0.00162783	F209536.dat	Q22416_S-4-4.mgf	494.12	11	19	42.8571	0	0	0	0	11	18	19	19	2.19355	30	67
WP_020463569.1	MULTISPECIES: phosphate transport system regulatory protein PhoU [Frankia]	5.09219	23747.1	11	50	2.10552	0.00161437	F209536.dat	Q22416_S-4-4.mgf	383.7	9	14	46.2617	1	1	4	1	3	11	12	14	0.683333	59	40
WP_071066403.1	bifunctional D-altronate/D-mannonate dehydratase [Frankia sp. NRRL B-16219]	5.89115	46114.3	22	97	2.10347	0.0016128	F209534.dat	Q22414_S-4-2.mgf	1096.91	21	29	62.3786	0	0	0	0	21	29	27	20	1.18072	82	97
WP_020460102.1	MULTISPECIES: methylmalonyl-CoA epimerase [Frankia]	5.94323	14810.7	5	31	2.09308	0.00160483	F209535.dat	Q22415_S-4-3.mgf	216.86	5	8	43.2624	0	1	2	1	3	8	8	7	0.794118	33	26
WP_020459844.1	MULTISPECIES: urate oxidase [Frankia]	5.76284	33114.6	12	69	2.08367	0.00159762	F209535.dat	Q22415_S-4-3.mgf	557.4	11	18	43.8538	0	0	0	0	14	18	18	19	1.84211	37	69
WP_071060254.1	hypothetical protein [Frankia sp. NRRL B-16219]	5.87934	18114.1	5	37	2.0426	0.00156613	F209535.dat	Q22415_S-4-3.mgf	247.3	4	6	42.0118	0	1	1	0	5	6	6	6	1.41176	16	23
WP_071060406.1	bifunctional allantoicase/OHCU decarboxylase [Frankia sp. NRRL B-16219]	5.30115	56311.9	16	112	1.98892	0.00152497	F209536.dat	Q22416_S-4-4.mgf	858.49	15	31	34.0385	0	0	0	0	23	28	30	31	0.862595	130	112
WP_071067150.1	hypothetical protein [Frankia sp. NRRL B-16219]	4.26634	40063.1	14	79	1.97189	0.00151191	F209535.dat	Q22415_S-4-3.mgf	886.2	14	19	58.6842	2	3	2	1	14	15	19	18	0.676768	98	66
WP_071066732.1	DUF4389 domain-containing protein [Frankia sp. NRRL B-16219]	7.92948	25433.5	5	50	1.96591	0.00150733	F209534.dat	Q22414_S-4-2.mgf	201.75	5	9	26.2009	2	3	2	1	3	9	9	4	0.702703	36	25
WP_071065152.1	heme-degrading domain-containing protein [Frankia sp. NRRL B-16219]	5.27416	14253.5	6	28	1.96442	0.00150619	F209534.dat	Q22414_S-4-2.mgf	236.62	6	8	72.028	0	0	0	0	7	8	6	7	2.9	9	28
WP_071061455.1	aminopeptidase N [Frankia sp. NRRL B-16219]	4.77715	93935.2	38	181	1.92686	0.00147738	F209534.dat	Q22414_S-4-2.mgf	1884.67	31	48	50.8813	0	0	0	0	39	48	47	45	1.24138	144	179
WP_071062314.1	enoyl-CoA hydratase/isomerase family protein [Frankia sp. NRRL B-16219]	5.48988	28552.7	11	55	1.92626	0.00147693	F209536.dat	Q22416_S-4-4.mgf	416.5	9	15	39.2453	0	0	0	0	10	13	17	15	0.518519	107	55
WP_071067197.1	type I-E CRISPR-associated protein Cas7/Cse4/CasC [Frankia sp. NRRL B-16219]	5.42711	40497.1	15	78	1.92607	0.00147678	F209533.dat	Q22413_S-4-1.mgf	937.3	14	25	45.5497	0	2	0	0	25	18	18	15	0.785714	97	76
WP_071060411.1	agmatinase [Frankia sp. NRRL B-16219]	5.47751	38956.5	9	74	1.89955	0.00145645	F209536.dat	Q22416_S-4-4.mgf	421.67	8	20	24.9322	0	0	0	0	18	17	18	20	1.68182	43	73
WP_071061291.1	amidohydrolase [Frankia sp. NRRL B-16219]	5.36091	38474.8	15	73	1.89735	0.00145476	F209536.dat	Q22416_S-4-4.mgf	559.6	13	21	44.7802	0	0	0	0	18	18	16	21	1.6087	45	73
WP_071065917.1	serine hydroxymethyltransferase [Frankia sp. NRRL B-16219]	6.06367	44598.9	18	84	1.88345	0.0014441	F209535.dat	Q22415_S-4-3.mgf	989.88	18	30	59.7619	0	0	0	0	16	20	30	18	2.2973	36	84
WP_071066736.1	hypothetical protein [Frankia sp. NRRL B-16219]	9.02175	24441.8	9	46	1.88202	0.00144301	F209534.dat	Q22414_S-4-2.mgf	286.51	7	11	34.3096	0	2	1	0	11	11	9	11	0.383929	111	42
WP_083391340.1	pyrroline-5-carboxylate reductase [Frankia sp. NRRL B-16219]	5.32605	28274.8	9	53	1.87446	0.00143721	F209534.dat	Q22414_S-4-2.mgf	475.555	9	15	42.6056	0	0	0	0	11	15	13	14	0.80597	66	53
WP_018506292.1	MULTISPECIES: Crp/Fnr family transcriptional regulator [Frankia]	6.3421	25099.3	10	47	1.87256	0.00143575	F209534.dat	Q22414_S-4-2.mgf	313.52	8	13	43.6681	1	2	1	2	4	13	10	11	0.263514	147	38
WP_020458891.1	MULTISPECIES: acyl carrier protein [Frankia]	3.94707	8546.37	3	16	1.87214	0.00143543	F209536.dat	Q22416_S-4-4.mgf	139.82	3	6	26.8293	0	0	0	0	2	3	5	6	1.13333	14	16
WP_071065256.1	aromatic ring-hydroxylating dioxygenase subunit alpha [Frankia sp. NRRL B-16219]	5.49397	48542.7	15	90	1.85404	0.00142155	F209536.dat	Q22416_S-4-4.mgf	882.005	14	25	51.9274	0	1	0	0	17	23	24	25	0.865385	103	89
WP_071060145.1	acyl-CoA dehydrogenase [Frankia sp. NRRL B-16219]	6.04537	42824.7	13	79	1.84473	0.00141441	F209534.dat	Q22414_S-4-2.mgf	670.95	12	22	50.2577	0	0	0	0	16	22	19	22	0.808081	98	79
WP_071063068.1	CoA transferase subunit B [Frankia sp. NRRL B-16219]	4.99343	22324.6	9	41	1.83654	0.00140813	F209534.dat	Q22414_S-4-2.mgf	430.94	8	13	54.8837	0	0	0	0	5	13	12	11	1.10526	37	41
WP_071066133.1	50S ribosomal protein L13 [Frankia sp. NRRL B-16219]	10.2727	16366.7	8	30	1.83299	0.00140541	F209535.dat	Q22415_S-4-3.mgf	365.37	8	9	75.5102	0	1	0	0	3	8	9	9	0.38961	76	29
WP_071066821.1	AIM24 family protein [Frankia sp. NRRL B-16219]	6.74577	24016.2	5	44	1.8321	0.00140473	F209534.dat	Q22414_S-4-2.mgf	272.77	5	6	29.3333	3	4	4	4	5	6	5	6	0.283951	80	22
WP_083391428.1	amidohydrolase family protein [Frankia sp. NRRL B-16219]	5.6463	43696.6	15	80	1.83081	0.00140374	F209533.dat	Q22413_S-4-1.mgf	770.88	14	22	46.3007	0	0	0	0	22	19	19	19	2.75862	28	79
WP_071066154.1	50S ribosomal protein L1 [Frankia sp. NRRL B-16219]	9.6347	25241.5	5	46	1.8224	0.00139729	F209536.dat	Q22416_S-4-4.mgf	179.39	4	7	20.2532	4	5	3	3	2	2	7	7	0.158333	119	18
WP_071059972.1	pyridoxamine 5-phosphate oxidase [Frankia sp. NRRL B-16219]	6.9186	17205.7	7	31	1.80173	0.00138144	F209535.dat	Q22415_S-4-3.mgf	320.785	6	8	44	0	1	0	0	6	7	8	9	0.704545	43	30
WP_026240110.1	MULTISPECIES: 30S ribosomal protein S16 [Frankia]	9.85583	15581.4	9	28	1.79702	0.00137783	F209535.dat	Q22415_S-4-3.mgf	274.9	7	9	52.0548	0	2	1	0	2	6	9	8	0.2	129	25
WP_071066274.1	peroxiredoxin [Frankia sp. NRRL B-16219]	4.90065	22926.6	8	41	1.78832	0.00137116	F209536.dat	Q22416_S-4-4.mgf	251.67	6	12	35.0962	1	6	2	1	3	8	8	12	0.118081	270	31
WP_071063147.1	CoA transferase subunit A [Frankia sp. NRRL B-16219]	5.10901	26142.5	10	46	1.75959	0.00134913	F209536.dat	Q22416_S-4-4.mgf	369.67	8	16	41.2955	0	0	0	0	5	14	11	16	1.02174	45	46
WP_071061295.1	succinate dehydrogenase flavoprotein subunit [Frankia sp. NRRL B-16219]	6.02783	72063.1	25	126	1.74847	0.0013406	F209535.dat	Q22415_S-4-3.mgf	766.17	17	19	34.7095	7	16	11	6	7	19	19	19	0.0823828	788	64
WP_071059273.1	hypothetical protein [Frankia sp. NRRL B-16219]	9.13467	19151	5	33	1.72315	0.00132119	F209534.dat	Q22414_S-4-2.mgf	341.55	5	9	39.3782	0	0	1	0	8	9	8	7	1.1	29	32
WP_071059405.1	serine hydroxymethyltransferase [Frankia sp. NRRL B-16219]	5.91307	44414.7	18	76	1.71114	0.00131199	F209536.dat	Q22416_S-4-4.mgf	625.75	15	21	38.5167	0	0	0	0	15	19	21	21	1.67391	45	76
WP_071064787.1	DUF4140 domain-containing protein [Frankia sp. NRRL B-16219]	5.44694	62443.2	22	106	1.69754	0.00130156	F209536.dat	Q22416_S-4-4.mgf	835.98	19	33	38.8136	1	1	1	1	15	24	28	33	0.608434	165	100
WP_071066143.1	30S ribosomal protein S3 [Frankia sp. NRRL B-16219]	10.2081	34988.1	11	59	1.68629	0.00129293	F209535.dat	Q22415_S-4-3.mgf	432.65	10	10	25.8462	2	4	5	3	3	10	10	10	0.251852	134	33
WP_020459727.1	MULTISPECIES: membrane protein [Frankia]	8.96062	20261.8	6	34	1.67803	0.0012866	F209535.dat	Q22415_S-4-3.mgf	227.95	6	8	37.4302	1	1	0	2	5	6	8	6	0.342105	75	25
WP_071066140.1	50S ribosomal protein L6 [Frankia sp. NRRL B-16219]	10.2679	19412.5	10	32	1.64842	0.0012639	F209534.dat	Q22414_S-4-2.mgf	343.4	9	9	51.6854	0	1	0	0	4	9	8	8	0.315789	94	29
WP_071066086.1	glycerol dehydrogenase [Frankia sp. NRRL B-16219]	4.84427	37646.5	11	62	1.6469	0.00126273	F209535.dat	Q22415_S-4-3.mgf	726.025	10	19	44.9315	0	0	0	0	11	14	19	18	0.707865	88	62
WP_012157755.1	MULTISPECIES: anti-sigma factor antagonist [Frankia]	5.67789	12303.5	4	20	1.62555	0.00124636	F209536.dat	Q22416_S-4-4.mgf	206.08	4	7	52.2124	0	0	0	0	0	6	7	7	0.35	59	20
WP_071060060.1	cyclic pyranopterin monophosphate synthase MoaC [Frankia sp. NRRL B-16219]	5.93143	17949.3	8	29	1.61566	0.00123878	F209534.dat	Q22414_S-4-2.mgf	304.18	7	9	47.7528	0	0	0	0	4	9	7	9	0.638298	46	29
WP_071065998.1	DUF3416 domain-containing protein [Frankia sp. NRRL B-16219]	5.5413	75087.1	25	120	1.59814	0.00122535	F209533.dat	Q22413_S-4-1.mgf	978.973	21	33	39.7321	0	0	0	0	33	28	28	31	2.52083	47	120
WP_071064976.1	glucose-6-phosphate isomerase [Frankia sp. NRRL B-16219]	5.62217	59493.3	17	94	1.58001	0.00121144	F209533.dat	Q22413_S-4-1.mgf	689.34	15	24	33.0909	1	2	2	1	24	21	21	20	0.75	115	86
WP_018505084.1	MULTISPECIES: co-chaperone GroES [Frankia]	4.94533	10797.8	5	17	1.5744	0.00120714	F209530.dat	Q22410_S-3-2.mgf	309.26	4	5	57.4257	0	5	1	0	2	3	3	3	0.0588235	203	11
WP_071066797.1	6-phosphogluconate dehydrogenase (decarboxylating) [Frankia sp. NRRL B-16219]	4.96348	36251	12	57	1.57237	0.00120559	F209535.dat	Q22415_S-4-3.mgf	673.89	11	16	46.7647	0	0	0	0	12	13	16	16	0.966667	59	57
WP_071066146.1	50S ribosomal protein L4 [Frankia sp. NRRL B-16219]	9.77849	25135.2	8	39	1.55161	0.00118967	F209536.dat	Q22416_S-4-4.mgf	424.21	6	12	30.1255	0	5	1	0	5	10	6	12	0.274194	123	33
WP_071060402.1	aromatic ring-hydroxylating dioxygenase subunit alpha [Frankia sp. NRRL B-16219]	5.05227	38091.5	13	59	1.5489	0.00118759	F209535.dat	Q22415_S-4-3.mgf	506.11	11	15	43.9093	0	0	0	0	12	16	15	16	1.93548	30	59
WP_071062590.1	hypothetical protein [Frankia sp. NRRL B-16219]	4.98714	22777.1	5	35	1.53663	0.00117818	F209536.dat	Q22416_S-4-4.mgf	159.09	4	6	12.9464	1	3	3	1	4	7	7	6	0.142857	174	24
WP_071065374.1	peptidase E [Frankia sp. NRRL B-16219]	5.81457	29316.9	8	45	1.53495	0.00117689	F209534.dat	Q22414_S-4-2.mgf	514.14	8	13	43.5714	0	0	0	0	9	13	10	13	1.58621	28	45
WP_071067213.1	FAA hydrolase family protein [Frankia sp. NRRL B-16219]	5.19667	34131.4	17	52	1.52352	0.00116813	F209536.dat	Q22416_S-4-4.mgf	628.99	14	18	58.2803	0	0	0	0	4	14	16	18	0.473214	111	52
WP_071064474.1	copper resistance protein CopC [Frankia sp. NRRL B-16219]	5.5388	21139	3	32	1.51379	0.00116067	F209535.dat	Q22415_S-4-3.mgf	239.99	3	6	24.2857	0	0	0	0	8	9	6	9	3.66667	8	32
WP_071065881.1	ABC transporter substrate-binding protein [Frankia sp. NRRL B-16219]	5.55561	56915.4	16	85	1.49344	0.00114507	F209536.dat	Q22416_S-4-4.mgf	1006.06	17	26	41.7457	0	0	0	0	14	24	21	26	1.56364	54	85
WP_071065154.1	malate synthase G [Frankia sp. NRRL B-16219]	5.10987	78559	23	116	1.4766	0.00113215	F209536.dat	Q22416_S-4-4.mgf	781.045	19	33	31.1724	3	2	2	1	19	22	28	33	1.35526	75	102
WP_018502185.1	MULTISPECIES: ferredoxin family protein [Frankia]	3.73795	11602.2	2	17	1.46524	0.00112345	F209536.dat	Q22416_S-4-4.mgf	160.01	2	5	28.0374	0	0	0	0	3	5	4	5	0.6	29	17
WP_041254942.1	MULTISPECIES: sulfur reduction protein DsrE [Frankia]	4.4336	12308.4	3	18	1.46242	0.00112128	F209536.dat	Q22416_S-4-4.mgf	183.91	3	5	26.6667	0	0	0	0	3	5	5	5	1.58333	11	18
WP_071064662.1	catalase/peroxidase HPI [Frankia sp. NRRL B-16219]	4.72614	80420.1	28	117	1.45486	0.00111549	F209536.dat	Q22416_S-4-4.mgf	1217.69	23	33	40.7806	1	8	2	2	11	29	26	33	0.17331	576	99
WP_018505127.1	MULTISPECIES: 50S ribosomal protein L22 [Frankia]	11.017	15135.1	7	22	1.45357	0.0011145	F209535.dat	Q22415_S-4-3.mgf	230.5	7	9	40	0	0	0	0	2	6	9	5	0.403509	56	22
WP_071065541.1	galactose oxidase [Frankia sp. NRRL B-16219]	4.56773	41599.3	11	60	1.44233	0.00110588	F209535.dat	Q22415_S-4-3.mgf	582.19	10	14	37.156	0	0	0	0	10	15	14	21	3.8125	15	60
WP_020462729.1	MULTISPECIES: 50S ribosomal protein L21 [Frankia]	9.47526	11119	3	16	1.43898	0.00110331	F209536.dat	Q22416_S-4-4.mgf	104.93	3	5	20	0	1	0	0	2	4	4	5	0.516129	30	15
WP_071067223.1	hypothetical protein [Frankia sp. NRRL B-16219]	8.96194	75431	22	108	1.43177	0.00109778	F209536.dat	Q22416_S-4-4.mgf	981.21	20	35	44.9516	0	0	0	0	17	30	25	35	1.4026	76	107
WP_071063881.1	hypothetical protein [Frankia sp. NRRL B-16219]	5.28168	10503.5	5	15	1.4281	0.00109497	F209534.dat	Q22414_S-4-2.mgf	196.71	4	4	73.0769	0	0	0	0	2	4	4	5	0.484848	32	15
WP_071060825.1	adenylosuccinate synthase [Frankia sp. NRRL B-16219]	5.54764	45808.9	18	65	1.41894	0.00108795	F209534.dat	Q22414_S-4-2.mgf	965.34	17	20	52.2248	0	0	0	0	9	20	18	18	1.2	54	65
WP_071063088.1	(2Fe-2S)-binding protein [Frankia sp. NRRL B-16219]	4.98781	39089.1	12	55	1.40704	0.00107882	F209534.dat	Q22414_S-4-2.mgf	558.41	11	16	34.8315	0	0	0	0	9	16	15	15	9.33333	5	55
WP_071066241.1	enoyl-CoA hydratase/isomerase family protein [Frankia sp. NRRL B-16219]	5.9874	28460.4	11	40	1.40546	0.00107761	F209536.dat	Q22416_S-4-4.mgf	454.85	10	15	42.1053	0	0	0	0	4	9	12	15	1.51852	26	40
WP_071060425.1	ribonuclease PH [Frankia sp. NRRL B-16219]	6.3354	27064.8	9	38	1.40404	0.00107652	F209535.dat	Q22415_S-4-3.mgf	607.9	8	12	52.3077	0	0	0	0	5	9	12	11	0.612903	61	37
WP_020463457.1	MULTISPECIES: 30S ribosomal protein S9 [Frankia]	10.7091	15032.3	6	21	1.39699	0.00107112	F209536.dat	Q22416_S-4-4.mgf	310.02	6	7	45.9259	0	0	0	0	0	7	7	7	0.258824	84	21
WP_020463474.1	MULTISPECIES: 50S ribosomal protein L29 [Frankia]	6.26486	9427.89	3	13	1.37889	0.00105724	F209536.dat	Q22416_S-4-4.mgf	125.66	3	5	36.1446	0	0	0	0	1	4	3	5	0.21875	63	13
WP_071066820.1	hypothetical protein [Frankia sp. NRRL B-16219]	5.61951	55890.8	12	77	1.37769	0.00105631	F209536.dat	Q22416_S-4-4.mgf	578.59	10	13	19.295	4	4	3	4	12	11	13	13	0.406504	122	49
WP_071066199.1	hypothetical protein [Frankia sp. NRRL B-16219]	7.86676	13792.1	3	19	1.3776	0.00105625	F209535.dat	Q22415_S-4-3.mgf	102.72	3	5	25.3623	0	0	0	0	4	4	5	5	0.5	37	18
WP_009740954.1	MULTISPECIES: cold-shock protein [Frankia]	5.08242	7279.55	3	10	1.37371	0.00105327	F209536.dat	Q22416_S-4-4.mgf	109.02	3	3	40.2985	0	2	0	0	1	2	2	3	0.0841121	106	8
WP_071059952.1	deoxyribose-phosphate aldolase [Frankia sp. NRRL B-16219]	5.28597	26277.6	8	36	1.36999	0.00105041	F209536.dat	Q22416_S-4-4.mgf	484.55	8	12	48.0469	0	0	0	0	5	9	10	12	3.7	9	36
WP_071059433.1	peptidase M28 [Frankia sp. NRRL B-16219]	5.35396	51637.2	19	70	1.35561	0.00103939	F209536.dat	Q22416_S-4-4.mgf	724.555	16	22	36.1169	1	0	0	0	13	16	18	22	0.578512	120	69
WP_071060134.1	hypothetical protein [Frankia sp. NRRL B-16219]	4.50194	14754.3	3	20	1.35554	0.00103934	F209534.dat	Q22414_S-4-2.mgf	148.77	3	6	34.0741	0	0	0	0	4	6	5	5	2.33333	8	20
WP_071064510.1	hypothetical protein [Frankia sp. NRRL B-16219]	5.43038	8854.17	3	12	1.35529	0.00103915	F209535.dat	Q22415_S-4-3.mgf	211.98	3	4	47.4359	0	0	0	0	1	3	4	4	2.16667	5	12
WP_020459340.1	MULTISPECIES: 50S ribosomal protein L20 [Frankia]	11.2167	14084.6	5	19	1.34899	0.00103431	F209534.dat	Q22414_S-4-2.mgf	173.51	4	5	31.746	0	1	1	0	3	5	4	4	0.333333	50	16
WP_071066144.1	30S ribosomal protein S19 [Frankia sp. NRRL B-16219]	11.2071	10581.7	3	14	1.32304	0.00101442	F209535.dat	Q22415_S-4-3.mgf	82.855	2	2	20.4301	1	2	2	1	0	2	2	3	0.106667	74	7
WP_020463613.1	MULTISPECIES: hypothetical protein [Frankia]	6.4084	13615.2	4	18	1.32205	0.00101366	F209534.dat	Q22414_S-4-2.mgf	147.39	4	5	37.3984	0	0	0	0	5	5	3	4	3	5	17
WP_083390632.1	aminotransferase [Frankia sp. NRRL B-16219]	5.21916	45432.9	12	60	1.32063	0.00101257	F209535.dat	Q22415_S-4-3.mgf	481.37	11	17	27.791	0	0	0	0	13	15	17	15	1.84848	32	60
WP_071060201.1	outer capsid protein Hoc [Frankia sp. NRRL B-16219]	4.16068	15158.3	4	20	1.31941	0.00101163	F209536.dat	Q22416_S-4-4.mgf	245.93	4	5	40.8451	0	0	0	0	4	4	4	5	18	0	17
WP_071064923.1	Glu/Leu/Phe/Val dehydrogenase [Frankia sp. NRRL B-16219]	5.58567	37961.4	11	50	1.31713	0.00100988	F209535.dat	Q22415_S-4-3.mgf	509.08	11	15	41.2568	0	0	0	1	13	8	15	13	1.31579	37	49
WP_071064344.1	bifunctional 5,10-methylene-tetrahydrofolate dehydrogenase/5,10-methylene-tetrahydrofolate cyclohydrolase [Frankia sp. NRRL B-16219]	5.32871	27492.6	10	36	1.30944	0.00100399	F209536.dat	Q22416_S-4-4.mgf	402.35	10	11	54.5455	0	0	0	0	8	9	8	11	1.15625	31	36
WP_071060024.1	enoyl-CoA hydratase [Frankia sp. NRRL B-16219]	5.21349	23458.2	6	30	1.27887	0.000980551	F209535.dat	Q22415_S-4-3.mgf	337.33	6	10	39.5556	0	0	0	0	3	9	10	8	1.82353	16	30
WP_071067129.1	hypothetical protein [Frankia sp. NRRL B-16219]	4.87515	12516.4	4	16	1.27832	0.000980131	F209534.dat	Q22414_S-4-2.mgf	217.25	4	7	50.9091	0	0	0	0	1	7	3	5	1.88889	8	16
WP_071060260.1	3-amino-5-hydroxybenzoic acid synthase [Frankia sp. NRRL B-16219]	5.31434	42307.9	15	54	1.27636	0.000978624	F209536.dat	Q22416_S-4-4.mgf	775.303	14	18	51.0309	0	0	0	0	8	16	12	18	6.11111	8	54
WP_071061520.1	50S ribosomal protein L27 [Frankia sp. NRRL B-16219]	11.3715	10249.5	2	13	1.26835	0.000972486	F209536.dat	Q22416_S-4-4.mgf	103.7	2	3	20	0	1	1	1	1	3	3	3	0.2	54	10
WP_071061880.1	gfo/Idh/MocA family oxidoreductase [Frankia sp. NRRL B-16219]	5.68484	55809.8	17	70	1.25426	0.00096168	F209534.dat	Q22414_S-4-2.mgf	821.745	15	18	40.3071	0	0	0	0	13	18	18	21	0.825581	85	70
WP_071061189.1	translocation protein TolB [Frankia sp. NRRL B-16219]	5.15895	39866.3	6	50	1.25419	0.000961629	F209534.dat	Q22414_S-4-2.mgf	316.46	6	8	21.5584	0	1	0	1	13	8	6	8	1.8	19	35
WP_083390870.1	chlorite dismutase [Frankia sp. NRRL B-16219]	5.57448	28754.3	8	36	1.25198	0.000959936	F209533.dat	Q22413_S-4-1.mgf	296.58	7	10	27.7344	0	0	0	0	10	9	9	8	0.770833	47	36
WP_083390868.1	malto-oligosyltrehalose synthase [Frankia sp. NRRL B-16219]	5.08166	94473.2	27	118	1.24903	0.000957672	F209535.dat	Q22415_S-4-3.mgf	1233.84	26	34	34.4988	1	2	0	1	15	32	34	33	0.782313	146	114
WP_018504068.1	MULTISPECIES: 30S ribosomal protein S6 [Frankia]	6.5914	11371.2	5	14	1.23118	0.000943988	F209535.dat	Q22415_S-4-3.mgf	231.44	4	4	53.4653	0	0	0	0	2	3	4	5	0.416667	35	14
WP_006542630.1	MULTISPECIES: Lsr2 family protein [Frankia]	9.21288	12238.2	5	15	1.22567	0.000939759	F209530.dat	Q22410_S-3-2.mgf	233.62	5	5	47.7876	0	5	0	0	0	3	3	4	0.0569948	192	10
WP_071061967.1	adenosylcobinamide kinase [Frankia sp. NRRL B-16219]	5.19718	49792.7	13	61	1.22508	0.000939308	F209533.dat	Q22413_S-4-1.mgf	589.26	11	16	29.5117	0	0	0	0	16	13	16	16	1.40909	43	61
WP_071066621.1	serine hydrolase [Frankia sp. NRRL B-16219]	5.55975	49979.8	12	61	1.22049	0.000935791	F209535.dat	Q22415_S-4-3.mgf	524.52	12	17	32.3404	0	0	0	0	9	18	17	17	1.21569	50	61
WP_071059490.1	hypothetical protein [Frankia sp. NRRL B-16219]	4.42199	13981.1	2	17	1.21593	0.000932293	F209535.dat	Q22415_S-4-3.mgf	150.79	2	4	33.0827	2	2	2	2	0	2	4	3	10	0	9
WP_020458658.1	MULTISPECIES: ATP synthase subunit B [Frankia]	4.71116	21420.3	8	26	1.2138	0.000930661	F209536.dat	Q22416_S-4-4.mgf	188.82	5	5	22.7979	1	5	2	2	2	5	3	5	0.129032	123	15
WP_083390853.1	hypothetical protein [Frankia sp. NRRL B-16219]	3.94517	12364.8	3	15	1.21312	0.00093014	F209536.dat	Q22416_S-4-4.mgf	178.65	3	5	23.8095	0	0	0	0	2	4	4	5	0.421053	37	15
WP_071061550.1	phosphatase PAP2 family protein [Frankia sp. NRRL B-16219]	9.4724	46232.2	8	56	1.21128	0.000928724	F209534.dat	Q22414_S-4-2.mgf	422.33	7	13	23.3645	1	3	3	2	3	13	9	10	0.318584	112	35
WP_071066817.1	sporulation protein [Frankia sp. NRRL B-16219]	5.09561	28136.5	5	34	1.2084	0.000926516	F209530.dat	Q22410_S-3-2.mgf	186.28	4	4	28.9575	3	4	4	2	3	3	3	5	0.164835	90	14
[truncated: 718 more rows]

## Sheet: Table S3 ranked by index enrich
Table S1. List of proteins from Frankia sp. NRRL B-16219 exoproteomes and their spectral count comparison
[truncated: 961 more rows]

## Sheet: Table S4 Liste of differentiall
Table S1. List of differentially expressed proteins from Frankia sp. NRRL B-16219 exoproteomes
[truncated: 676 more rows]
